# Supplementary material for: Essential genome of Campylobacter jejuni
Source: BMC Genomics. 2017 Aug 14;18:616. doi: 10.1186/s12864-017-4032-8 (PMC5557513; doi:10.1186/s12864-017-4032-8)
Supplement: Supplementary file 2 — Essential genes of C. jejuni NCTC 11168. This xlsx file contains Microsoft Excel spreadsheet: SH1-SH4. (XLSX 342 kb) [file 12864_2017_4032_MOESM2_ESM.xlsx]

## Sheet: Legend
Additional file 2: Essential gene of C. jejuni NCTC 11168.
SH1: Essential gene analysis of C. jejuni NCTC 11168.
SH2: List of 166 essential genes of C. jejuni NCTC 11168.
SH3: tRNA and rRNA analysis of C. jejuni NCTC 11168.
SH4: Pseudogene Analysis fo C. jejuni NCTC 11168.

## Sheet: SH1
SH1: Essential gene analysis of C. jejuni NCTC 11168.
UIC: Unique insertion Count
ARC: All Read Counts
S-CJ11168: Seed library of C. jejuni NCTC 11168. DNA library prepared with regular primer.
S-CJ11168-D: Seed library of C. jejuni NCTC 11168. DNA library prepared DPO(Dual priming oligonucleotide) regular primer.
R-CJ11168-D: Reconstructed library of C. jejuni NCTC 11168. DNA library prepared DPO (Dual priming oligonucleotide) regular primer.
Essenital_Call: This is based on analysis using EL-ARTIST pipeline.
EOG: Essential for optimal growth.
DEG: Domain essential for growth (Contains both regions that are required and dispensable for growth).
NEG: Not essential for growth.
NA: Not available.
Parameters uded during EL-ARTIST pipeline
Library		Siliding window size	p-value
S-CJ11168		6	0.04
S-CJ11168-D		7	0.05
R-CJ11168-D		11	0.05
UIC, ARC and Essential_Call is calculated based on the central 80% of gene.
Essential call by EL-ARTIST.
All read count in zero.
Metris et al. 2011: Metris A, Reuter M, Gaskin DJ, Baranyi J, van Vliet AH: In vivo and in silico determination of essential genes of Campylobacter jejuni. BMC Genomics 2011, 12(1);1.
Stahl and Stintzi 2011: Stahl M, Stintzi A: Identification of essential genes in C. jejuni genome highlights hyper-variable plasticity regions. Functional & integrative genomics 2011, 11(2);241-257.
Gao et al. 2014: Gao B, Lara-Tejero M, Lefebre M, Goodman AL, Galan JE: Novel components of the flagellar system in epsilonproteobacteria. MBio 2014, 5(3);e01349-14.
Locus tag	Start	Stop	Strand	Locus	Protein product	Length	Protein name	UIC: S-CJ11168	ARC: S-CJ11168	Essential_call: S-CJ11168	UIC: S-CJ11168-D	ARC: S-CJ11168-D	Essential Call: S-CJ11168-D	UIC: R-CJ11168-D	ARC: R-CJ11168-D	Essential_Call: R-CJ11168-D	Metris et al. 2011	Stahl and Stintzi 2011	Gao et al. 2014	COG	COG-Symbol	Annotation
Cj0001	1	1323	+	dnaA	YP_002343473.1	440	chromosomal replication initiation protein	1	107	EOG	1	16	EOG	1	2	EOG	Cj0001	Cj0001	Cj0001	COG0593	L	Chromosomal replication initiation ATPase DnaA
Cj0002	1483	2550	+	dnaN	YP_002343474.1	355	DNA polymerase III subunit beta	1	5	EOG	0	0	EOG	0	0	EOG				COG0592	L	DNA polymerase III sliding clamp (beta) subunit, PCNA homolog
Cj0003	2579	4888	+	gyrB	YP_002343475.1	769	DNA gyrase subunit B	3	60	EOG	2	3	EOG	1	2	EOG				COG0187	L	DNA gyrase/topoisomerase IV, subunit B
Cj0004c	4916	5257	-	-	YP_002343476.1	113	monoheme cytochrome C	4	34	NEG	3	15	NEG	0	0	NEG				-	-	-
Cj0005c	5260	6498	-	-	YP_002343477.1	412	molydopterin containing oxidoreductase	24	479	DEG	11	23	NEG	2	32	DEG				COG2041	C	Periplasmic DMSO/TMAO reductase YedYZ, molybdopterin-dependent catalytic subunit
Cj0006	6703	8010	+	-	YP_002343478.1	435	Na+/H+ antiporter family protein	157	50383	NEG	135	14020	NEG	125	47932	NEG				COG2056	E	Predicted histidine transporter YuiF, NhaC family
Cj0007	8144	12634	+	gltB	YP_002343479.1	1496	glutamate synthase large subunit	99	24152	NEG	67	21269	NEG	39	45739	NEG				COG0069	E	Glutamate synthase domain 2
Cj0008	12644	14395	+	-	YP_002343480.1	583	hypothetical protein Cj0008	22	1066	NEG	14	73	NEG	4	34	NEG				COG1479	S	Uncharacterized conserved protein, contains ParB-like and HNH nuclease domains
Cj0009	14398	15843	+	gltD	YP_002343481.1	481	glutamate synthase subunit beta	77	5132	NEG	47	1293	NEG	25	243	NEG				COG0493	ER	NADPH-dependent glutamate synthase beta chain or related oxidoreductase
Cj0010c	15844	16419	-	rnhB	YP_002343482.1	191	ribonuclease HII	25	546	NEG	18	114	NEG	16	117	NEG				COG0164	L	Ribonuclease HII
Cj0011c	16452	16691	-	-	YP_002343483.1	79	non-specific DNA binding protein	39	4032	NEG	34	447	NEG	39	2989	NEG	Cj0011c			COG1555	L	DNA uptake protein ComE and related DNA-binding proteins
Cj0012c	16756	17403	-	rrc	YP_002343484.1	215	non-heme iron protein	135	12287	NEG	109	1216	NEG	107	4414	NEG				COG1592	C	Rubrerythrin
Cj0013	17563	19239	+	ilvD	YP_002343485.1	558	dihydroxy-acid dehydratase	210	16042	NEG	155	7064	NEG	129	5401	NEG				COG0129	EG	Dihydroxyacid dehydratase/phosphogluconate dehydratase
Cj0014c	19251	19775	-	-	YP_002343486.1	174	integral membrane protein	85	10160	NEG	65	617	NEG	60	1413	NEG				COG3477	S	Uncharacterized membrane protein YagU, involved in acid resistance, DUF1440 family
Cj0015c	19867	21093	-	-	YP_002343487.1	408	hypothetical protein Cj0015c	138	15899	NEG	99	1411	NEG	87	1974	NEG				COG4940	X	Competence protein ComGF
Cj0016	21159	21833	+	-	YP_002343488.1	224	7-cyano-7-deazaguanine synthase	27	173	NEG	7	18	NEG	2	23	NEG				COG0603	J	7-cyano-7-deazaguanine synthase (queuosine biosynthesis)
Cj0017c	21854	23380	-	dsbI	YP_002343489.1	508	disulfide bond formation protein	157	12018	NEG	97	17513	NEG	90	24072	NEG				COG1495	O	Disulfide bond formation protein DsbB
Cj0018c	23392	23559	-	dba	YP_002343490.1	55	disulfide bond formation protein	7	899	NEG	5	69	NEG	6	286	NEG	Cj0018c			-	-	-
Cj0019c	23665	25443	-	-	YP_002343491.1	592	MCP-domain signal transduction protein	236	20166	NEG	198	13240	NEG	187	27991	NEG				COG0840	NT	Methyl-accepting chemotaxis protein
Cj0020c	25433	26347	-	-	YP_002343492.1	304	cytochrome C551 peroxidase	160	18994	NEG	114	3138	NEG	131	8436	NEG				COG1858	O	Cytochrome c peroxidase
Cj0021c	26411	27289	-	-	YP_002343493.1	292	fumarylacetoacetate (FAA) hydrolase family protein	28	561	NEG	16	42	NEG	2	2	NEG				COG0179	Q	2-keto-4-pentenoate hydratase/2-oxohepta-3-ene-1,7-dioic acid hydratase (catechol pathway)
Cj0022c	27402	28304	-	-	YP_002343494.1	300	pseudouridine synthase	2	43	NEG	2	3	EOG	3	13	NEG				COG0564	J	Pseudouridylate synthase, 23S rRNA- or tRNA-specific
Cj0023	28382	29710	+	purB	YP_002343495.1	442	adenylosuccinate lyase	3	5	NEG	0	0	EOG	0	0	EOG			Cj0023	COG0015	F	Adenylosuccinate lyase
Cj0024	29726	32095	+	nrdA	YP_002343496.1	789	ribonucleotide-diphosphate reductase subunit alpha	6	68	NEG	2	6	EOG	0	0	EOG				COG0209	F	Ribonucleotide reductase alpha subunit
Cj0025c	32134	33519	-	-	YP_002343497.1	461	sodium:dicarboxylate family transmembrane symporter	127	1463	NEG	50	86	NEG	24	112	NEG				COG1823	E	L-cystine uptake protein TcyP, sodium:dicarboxylate symporter family
Cj0026c	33639	34262	-	thyX	YP_002343498.1	207	thymidylate synthase	2	2	NEG	0	0	NEG	0	0	NEG				COG1351	F	Thymidylate synthase ThyX
Cj0027	34382	36013	+	pyrG	YP_002343499.1	543	CTP synthetase	5	104	NEG	2	7	NEG	2	3	NEG	Cj0027			COG0504	F	CTP synthase (UTP-ammonia lyase)
Cj0028	36000	37571	+	recJ	YP_002343500.1	523	single-stranded-DNA-specific exonuclease	259	120405	NEG	228	7705	NEG	202	9846	NEG				COG0608	L	Single-stranded DNA-specific exonuclease, DHH superfamily, may be involved in archaeal DNA replication intiation
Cj0029	37667	38662	+	ansA	YP_002343501.1	331	L-asparaginase	159	50600	NEG	142	3008	NEG	135	6611	NEG				COG0252	JU	L-asparaginase/archaeal Glu-tRNAGln amidotransferase subunit D
Cj0030	44966	46363	+	-	YP_002343502.1	465	hypothetical protein Cj0030	11	247	NEG	7	4075	NEG	1	47	NEG				-	-	-
Cj0031	46424	50156	+	-	YP_002343503.1	1243	type IIS restriction/modification enzyme	26	380	NEG	7	36	NEG	6	70	NEG				COG1002	V	Type II restriction/modification system, DNA methylase subunit YeeA
Cj0033	50156	51937	+	-	YP_002343504.1	593	integral membrane protein	17	100	NEG	3	4	NEG	2	34	NEG				-	-	-
Cj0034c	51967	52668	-	-	YP_002343505.1	233	periplasmic protein	83	7235	NEG	70	2377	NEG	58	1564	NEG				COG2859	S	Uncharacterized protein
Cj0035c	52665	53867	-	-	YP_002343506.1	400	efflux protein	10	205	NEG	5	7	NEG	2	16	NEG				COG2814	G	Predicted arabinose efflux permease, MFS family
Cj0036	53970	55319	+	-	YP_002343507.1	449	hypothetical protein Cj0036	43	521	NEG	22	67	NEG	8	21	NEG				COG4487	S	Uncharacterized protein
Cj0037c	55343	56386	-	-	YP_002343508.1	347	cytochrome C	155	13726	NEG	123	13104	NEG	102	25124	NEG				COG3258	C	Cytochrome c
Cj0038c	56564	57211	-	-	YP_002343509.1	215	poly(A) polymerase family protein	9	43	NEG	4	8	NEG	1	10	NEG				-	-	-
Cj0039c	57211	59019	-	typA	YP_002343510.1	602	GTP-binding protein TypA	99	586	NEG	28	13820	NEG	9	22718	NEG				COG1217	T	Predicted membrane GTPase involved in stress response
Cj0040	59154	59477	+	-	YP_002343511.1	107	hypothetical protein Cj0040	24	1044	NEG	18	60	NEG	19	187	NEG				-	-	-
Cj0041	59493	61289	+	fliK	YP_002343512.1	598	flagellar hook-length control protein	161	6750	NEG	121	642	NEG	48	341	NEG				-	-	-
Cj0042	61343	62227	+	flgD	YP_002343513.1	294	flagellar hook assembly protein	143	7264	NEG	106	658	NEG	74	756	NEG				COG1843	N	Flagellar hook assembly protein FlgD
Cj0043	62231	63868	+	flgE	YP_002343514.1	545	flagellar hook protein	271	29311	NEG	222	2260	NEG	180	4343	NEG				COG1749	N	Flagellar hook protein FlgE
Cj0044c	63872	65743	-	-	YP_002343515.1	623	hypothetical protein Cj0044c	93	4034	NEG	62	536	NEG	22	144	NEG				-	-	-
Cj0045c	65744	66466	-	-	YP_002343516.1	240	iron-binding protein	75	4404	NEG	52	400	NEG	33	564	NEG				COG2703	T	Hemerythrin
Cj0053c	68532	69548	-	mnmA	YP_002343517.1	338	tRNA-specific 2-thiouridylase MnmA	1	2317	NEG	1	9	NEG	0	0	NEG			Cj0053c	COG0482	J	tRNA U34 2-thiouridine synthase MnmA/TrmU, contains the PP-loop ATPase domain
Cj0054c	69548	70153	-	-	YP_002343518.1	201	lysine decarboxylase family protein	5	1578	NEG	2	17	NEG	1	1	NEG				COG1611	R	Predicted Rossmann fold nucleotide-binding protein
Cj0055c	70274	71098	-	-	YP_002343519.1	274	hypothetical protein Cj0055c	53	2162	NEG	40	223	NEG	32	702	NEG				-	-	-
Cj0057	72005	72859	+	-	YP_002343521.1	284	periplasmic protein	10	286	NEG	5	1019	NEG	1	3	NEG				-	-	-
Cj0058	72844	73443	+	-	YP_002343522.1	199	peptidase C39 family protein	12	200	NEG	4	9	NEG	4	43	NEG				COG3271	R	Predicted double-glycine peptidase
Cj0059c	73492	74334	-	fliY	YP_002343523.1	280	flagellar motor switch protein FliY	151	12966	NEG	112	1365	NEG	123	6968	NEG				COG1776	T	Chemotaxis protein CheY-P-specific phosphatase CheC
Cj0060c	74331	75410	-	fliM	YP_002343524.1	359	flagellar motor switch protein FliM	183	10582	NEG	143	874	NEG	135	4034	NEG				COG1868	N	Flagellar motor switch protein FliM
Cj0061c	75410	76126	-	fliA	YP_002343525.1	238	flagellar biosynthesis RNA polymerase sigma factor	119	9801	NEG	93	1143	NEG	97	4840	NEG				COG1191	K	DNA-directed RNA polymerase specialized sigma subunit
Cj0062c	76083	76439	-	-	YP_002343526.1	118	integral membrane protein	42	1986	NEG	30	129	NEG	32	607	NEG				-	-	-
Cj0063c	76458	77324	-	-	YP_002343527.1	288	ATP-binding protein	83	1603	NEG	37	202	NEG	39	568	NEG				COG0455	DN	MinD-like ATPase involved in chromosome partitioning or flagellar assembly
Cj0064c	77317	78771	-	flhF	YP_002343528.1	484	flagellar biosynthesis regulator FlhF	129	2074	NEG	80	261	NEG	66	622	NEG				COG1419	N	Flagellar biosynthesis GTPase FlhF
Cj0065c	78781	79254	-	folK	YP_002343529.1	157	2-amino-4-hydroxy-6-hydroxymethyldihydropteridine pyrophosphokinase	1	63	NEG	1	5	NEG	1	25	NEG	Cj0065c			COG0801	H	7,8-dihydro-6-hydroxymethylpterin-pyrophosphokinase
Cj0066c	79257	79736	-	aroQ	YP_002343530.1	159	3-dehydroquinate dehydratase	0	0	NEG	1	1	NEG	0	0	NEG			Cj0066c	COG0757	E	3-dehydroquinate dehydratase
Cj0067	79827	81056	+	-	YP_002343531.1	409	amidohydrolase family protein	3	5	NEG	0	0	NEG	0	0	NEG				COG0402	FR	Cytosine/adenosine deaminase or related metal-dependent hydrolase
Cj0068	81044	81940	+	pspA	YP_002343532.1	298	protease	107	8863	NEG	82	682	NEG	76	1963	NEG				COG0616	O	Periplasmic serine protease, ClpP class
Cj0069	82019	83050	+	-	YP_002343533.1	343	hypothetical protein Cj0069	186	21385	NEG	151	3459	NEG	161	19027	NEG				COG0189	HJ	Glutathione synthase/RimK-type ligase, ATP-grasp superfamily
Cj0073c	84087	84743	-	-	YP_002343535.1	218	hypothetical protein Cj0073c	79	4964	NEG	57	2446	NEG	60	19162	NEG				COG1556	C	L-lactate utilization protein LutC, contains LUD domain
Cj0074c	84736	86175	-	-	YP_002343536.1	479	iron-sulfur protein	197	12539	NEG	154	1318	NEG	146	4583	NEG				COG1139	C	L-lactate utilization protein LutB, contains a ferredoxin-type domain
Cj0075c	86172	86912	-	-	YP_002343537.1	246	oxidoreductase iron-sulfur subunit	102	7890	NEG	80	949	NEG	87	3428	NEG				COG0247	C	Fe-S oxidoreductase
Cj0076c	87036	88718	-	lctP	YP_002343538.1	560	L-lactate permease	282	61473	NEG	236	2999	NEG	255	17279	NEG				COG1620	C	L-lactate permease
Cj0077c	88890	89459	-	cdtC	YP_002343539.1	189	cytolethal distending toxin C	56	1920	NEG	36	200	NEG	34	694	NEG				-	-	-
Cj0078c	89470	90267	-	cdtB	YP_002343540.1	265	cytolethal distending toxin B	165	10917	NEG	129	1160	NEG	122	4975	NEG				-	-	-
Cj0079c	90264	91070	-	cdtA	YP_002343541.1	268	cytolethal distending toxin A	122	9597	NEG	96	852	NEG	89	3292	NEG				-	-	-
Cj0080	91147	91416	+	-	YP_002343542.1	89	membrane protein	1	46	NEG	1	2	NEG	1	8	NEG		Cj0080		-	-	-
Cj0081	91417	92979	+	cydA	YP_002343543.1	520	cytochrome bd oxidase subunit I	73	1357	NEG	43	136	NEG	27	262	NEG				COG1271	C	Cytochrome bd-type quinol oxidase, subunit 1
Cj0082	92979	94103	+	cydB	YP_002343544.1	374	cytochrome bd oxidase subunit II	58	5123	NEG	25	355	NEG	24	698	NEG				COG1294	C	Cytochrome bd-type quinol oxidase, subunit 2
Cj0085c	94297	94992	-	-	YP_002343545.1	231	amino acid recemase	69	4849	NEG	44	335	NEG	55	2284	NEG				COG1794	M	Aspartate/glutamate racemase
Cj0086c	95108	95803	-	ung	YP_002343546.1	231	uracil-DNA glycosylase	42	1777	NEG	25	107	NEG	15	166	NEG				COG0692	L	Uracil DNA glycosylase
Cj0087	96074	97480	+	aspA	YP_002343547.1	468	aspartate ammonia-lyase	224	2484	NEG	80	200	NEG	93	625	NEG				COG1027	E	Aspartate ammonia-lyase
Cj0088	97496	98833	+	dcuA	YP_002343548.1	445	anaerobic C4-dicarboxylate transporter	339	78736	NEG	304	30581	NEG	326	87265	NEG				COG2704	G	Anaerobic C4-dicarboxylate transporter
Cj0089	98941	100302	+	-	YP_002343549.1	453	lipoprotein	151	14956	NEG	113	2027	NEG	111	7526	NEG				COG3014	S	Uncharacterized protein
Cj0090	100312	100680	+	-	YP_002343550.1	122	lipoprotein	44	3223	NEG	39	217	NEG	31	567	NEG		Cj0090		COG5633	S	Uncharacterized conserved protein YcfL
Cj0091	100704	101327	+	-	YP_002343551.1	207	lipoprotein	102	12224	NEG	74	1541	NEG	84	3175	NEG				COG3417	M	Outer membrane lipoprotein LpoB, binds and activates PBP1b
Cj0092	101410	102747	+	-	YP_002343552.1	445	periplasmic protein	166	15005	NEG	122	2913	NEG	121	5510	NEG				-	-	-
Cj0093	102757	103959	+	-	YP_002343553.1	400	periplasmic protein	92	3283	NEG	62	325	NEG	50	693	NEG				COG1462	M	Curli biogenesis system outer membrane secretion channel CsgG
Cj0094	104118	104426	+	rplU	YP_002343554.1	102	50S ribosomal protein L21	0	0	NEG	0	0	NEG	0	0	NEG				COG0261	J	Ribosomal protein L21
Cj0095	104437	104691	+	rpmA	YP_002343555.1	84	50S ribosomal protein L27	2	69	NEG	2	3	NEG	1	6	NEG				COG0211	J	Ribosomal protein L27
Cj0096	104798	105850	+	obgE	YP_002343556.1	350	GTPase ObgE	2	27	NEG	1	2	NEG	0	0	NEG			Cj0096	COG0536	DL	GTPase involved in cell partioning and DNA repair
Cj0097	105955	106710	+	proB	YP_002343557.1	251	glutamate 5-kinase	38	950	NEG	20	75	NEG	15	153	NEG				COG0263	E	Glutamate 5-kinase
Cj0098	106784	107701	+	fmt	YP_002343558.1	305	methionyl-tRNA formyltransferase	0	0	EOG	0	0	NEG	0	0	NEG	Cj0098		Cj0098	COG0223	J	Methionyl-tRNA formyltransferase
Cj0099	107664	108317	+	birA	YP_002343559.1	217	biotin-	0	0	EOG	0	0	NEG	0	0	NEG		Cj0099	Cj0099	COG0340	H	Biotin-(acetyl-CoA carboxylase) ligase
Cj0100	108314	109099	+	-	YP_002343560.1	261	ParA family protein	2	45	EOG	2	5	NEG	0	0	NEG				COG1192	N	Cellulose biosynthesis protein BcsQ
Cj0101	109105	109941	+	-	YP_002343561.1	278	chromosome-partitioning protein ParB	127	26138	NEG	107	1909	NEG	115	8078	NEG				COG1475	D	Chromosome segregation protein Spo0J, contains ParB-like nuclease domain
Cj0102	110002	110427	+	atpF'	YP_002343562.1	141	ATP synthase subunit B\'	0	0	NEG	0	0	NEG	0	0	NEG		Cj0102		COG0711	C	FoF1-type ATP synthase, membrane subunit b or b'
Cj0103	110438	110950	+	atpF	YP_002343563.1	170	ATP synthase subunit B	0	0	NEG	0	0	NEG	1	1	NEG		Cj0103		COG0711	C	FoF1-type ATP synthase, membrane subunit b or b'
Cj0104	110953	111474	+	atpH	YP_002343564.1	173	ATP synthase subunit delta	0	0	EOG	0	0	EOG	0	0	EOG			Cj0104	COG0712	C	FoF1-type ATP synthase, delta subunit
Cj0105	111488	112993	+	atpA	YP_002343565.1	501	ATP synthase subunit alpha	3	9	EOG	1	1	EOG	0	0	EOG			Cj0105	COG0056	C	FoF1-type ATP synthase, alpha subunit
Cj0106	113002	113886	+	atpG	YP_002343566.1	294	ATP synthase subunit gamma	3	43	EOG	3	5	EOG	2	7	EOG		Cj0106		COG0224	C	FoF1-type ATP synthase, gamma subunit
Cj0107	113912	115309	+	atpD	YP_002343567.1	465	ATP synthase subunit beta	1	3	EOG	0	0	EOG	0	0	EOG	Cj0107			COG0055	C	FoF1-type ATP synthase, beta subunit
Cj0108	115313	115702	+	atpC	YP_002343568.1	129	ATP synthase subunit epsilon	1	10	NEG	2	2	NEG	0	0	NEG				COG0355	C	FoF1-type ATP synthase, epsilon subunit
Cj0109	115702	116256	+	exbB3	YP_002343569.1	184	MotA/TolQ/ExbB proton channel family protein	2	41	EOG	1	1	EOG	1	4	EOG	Cj0109	Cj0109		COG0811	U	Biopolymer transport protein ExbB/TolQ
Cj0110	116265	116654	+	exbD3	YP_002343570.1	129	ExbD/TolR family transport protein	0	0	NEG	0	0	NEG	0	0	NEG	Cj0110			COG0848	U	Biopolymer transport protein ExbD
Cj0111	116657	117436	+	-	YP_002343571.1	259	periplasmic protein	0	0	EOG	1	1	EOG	0	0	EOG	Cj0111			-	-	-
Cj0112	117446	118654	+	tolB	YP_002343572.1	402	translocation protein TolB	1	12	EOG	1	1	EOG	0	0	EOG				COG0823	U	Periplasmic component of the Tol biopolymer transport system
Cj0113	118731	119228	+	pal	YP_002343573.1	165	peptidoglycan associated lipoprotein	0	0	NEG	0	0	NEG	0	0	NEG		Cj0113		COG2885	M	Outer membrane protein OmpA and related peptidoglycan-associated (lipo)proteins
Cj0114	119232	120179	+	-	YP_002343574.1	315	periplasmic protein	0	0	EOG	0	0	EOG	0	0	EOG				COG1729	R	Periplasmic TolA-binding protein (function unknown)
Cj0115	120194	120763	+	slyD	YP_002343575.1	189	FKBP-type peptidyl-prolyl cis-trans isomerase	2	4	EOG	0	0	EOG	0	0	EOG	Cj0115		Cj0115	COG1047	O	FKBP-type peptidyl-prolyl cis-trans isomerase 2
Cj0116	120763	121683	+	fabD	YP_002343576.1	306	malonyl CoA-acyl carrier protein transacylase	1	65	EOG	1	7	EOG	1	4	EOG	Cj0116		Cj0116	COG0331	I	Malonyl CoA-acyl carrier protein transacylase
Cj0117	121680	122369	+	pfs	YP_002343577.1	229	aminodeoxyfutalosine nucleosidase	0	0	EOG	0	0	EOG	0	0	EOG	Cj0117			COG0775	F	Nucleoside phosphorylase
Cj0118	122366	123121	+	-	YP_002343578.1	251	hypothetical protein Cj0118	86	1267	NEG	36	106	NEG	21	97	NEG				COG0037	J	tRNA(Ile)-lysidine synthase TilS/MesJ
Cj0119	123126	123647	+	-	YP_002343579.1	173	hydrolase	27	317	NEG	5	12	NEG	6	14	NEG				COG1335	HR	Nicotinamidase-related amidase
Cj0120	123647	124261	+	-	YP_002343580.1	204	recombination protein RecO	7	98	NEG	2	4	NEG	3	13	NEG				-	-	-
Cj0121	124258	124665	+	-	YP_002343581.1	135	metalloprotease	1	25	NEG	2	93	NEG	0	0	NEG	Cj0121			COG0319	J	ssRNA-specific RNase YbeY, 16S rRNA maturation enzyme
Cj0122	124789	125478	+	-	YP_002343582.1	229	hypothetical protein Cj0122	1	1	NEG	0	0	NEG	0	0	NEG				-	-	-
Cj0123c	125503	126429	-	-	YP_002343583.1	308	tRNA-dihydrouridine synthase	66	1600	NEG	42	150	NEG	30	222	NEG				COG0042	J	tRNA-dihydrouridine synthase
Cj0124c	126426	127412	-	-	YP_002343584.1	328	membrane protein	88	5648	NEG	51	299	NEG	44	821	NEG				-	-	-
Cj0125c	127402	127764	-	-	YP_002343585.1	120	hypothetical protein Cj0125c	27	2040	NA	14	201	NA	9	331	NA				COG1734	J	RNA polymerase-binding transcription factor DksA
Cj0126c	127776	128237	-	-	YP_002343586.1	153	hypothetical protein Cj0126c	40	454	NEG	17	42	NEG	10	72	NEG				COG1576	J	23S rRNA pseudoU1915 N3-methylase RlmH
Cj0127c	128227	129069	-	accD	YP_002343587.1	280	acetyl-CoA carboxylase carboxyl transferase subunit beta	0	0	NEG	0	0	NEG	0	0	NEG				COG0777	I	Acetyl-CoA carboxylase beta subunit
Cj0128c	129078	129800	-	-	YP_002343588.1	240	inositol monophosphatase family protein	28	1474	NEG	14	134	NEG	6	30	NEG		Cj0128c		COG0483	G	Archaeal fructose-1,6-bisphosphatase or related enzyme of inositol monophosphatase family
Cj0129c	129800	132019	-	-	YP_002343589.1	739	outer membrane protein assembly factor	1	2	NEG	0	0	EOG	0	0	EOG				COG4775	M	Outer membrane protein assembly factor BamA
Cj0130	132096	132923	+	tyrA	YP_002343590.1	275	prephenate dehydrogenase	51	3863	NEG	33	268	NEG	3	3	EOG				COG0287	E	Prephenate dehydrogenase
Cj0131	133003	134376	+	-	YP_002343591.1	457	peptidase M23 family protein	91	5564	NEG	48	438	NEG	29	378	EOG				COG0739	M	Murein DD-endopeptidase MepM and murein hydrolase activator NlpD, contain LysM domain
Cj0132	134376	135260	+	lpxC	YP_002343592.1	294	UDP-3-O	0	0	EOG	0	0	EOG	0	0	EOG		Cj0132	Cj0132	COG0774	M	UDP-3-O-acyl-N-acetylglucosamine deacetylase
Cj0133	135299	135700	+	-	YP_002343593.1	133	glycoprotease family protein	1	1	NEG	1	2	NEG	0	0	NEG				COG1214	J	tRNA A37 threonylcarbamoyladenosine modification protein TsaB
Cj0134	135709	136587	+	thrB	YP_002343594.1	292	homoserine kinase	33	108	EOG	4	4	EOG	1	1	EOG		Cj0134		COG0083	E	Homoserine kinase
Cj0135	136612	136869	+	-	YP_002343595.1	85	hypothetical protein Cj0135	0	0	NA	0	0	NA	0	0	NA	Cj0135	Cj0135		COG2740	R	Predicted RNA-binding protein YlxR, DUF448 family
Cj0136	136856	139471	+	infB	YP_002343596.1	871	translation initiation factor IF-2	3	53	EOG	0	0	EOG	0	0	EOG				COG0532	J	Translation initiation factor IF-2, a GTPase
Cj0137	139468	139830	+	rbfA	YP_002343597.1	120	ribosome-binding factor A	5	101	NEG	4	14	NEG	0	0	NEG	Cj0137			COG0858	J	Ribosome-binding factor A
Cj0138	139820	140242	+	-	YP_002343598.1	140	hypothetical protein Cj0138	15	50	NEG	5	5	NEG	4	20	NEG				COG0779	J	Ribosome maturation factor RimP
Cj0139	140289	142640	+	-	YP_002343599.1	783	endonuclease	226	18572	NEG	158	2068	NEG	166	5831	NEG		Cj0139		COG1401	V	5-methylcytosine-specific restriction endonuclease McrBC, GTP-binding regulatory subunit McrB
Cj0140	142633	143964	+	-	YP_002343600.1	443	hypothetical protein Cj0140	71	5451	NEG	50	1085	NEG	46	1811	NEG				COG4268	V	5-methylcytosine-specific restriction endonuclease McrBC, regulatory subunit McrC
Cj0141c	143953	144756	-	-	YP_002343601.1	267	ABC transporter permease	95	9174	NEG	79	542	NEG	55	647	NEG				COG1108	P	ABC-type Mn2+/Zn2+ transport system, permease component
Cj0142c	144749	145603	-	-	YP_002343602.1	284	ABC transporter ATP-binding protein	85	7515	NEG	66	816	NEG	47	6610	NEG		Cj0142c		COG1121	P	ABC-type Mn2+/Zn2+ transport system, ATPase component
Cj0143c	145616	146506	-	-	YP_002343603.1	296	ABC transporter substrate-binding protein	125	15012	NEG	104	1943	NEG	98	5334	NEG	Cj0143c			COG0803	P	ABC-type Zn uptake system ZnuABC, Zn-binding component ZnuA
Cj0144	146705	148684	+	-	YP_002343604.1	659	methyl-accepting chemotaxis signal transduction protein	507	48756	NEG	393	6010	NEG	413	20240	NEG				COG0840	NT	Methyl-accepting chemotaxis protein
Cj0145	148819	150600	+	-	YP_002343605.1	593	TAT pathway signal sequence domain-containing protein	23	274	NEG	10	23	NEG	10	54	NEG				COG3211	R	Secreted phosphatase, PhoX family
Cj0146c	150638	151576	-	trxB	YP_002343606.1	312	thioredoxin reductase	1	18	NEG	1	2	NEG	0	0	NEG			Cj0146c	COG0492	O	Thioredoxin reductase
Cj0147c	151710	152024	-	trxA	YP_002343607.1	104	thioredoxin	1	1	NEG	0	0	NEG	0	0	NEG		Cj0147c		COG3118	O	Negative regulator of GroEL, contains thioredoxin-like and TPR-like domains
Cj0148c	152081	152419	-	-	YP_002343608.1	112	hypothetical protein Cj0148c	7	259	NEG	5	21	NEG	3	9	NEG				COG0792	L	Predicted endonuclease distantly related to archaeal Holliday junction resolvase
Cj0149c	152419	153666	-	hom	YP_002343609.1	415	homoserine dehydrogenase	169	4291	NEG	110	928	NEG	42	94	NEG			Cj0149c	COG0460	E	Homoserine dehydrogenase
Cj0150c	153670	154872	-	-	YP_002343610.1	400	aminotransferase	185	7284	NEG	128	1310	NEG	62	336	NEG				COG0436	E	Aspartate/methionine/tyrosine aminotransferase
Cj0151c	154884	155690	-	-	YP_002343611.1	268	periplasmic protein	0	0	NEG	0	0	NEG	0	0	NEG	Cj0151c		Cj0151c	-	-	-
Cj0152c	155684	156622	-	-	YP_002343612.1	312	membrane protein	1	57	NEG	1	19	NEG	1	16	NEG			Cj0152c	-	-	-
Cj0153c	156615	157298	-	-	YP_002343613.1	227	rRNA methylase	2	12	NEG	1	1	NEG	0	0	NEG				COG0566	J	tRNA G18 (ribose-2'-O)-methylase SpoU
Cj0154c	157312	158136	-	-	YP_002343614.1	274	rRNA small subunit methyltransferase I	45	1577	NEG	23	116	NEG	13	100	NEG				COG0313	J	16S rRNA C1402 (ribose-2'-O) methylase RsmI
Cj0155c	158139	158339	-	rpmE	YP_002343615.1	66	50S ribosomal protein L31	10	66	NEG	8	12	NEG	0	0	NEG				COG0254	J	Ribosomal protein L31
Cj0156c	158418	159074	-	-	YP_002343616.1	218	rRNA small subunit methyltransferase E	28	1081	NEG	16	62	NEG	12	87	NEG		Cj0156c		COG1385	J	16S rRNA U1498 N3-methylase RsmE
Cj0157c	159076	159483	-	-	YP_002343617.1	135	integral membrane protein	20	428	NEG	10	22	NEG	6	9	NEG				-	-	-
Cj0158c	159483	159908	-	-	YP_002343618.1	141	heme-binding lipoprotein	48	1717	NEG	36	255	NEG	20	114	NEG		Cj0158c		COG2863	C	Cytochrome c553
Cj0159c	159908	160489	-	-	YP_002343619.1	193	6-pyruvoyl-tetrahydropterin synthase	44	2098	NEG	24	173	NEG	10	25	NEG				COG0720	H	6-pyruvoyl-tetrahydropterin synthase
Cj0160c	160486	161229	-	-	YP_002343620.1	247	radical SAM domain-containing protein	31	427	NEG	16	40	NEG	5	12	NEG		Cj0160c		COG0602	R	Organic radical activating enzyme
Cj0161c	161232	162194	-	moaA	YP_002343621.1	320	cyclic pyranopterin monophosphate synthase	57	2528	NEG	35	265	NEG	18	88	NEG				COG2896	H	Molybdenum cofactor biosynthesis enzyme MoaA
Cj0162c	162207	162722	-	-	YP_002343622.1	171	periplasmic protein	43	827	NEG	26	84	NEG	15	100	NEG				-	-	-
Cj0163c	162719	163216	-	-	YP_002343623.1	165	hypothetical protein Cj0163c	23	341	NEG	10	26	NEG	3	11	NEG		Cj0163c		-	-	-
Cj0164c	163207	164091	-	ubiA	YP_002343624.1	294	4-hydroxybenzoate octaprenyltransferase	2	72	NEG	1	3	NEG	0	0	NEG				COG0382	H	4-hydroxybenzoate polyprenyltransferase
Cj0166	164162	165031	+	miaA	YP_002343625.1	289	tRNA dimethylallyltransferase	1	76	NEG	1	2	NEG	0	0	NEG		Cj0166	Cj0166	COG0324	J	tRNA A37 N6-isopentenylltransferase MiaA
Cj0167c	165017	165580	-	-	YP_002343626.1	187	integral membrane protein	21	381	NEG	10	27	NEG	6	50	NEG		Cj0167c		COG1971	P	Putative Mn2+ efflux pump MntP
Cj0168c	165938	166105	-	-	YP_002343627.1	55	periplasmic protein	40	2547	NA	31	338	NA	34	1947	NA	Cj0168c	Cj0168c		-	-	-
Cj0169	166373	167035	+	sodB	YP_002343628.1	220	superoxide dismutase	123	8459	NEG	86	720	NEG	71	982	NEG				COG0605	P	Superoxide dismutase
Cj0170	167050	167794	+	-	YP_002343629.1	247	hypothetical protein Cj0170	75	7197	NEG	50	480	NEG	55	2295	NEG		Cj0170		-	-	-
Cj0172c	167807	169012	-	-	YP_002343630.1	401	saccharopine dehydrogenase	49	155	NEG	10	16	NEG	0	0	NEG				COG1748	E	Saccharopine dehydrogenase, NADP-dependent
Cj0173c	169054	169962	-	cfbpC	YP_002343631.1	302	iron-uptake ABC transporter ATP-binding protein	19	143	NEG	7	11	NEG	1	1	NEG				COG3842	E	ABC-type Fe3+/spermidine/putrescine transport systems, ATPase components
Cj0174c	169946	171562	-	cfbpB	YP_002343632.1	538	iron-uptake ABC transporter permease	25	459	NEG	7	10	NEG	7	28	NEG				COG1178	P	ABC-type Fe3+ transport system, permease component
Cj0175c	171562	172566	-	cfbpA	YP_002343633.1	334	iron-uptake ABC transporter substrate-binding protein	97	10338	NEG	73	675	NEG	75	2031	NEG				COG1840	P	ABC-type Fe3+ transport system, periplasmic component
Cj0176c	172563	172694	-	-	YP_002343634.1	43	lipoprotein	21	1149	NEG	16	90	NEG	15	340	NEG	Cj0176c			-	-	-
Cj0177	172916	173767	+	-	YP_002343635.1	283	iron transport protein	4	81	NEG	1	4	EOG	1	4	NEG				COG3016	S	Uncharacterized iron-regulated protein
Cj0178	173764	176031	+	-	YP_002343636.1	755	TonB-denpendent outer membrane receptor	9	276	NEG	7	25	EOG	3	18	NEG				COG1629	P	Outer membrane receptor proteins, mostly Fe transport
Cj0179	176043	176804	+	exbB1	YP_002343637.1	253	biopolymer transport protein	2	4	NEG	0	0	EOG	0	0	NEG				COG0811	U	Biopolymer transport protein ExbB/TolQ
Cj0180	176791	177201	+	exbD1	YP_002343638.1	136	biopolymer transport protein	0	0	NEG	0	0	NEG	0	0	NEG				COG0848	U	Biopolymer transport protein ExbD
Cj0181	177203	177949	+	tonB1	YP_002343639.1	248	TonB transport protein	3	111	NEG	2	6	EOG	3	22	NEG				COG0810	M	Periplasmic protein TonB, links inner and outer membranes
Cj0182	177995	179200	+	-	YP_002343640.1	401	transmembrane transport protein	148	15386	NEG	105	930	NEG	102	2611	NEG				COG1133	I	ABC-type long-chain fatty acid transport system, fused permease and ATPase components
Cj0183	179299	180657	+	-	YP_002343641.1	452	integral membrane protein	227	21048	NEG	128	1217	NEG	119	5380	NEG				COG1253	R	Hemolysin or related protein, contains CBS domains
Cj0184c	180702	181856	-	-	YP_002343642.1	384	serine/threonine protein phosphatase	53	1634	NEG	34	147	NEG	26	292	NEG				COG4639	R	Predicted kinase
Cj0186c	182068	182787	-	-	YP_002343644.1	239	TerC family integral membrane protein	7	937	NEG	3	79	NEG	4	302	NEG				COG0861	P	Membrane protein TerC, possibly involved in tellurium resistance
Cj0187c	182859	183425	-	purN	YP_002343645.1	188	phosphoribosylglycinamide formyltransferase	8	16	NEG	1	1	NEG	0	0	NEG				COG0299	F	Folate-dependent phosphoribosylglycinamide formyltransferase PurN
Cj0188c	183416	184786	-	-	YP_002343646.1	456	kinase	23	435	NEG	11	29	NEG	6	17	NEG		Cj0188c		COG0063	F	NAD(P)H-hydrate repair enzyme Nnr, NAD(P)H-hydrate dehydratase domain
Cj0189c	184770	185468	-	-	YP_002343647.1	232	hypothetical protein Cj0189c	32	405	NEG	13	36	NEG	4	26	NEG				COG1432	S	Uncharacterized conserved protein, LabA/DUF88 family
Cj0190c	185470	186975	-	-	YP_002343648.1	501	hypothetical protein Cj0190c	57	2583	NEG	30	168	NEG	22	164	NEG				COG0606	O	Predicted ATPase with chaperone activity
Cj0191c	186972	187499	-	def	YP_002343649.1	175	peptide deformylase	0	0	NEG	0	0	NEG	0	0	NEG	Cj0191c		Cj0191c	COG0242	J	Peptide deformylase
Cj0192c	187535	188119	-	clpP	YP_002343650.1	194	ATP-dependent Clp protease proteolytic subunit	8	20	NEG	1	1	NEG	0	0	NEG	Cj0192c			COG0740	O	ATP-dependent protease ClpP, protease subunit
Cj0193c	188119	189453	-	tig	YP_002343651.1	444	trigger factor	147	2905	NEG	74	305	NEG	51	312	NEG				COG0544	O	FKBP-type peptidyl-prolyl cis-trans isomerase (trigger factor)
Cj0194	189596	190168	+	folE	YP_002343652.1	190	GTP cyclohydrolase I	3	12	NEG	2	4	NEG	0	0	NEG				COG0302	H	GTP cyclohydrolase I
Cj0195	190168	191553	+	fliI	YP_002343653.1	461	flagellum-specific ATP synthase	216	22369	NEG	154	1540	NEG	134	4113	NEG				COG1157	NU	Flagellar biosynthesis/type III secretory pathway ATPase
Cj0196c	191556	192893	-	purF	YP_002343654.1	445	amidophosphoribosyltransferase	42	99	NEG	9	12	NEG	0	0	NEG				COG0034	F	Glutamine phosphoribosylpyrophosphate amidotransferase
Cj0197c	192895	193623	-	dapB	YP_002343655.1	242	4-hydroxy-tetrahydrodipicolinate reductase	28	93	NEG	5	8	NEG	1	1	NEG				COG0289	E	Dihydrodipicolinate reductase
Cj0198c	193686	194867	-	-	YP_002343656.1	393	recombination factor protein RarA	6	123	NEG	4	10	NEG	4	52	NEG				COG2256	L	Replication-associated recombination protein RarA (DNA-dependent ATPase)
Cj0199c	194867	195988	-	-	YP_002343657.1	373	periplasmic protein	7	89	NEG	3	5	NEG	1	1	NEG				-	-	-
Cj0200c	196123	196470	-	-	YP_002343658.1	115	periplasmic protein	65	7402	NEG	48	631	NEG	60	3476	NEG		Cj0200c		-	-	-
Cj0201c	196534	197139	-	-	YP_002343659.1	201	integral membrane protein	1	6	NEG	0	0	NEG	0	0	NEG				-	-	-
Cj0203	197707	199053	+	-	YP_002343661.1	448	citrate transporter	165	10992	NEG	105	509	NEG	77	738	NEG				COG2851	C	Mg2+/citrate symporter
Cj0204	199236	201233	+	-	YP_002343662.1	665	oligopeptide transporter	316	122108	NEG	281	7136	NEG	326	37833	NEG				COG1297	S	Uncharacterized membrane protein, oligopeptide transporter (OPT) family
Cj0205	201307	202110	+	uppP	YP_002343663.1	267	undecaprenyl-diphosphatase	0	0	NEG	0	0	NEG	0	0	NEG			Cj0205	COG1968	I	Undecaprenyl pyrophosphate phosphatase UppP
Cj0206	202241	204049	+	thrS	YP_002343664.1	602	threonine--tRNA ligase	0	0	EOG	0	0	EOG	0	0	EOG				COG0441	J	Threonyl-tRNA synthetase
Cj0207	204046	204564	+	infC	YP_002343665.1	172	translation initiation factor IF-3	1	1	NEG	0	0	NEG	0	0	NEG				COG0290	J	Translation initiation factor IF-3
Cj0208	204603	205694	+	-	YP_002343666.1	363	DNA modification methylase	24	142	EOG	4	8	EOG	0	0	EOG				COG3392	L	Adenine-specific DNA methylase
Cj0224	209279	210307	+	argC	YP_002343667.1	342	N-acetyl-gamma-glutamyl-phosphate reductase	106	12109	NEG	81	1708	NEG	77	3820	NEG				COG0002	E	N-acetyl-gamma-glutamylphosphate reductase
Cj0225	210317	210763	+	-	YP_002343668.1	148	acetyltransferase	51	2519	NEG	34	206	NEG	36	654	NEG				COG0456	J	Ribosomal protein S18 acetylase RimI and related acetyltransferases
Cj0226	210767	211612	+	argB	YP_002343669.1	281	acetylglutamate kinase	71	7499	NEG	49	416	NEG	44	1390	NEG				COG0548	E	Acetylglutamate kinase
Cj0227	211616	212803	+	argD	YP_002343670.1	395	acetylornithine aminotransferase	113	10397	NEG	70	795	NEG	62	1890	NEG				COG4992	E	Acetylornithine/succinyldiaminopimelate/putrescine aminotransferase
Cj0228c	212822	213451	-	pcm	YP_002343671.1	209	protein-L-isoaspartate O-methyltransferase	46	1305	NEG	25	150	NEG	30	275	NEG				COG2518	O	Protein-L-isoaspartate O-methyltransferase
Cj0229	213540	214088	+	-	YP_002343672.1	182	acetyltransferase	74	8953	NEG	58	712	NEG	47	1747	NEG				COG0663	R	Carbonic anhydrase or acetyltransferase, isoleucine patch superfamily
Cj0230c	214057	215430	-	-	YP_002343673.1	457	nicotinate phosphoribosyltransferase	1	26	DEG	1	1	NEG	0	0	NEG			Cj0230c	COG1488	H	Nicotinic acid phosphoribosyltransferase
Cj0231c	215417	216439	-	nrdF	YP_002343674.1	340	ribonucleotide-diphosphate reductase subunit beta	0	0	EOG	0	0	NEG	0	0	NEG	Cj0231c	Cj0231c	Cj0231c	COG0208	F	Ribonucleotide reductase beta subunit, ferritin-like domain
Cj0232c	216453	216863	-	-	YP_002343675.1	136	integral membrane protein	12	95	NEG	1	1	NEG	1	3	NEG		Cj0232c		COG1714	S	Uncharacterized membrane protein YckC, RDD family
Cj0233c	216864	217472	-	pyrE	YP_002343676.1	202	orotate phosphoribosyltransferase	3	1231	EOG	1	2	NEG	1	5	NEG			Cj0233c	COG0461	F	Orotate phosphoribosyltransferase
Cj0234c	217475	218038	-	frr	YP_002343677.1	187	ribosome recycling factor	1	340	NEG	1	1845	NEG	1	1	NEG	Cj0234c			COG0233	J	Ribosome recycling factor
Cj0235c	218048	218419	-	secG	YP_002343678.1	123	protein translocase subunit SecG	33	1046	NEG	18	59	NEG	9	51	NEG				COG1314	U	Preprotein translocase subunit SecG
Cj0236c	218523	219218	-	-	YP_002343679.1	231	integral membrane protein	146	34105	NEG	109	1919	NEG	123	8109	NEG				COG0670	R	Integral membrane protein, interacts with FtsH
Cj0237	219378	220013	+	cynT	YP_002343680.1	211	carbonic anhydrase	28	944	NEG	18	1956	NEG	8	17	NEG				COG0288	P	Carbonic anhydrase
Cj0238	220010	221893	+	-	YP_002343681.1	627	mechanosensitive ion channel family protein	107	7897	NEG	67	281	NEG	51	468	NEG				COG0668	M	Small-conductance mechanosensitive channel
Cj0239c	221916	222887	-	-	YP_002343682.1	323	nitrogen fixation protein NifU	3	113	NEG	2	10	NEG	1	1	NEG	Cj0239c		Cj0239c	COG0822	O	NifU homolog involved in Fe-S cluster formation
Cj0240c	222897	224078	-	iscS	YP_002343683.1	393	cysteine desulfurase	3	39	NEG	3	4	NEG	0	0	NEG				COG1104	E	Cysteine sulfinate desulfinase/cysteine desulfurase or related enzyme
Cj0241c	224256	224657	-	-	YP_002343684.1	133	bacteriohemerythrin	35	1385	NEG	23	109	NEG	22	494	NEG		Cj0241c		COG2703	T	Hemerythrin
Cj0243c	224794	225960	-	-	YP_002343685.1	388	hypothetical protein Cj0243c	60	2317	NEG	43	163	NEG	30	269	NEG				-	-	-
Cj0244	226116	226307	+	rpmI	YP_002343686.1	63	50S ribosomal protein L35	3	16	NEG	2	2	NEG	1	5	NEG	Cj0244	Cj0244		COG0291	J	Ribosomal protein L35
Cj0245	226401	226754	+	rplT	YP_002343687.1	117	50S ribosomal protein L20	4	99	NEG	3	7	NEG	3	12	NEG		Cj0245		COG0292	J	Ribosomal protein L20
Cj0248	228946	229803	+	-	YP_002343690.1	285	hypothetical protein Cj0248	125	19626	NEG	105	1244	NEG	114	6428	NEG				COG1639	T	HD-like signal output (HDOD) domain, no enzymatic activity
Cj0249	229831	230310	+	-	YP_002343691.1	159	hypothetical protein Cj0249	12	124	NEG	4	20	NEG	1	2	NEG				-	-	-
Cj0250c	230279	231589	-	-	YP_002343692.1	436	MFS transport protein	107	12617	NEG	66	1177	NEG	57	7437	NEG				COG2814	G	Predicted arabinose efflux permease, MFS family
Cj0251c	231592	231747	-	-	YP_002343693.1	51	highly acidic protein	9	435	NA	8	51	NA	6	104	NA		Cj0251c		-	-	-
Cj0252	231840	232313	+	moaC	YP_002343694.1	157	cyclic pyranopterin monophosphate synthase accessory protein	61	3899	NEG	41	314	NEG	34	406	NEG				COG0315	H	Molybdenum cofactor biosynthesis enzyme
Cj0253	232291	232554	+	-	YP_002343695.1	87	hypothetical protein Cj0253	20	554	NA	16	51	NA	9	73	NA				-	-	-
Cj0254	232544	233704	+	-	YP_002343696.1	386	hypothetical protein Cj0254	92	4704	NEG	67	880	NEG	55	484	NEG				-	-	-
Cj0255c	233723	234481	-	exoA	YP_002343697.1	252	exodeoxyribonuclease	82	7291	NEG	61	952	NEG	43	395	NEG				COG0708	L	Exonuclease III
Cj0256	234599	236137	+	-	YP_002343698.1	512	sulfatase family protein	101	762	NEG	21	34	NEG	6	20	NEG				COG2194	M	Phosphoethanolamine transferase for periplasmic glucans (OPG), alkaline phosphatase superfamily
Cj0257	236134	236490	+	dgkA	YP_002343699.1	118	diacylglycerol kinase	1	1	NEG	0	0	NEG	0	0	NEG		Cj0257		COG0818	I	Diacylglycerol kinase
Cj0258	236487	236732	+	-	YP_002343700.1	81	ArsR family transcriptional regulator	9	158	NEG	5	10	NEG	3	4	NEG				-	-	-
Cj0259	236722	237729	+	pyrC	YP_002343701.1	335	dihydroorotase	2	2	NEG	2	5	NEG	0	0	NEG			Cj0259	COG0418	F	Dihydroorotase
Cj0260c	237761	237976	-	-	YP_002343702.1	71	hypothetical protein Cj0260c	32	3164	NEG	20	685	NEG	21	1028	NEG	Cj0260c			-	-	-
Cj0261c	238032	238751	-	-	YP_002343703.1	239	SAM-dependent methyltransferase	40	2830	NEG	29	204	NEG	17	307	NEG				COG2226	H	Ubiquinone/menaquinone biosynthesis C-methylase UbiE
Cj0262c	238832	240829	-	-	YP_002343704.1	665	methyl-accepting chemotaxis signal transduction protein	506	46944	NEG	374	6249	NEG	396	18741	NEG				COG0840	NT	Methyl-accepting chemotaxis protein
Cj0263	241022	241897	+	-	YP_002343705.1	291	zinc transporter ZupT	46	454	NEG	21	193	NEG	9	35	NEG				COG0428	P	Zinc transporter ZupT
Cj0264c	241921	244437	-	-	YP_002343706.1	838	molybdopterin containing oxidoreductase	120	1661	NEG	43	353	NEG	7	42	NEG				COG0243	C	Anaerobic selenocysteine-containing dehydrogenase
Cj0265c	244448	245023	-	-	YP_002343707.1	191	cytochrome C-type heme-binding protein	19	170	NEG	6	152	NEG	4	1734	NEG				COG3005	C	Tetraheme cytochrome c subunit of nitrate or TMAO reductase
Cj0266c	245504	246013	-	-	YP_002343708.1	169	integral membrane protein	49	4493	NEG	40	1436	NEG	30	13584	NEG				-	-	-
Cj0267c	246013	246543	-	-	YP_002343709.1	176	integral membrane protein	47	6985	NEG	34	262	NEG	33	823	NEG		Cj0267c		-	-	-
Cj0268c	246555	247643	-	-	YP_002343710.1	362	transmembrane protein	197	22615	NEG	149	3954	NEG	132	21990	NEG				COG0330	O	Regulator of protease activity HflC, stomatin/prohibitin superfamily
Cj0269c	247656	248570	-	ilvE	YP_002343711.1	304	branched-chain amino acid aminotransferase	162	16942	NEG	121	1249	NEG	114	3810	NEG				COG0115	EH	Branched-chain amino acid aminotransferase/4-amino-4-deoxychorismate lyase
Cj0270	248747	248953	+	-	YP_002343712.1	68	tautomerase family protein	22	1012	NA	13	86	NA	9	138	NA				COG1942	Q	Phenylpyruvate tautomerase PptA, 4-oxalocrotonate tautomerase family
Cj0271	248950	249405	+	-	YP_002343713.1	151	bacterioferritin comigratory protein	50	2062	NEG	36	166	NEG	22	381	NEG				COG1225	O	Peroxiredoxin
Cj0272	249405	250496	+	-	YP_002343714.1	363	hypothetical protein Cj0272	55	1241	NEG	30	113	NEG	20	98	NEG		Cj0272		COG1636	R	Predicted ATPase, Adenine nucleotide alpha hydrolases (AANH) superfamily
Cj0273	250590	251030	+	fabZ	YP_002343715.1	146	3-hydroxyacyl-ACP dehydratase	0	0	EOG	0	0	NEG	0	0	NEG			Cj0273	COG0764	I	3-hydroxymyristoyl/3-hydroxydecanoyl-(acyl carrier protein) dehydratase
Cj0274	251030	251821	+	lpxA	YP_002343716.1	263	acyl-ACP--UDP-N-acetylglucosamine O-acyltransferase	2	26	EOG	1	2	NEG	0	0	EOG			Cj0274	COG1043	M	Acyl-[acyl carrier protein]--UDP-N-acetylglucosamine O-acyltransferase
Cj0275	251784	253037	+	clpX	YP_002343717.1	417	ATP-dependent protease ATP-binding subunit ClpX	2	30	EOG	2	5	NEG	0	0	EOG				COG1219	O	ATP-dependent protease Clp, ATPase subunit
Cj0276	253049	254089	+	mreB	YP_002343718.1	346	rod shape-determining protein MreB	1	60	EOG	2	3	NEG	0	0	EOG	Cj0276		Cj0276	COG1077	D	Actin-like ATPase involved in cell morphogenesis
Cj0277	254079	254828	+	mreC	YP_002343719.1	249	rod shape-determining protein MreC	1	8	EOG	0	0	NEG	0	0	EOG		Cj0277		COG1792	D	Cell shape-determining protein MreC
Cj0279	255089	258358	+	carB	YP_002343720.1	1089	carbamoyl phosphate synthase large subunit	41	110	EOG	9	38	NEG	0	0	EOG	Cj0279			COG0458	EF	Carbamoylphosphate synthase large subunit
Cj0280	258355	258777	+	-	YP_002343721.1	140	hypothetical protein Cj0280	1	1	NEG	1	17	NEG	0	0	NEG				COG0009	J	tRNA A37 threonylcarbamoyladenosine synthetase subunit TsaC/SUA5/YrdC
Cj0281c	258778	259755	-	tal	YP_002343722.1	325	transaldolase	128	3220	NEG	80	292	NEG	68	802	NEG				COG0176	G	Transaldolase
Cj0282c	259755	260378	-	serB	YP_002343723.1	207	phosphoserine phosphatase	54	492	NEG	15	28	NEG	13	42	NEG				COG0560	E	Phosphoserine phosphatase
Cj0283c	260378	260899	-	cheW	YP_002343724.1	173	chemotaxis protein	83	996	NEG	34	64	NEG	22	78	NEG				COG0835	NT	Chemotaxis signal transduction protein
Cj0284c	260904	263213	-	cheA	YP_002343725.1	769	chemotaxis histidine kinase	452	12453	NEG	278	1652	NEG	243	3563	NEG				COG0643	NT	Chemotaxis protein histidine kinase CheA
Cj0285c	263217	264173	-	cheV	YP_002343726.1	318	chemotaxis protein	200	14876	NEG	141	1622	NEG	152	4907	NEG				COG0835	NT	Chemotaxis signal transduction protein
Cj0286c	264166	264783	-	-	YP_002343727.1	205	hypothetical protein Cj0286c	0	0	NEG	0	0	NEG	0	0	NEG			Cj0286c	COG2908	M	UDP-2,3-diacylglucosamine pyrophosphatase LpxH
Cj0287c	264934	265419	-	greA	YP_002343728.1	161	transcription elongation factor GreA	13	170	NEG	4	11	NEG	1	1	NEG	Cj0287c			COG0782	K	Transcription elongation factor, GreA/GreB family
Cj0288c	265431	266525	-	lpxB	YP_002343729.1	364	ipid-A-disaccharide synthase	0	0	NEG	0	0	NEG	0	0	NEG				COG0763	M	Lipid A disaccharide synthetase
Cj0289c	266622	267374	-	peb3	YP_002343730.1	250	major antigenic peptide PEB3	129	13309	NEG	92	1356	NEG	99	6983	NEG				COG4588	M	Accessory colonization factor AcfC, contains ABC-type periplasmic domain
Cj0293	269064	269840	+	surE	YP_002343731.1	258	stationary phase survival protein SurE	75	3568	NEG	58	501	NEG	46	475	NEG				COG0496	L	Broad specificity polyphosphatase and 5'/3'-nucleotidase SurE
Cj0294	269830	270489	+	-	YP_002343732.1	219	MoeB/ThiF family protein	64	8676	NEG	54	891	NEG	39	959	NEG				COG1179	J	tRNA A37 threonylcarbamoyladenosine dehydratase
Cj0295	270473	270931	+	-	YP_002343733.1	152	acetyltransferase	4	63	NEG	2	4	NEG	2	14	NEG				COG0456	J	Ribosomal protein S18 acetylase RimI and related acetyltransferases
Cj0296c	271041	271421	-	panD	YP_002343734.1	126	aspartate 1-decarboxylase	83	6728	NEG	62	629	NEG	58	1589	NEG				COG0853	H	Aspartate 1-decarboxylase
Cj0297c	271418	272266	-	panC	YP_002343735.1	282	pantothenate synthetase	148	12890	NEG	122	1354	NEG	111	3156	NEG				COG0414	H	Panthothenate synthetase
Cj0298c	272277	273101	-	panB	YP_002343736.1	274	3-methyl-2-oxobutanoate hydroxymethyltransferase	163	18075	NEG	134	1649	NEG	118	4387	NEG				COG0413	H	Ketopantoate hydroxymethyltransferase
Cj0299	273321	274094	+	-	YP_002343737.1	257	beta-lactamase	4	37	NEG	2	2	NEG	3	21	NEG				COG2602	V	Beta-lactamase class D
Cj0300c	274179	275063	-	modC	YP_002343738.1	294	molybdenum ABC transporter ATP-binding protein	11	119	NEG	6	17	NEG	4	43	NEG				COG1118	P	ABC-type sulfate/molybdate transport systems, ATPase component
Cj0301c	275060	275734	-	modB	YP_002343739.1	224	molybdenum ABC transporter permease	15	471	NEG	8	21	NEG	4	18	NEG				COG4149	P	ABC-type molybdate transport system, permease component
Cj0302c	275727	276128	-	-	YP_002343740.1	133	molybdenum-pterin-binding protein	10	188	NEG	8	12	NEG	2	5	NEG				COG3585	H	Molybdopterin-binding protein
Cj0303c	276125	276874	-	modA	YP_002343741.1	249	molybdenum ABC transporter substrate-binding lipoprotein	76	6041	NEG	58	500	NEG	38	852	NEG				COG0725	P	ABC-type molybdate transport system, periplasmic component
Cj0304c	276925	277611	-	bioC	YP_002343742.1	228	biotin synthesis protein	0	0	NEG	2	2	NEG	0	0	NEG		Cj0304c		COG4106	C	Trans-aconitate methyltransferase
Cj0305c	277608	278219	-	-	YP_002343743.1	203	hypothetical protein Cj0305c	1	2	NEG	0	0	NEG	0	0	EOG		Cj0305c		COG2830	S	Uncharacterized protein
Cj0306c	278216	279358	-	bioF	YP_002343744.1	380	8-amino-7-oxononanoate synthase	5	51	NEG	2	3	NEG	0	0	EOG				COG0156	H	7-keto-8-aminopelargonate synthetase or related enzyme
Cj0307	279426	280709	+	bioA	YP_002343745.1	427	adenosylmethionine-8-amino-7-oxononanoate aminotransferase	70	686	NEG	25	82	NEG	0	0	EOG				COG0161	H	Adenosylmethionine-8-amino-7-oxononanoate aminotransferase
Cj0308c	280696	281301	-	bioD	YP_002343746.1	201	dethiobiotin synthetase	5	20	NEG	1	1	NEG	1	2	NEG		Cj0308c	Cj0308c	COG0132	H	Dethiobiotin synthetase
Cj0309c	281311	281625	-	-	YP_002343747.1	104	efflux protein	19	315	NEG	4	7	NEG	2	4	NEG				COG2076	V	Multidrug transporter EmrE and related cation transporters
Cj0310c	281629	281967	-	-	YP_002343748.1	112	efflux protein	25	725	NEG	10	43	NEG	7	13	NEG				COG2076	V	Multidrug transporter EmrE and related cation transporters
Cj0311	282101	282637	+	-	YP_002343749.1	178	50S ribosomal protein L25	0	0	NEG	0	0	NEG	0	0	EOG			Cj0311	COG1825	J	Ribosomal protein L25 (general stress protein Ctc)
Cj0312	282634	283179	+	pth	YP_002343750.1	181	peptidyl-tRNA hydrolase	2	9	NEG	1	1	NEG	0	0	NEG	Cj0312		Cj0312	COG0193	J	Peptidyl-tRNA hydrolase
Cj0313	283181	284239	+	-	YP_002343751.1	352	integral membrane protein	1	3	NEG	1	1	NEG	0	0	EOG				COG0795	MN	Lipopolysaccharide export LptBFGC system, permease protein LptF
Cj0314	284283	285491	+	lysA	YP_002343752.1	402	diaminopimelate decarboxylase	118	4549	NEG	75	314	NEG	9	14	EOG				COG0019	E	Diaminopimelate decarboxylase
Cj0315	285493	286260	+	-	YP_002343753.1	255	HAD-superfamily hydrolase	3	7	NEG	0	0	EOG	0	0	EOG				COG0647	F	Ribonucleotide monophosphatase NagD, HAD superfamily
Cj0316	286248	287321	+	pheA	YP_002343754.1	357	bifunctional chorismate mutase/prephenate dehydratase	36	190	NEG	10	19	EOG	0	0	EOG	Cj0316		Cj0316	COG0077	E	Prephenate dehydratase
Cj0317	287311	288405	+	hisC	YP_002343755.1	364	histidinol-phosphate aminotransferase	26	414	NEG	9	22	EOG	2	6	EOG				COG0079	E	Histidinol-phosphate/aromatic aminotransferase or cobyric acid decarboxylase
Cj0318	288457	290139	+	fliF	YP_002343756.1	560	flagellar MS-ring protein	5	136	EOG	2	6	EOG	0	0	EOG		Cj0318		COG1766	NU	Flagellar biosynthesis/type III secretory pathway M-ring protein FliF/YscJ
Cj0319	290139	291167	+	fliG	YP_002343757.1	342	flagellar motor switch protein	2	29	EOG	0	0	EOG	0	0	EOG			Cj0319	COG1536	N	Flagellar motor switch protein FliG
Cj0320	291175	292005	+	fliH	YP_002343758.1	276	flagellar assembly protein FliH	1	1	EOG	0	0	EOG	0	0	EOG				COG1317	NU	Flagellar biosynthesis/type III secretory pathway protein FliH
Cj0321	291998	293845	+	dxs	YP_002343759.1	615	1-deoxy-D-xylulose-5-phosphate synthase	4	14	EOG	0	0	EOG	1	2	EOG			Cj0321	COG1154	HI	Deoxyxylulose-5-phosphate synthase
Cj0322	293931	294341	+	perR	YP_002343760.1	136	peroxide stress regulator	67	1580	NEG	37	103	NEG	34	360	NEG				COG0735	P	Fe2+ or Zn2+ uptake regulation protein
Cj0323	294387	295583	+	-	YP_002343761.1	398	hypothetical protein Cj0323	7	31	NEG	3	4	NEG	1	2	NEG				-	-	-
Cj0324	295586	296293	+	ubiE	YP_002343762.1	235	ubiquinone/menaquinone biosynthesis methyltransferase	1	1	NEG	0	0	NEG	0	0	NEG	Cj0324			COG2226	H	Ubiquinone/menaquinone biosynthesis C-methylase UbiE
Cj0325	296290	297453	+	xseA	YP_002343763.1	387	exodeoxyribonuclease VII large subunit	49	1756	NEG	31	121	NEG	23	139	NEG				COG1570	L	Exonuclease VII, large subunit
Cj0326	297463	298539	+	serC	YP_002343764.1	358	phosphoserine aminotransferase	2	4	NEG	0	0	NEG	0	0	NEG				COG1932	HE	Phosphoserine aminotransferase
Cj0327	298536	298886	+	-	YP_002343765.1	116	endoribonuclease L-PSP family protein	47	2612	NEG	34	229	NEG	27	691	NEG		Cj0327		COG0251	V	Enamine deaminase RidA, house cleaning of reactive enamine intermediates, YjgF/YER057c/UK114 family
Cj0328c	298883	299857	-	fabH	YP_002343766.1	324	3-oxoacyl-ACP synthase	2	11	NEG	1	1	NEG	0	0	NEG			Cj0328c	COG0332	I	3-oxoacyl-[acyl-carrier-protein] synthase III
Cj0329c	299850	300836	-	plsX	YP_002343767.1	328	phosphate acyltransferase	0	0	NEG	0	0	NEG	0	0	NEG				COG0416	I	Fatty acid/phospholipid biosynthesis enzyme
Cj0330c	300842	300988	-	rpmF	YP_002343768.1	48	50S ribosomal protein L32	0	0	NA	0	0	NA	0	0	NA	Cj0330c	Cj0330c		COG0333	J	Ribosomal protein L32
Cj0331c	301012	301365	-	-	YP_002343769.1	117	hypothetical protein Cj0331c	0	0	NA	0	0	NA	0	0	NA				-	-	-
Cj0332c	301366	301779	-	ndk	YP_002343770.1	137	nucleoside diphosphate kinase	8	19	NEG	0	0	NEG	1	1	NEG				COG0105	F	Nucleoside diphosphate kinase
Cj0333c	301892	302176	-	fdxA	YP_002343771.1	94	ferredoxin	107	14014	NA	86	938	NA	90	6463	NA				COG1142	C	Fe-S-cluster-containing hydrogenase component 2
Cj0334	302383	302979	+	ahpC	YP_002343772.1	198	alkyl hydroperoxide reductase	115	17871	NEG	91	3260	NEG	84	2940	NEG				COG0450	V	Alkyl hydroperoxide reductase subunit AhpC (peroxiredoxin)
Cj0335	303098	304186	+	flhB	YP_002343773.1	362	flagellar biosynthesis protein FlhB	79	2373	NEG	41	773	NEG	32	510	NEG				COG1377	N	Flagellar biosynthesis protein FlhB
Cj0336c	304192	304935	-	motB	YP_002343774.1	247	flagellar motor protein MotB	124	14910	NEG	112	5876	NEG	96	5311	NEG				COG1360	N	Flagellar motor protein MotB
Cj0337c	304938	305714	-	motA	YP_002343775.1	258	flagellar motor protein MotA	155	15917	NEG	132	2137	NEG	141	6387	NEG				COG1291	N	Flagellar motor component MotA
Cj0338c	305730	308369	-	polA	YP_002343776.1	879	DNA polymerase I	1	2	DEG	0	0	DEG	0	0	NEG				COG0749	L	DNA polymerase I - 3'-5' exonuclease and polymerase domains
Cj0339	308533	309894	+	-	YP_002343777.1	453	MFS transport protein	222	24078	NEG	167	1502	NEG	179	7722	NEG				COG2271	G	Sugar phosphate permease
Cj0340	309891	310898	+	-	YP_002343778.1	335	nucleoside hydrolase	133	11662	NEG	108	4627	NEG	90	2693	NEG				COG1957	F	Inosine-uridine nucleoside N-ribohydrolase
Cj0341c	310854	311297	-	-	YP_002343779.1	147	integral membrane protein	5	443	NEG	5	109	NEG	3	51	NEG				COG1238	S	Uncharacterized membrane protein YqaA, SNARE-associated domain
Cj0342c	311302	314127	-	uvrA	YP_002343780.1	941	excinuclease ABC subunit A	297	24021	NEG	244	6910	NEG	193	4347	NEG				COG0178	L	Excinuclease UvrABC ATPase subunit
Cj0343c	314200	314985	-	-	YP_002343781.1	261	integral membrane protein	50	484	NEG	15	21	NEG	11	162	NEG				-	-	-
Cj0344	315108	315233	+	-	YP_002343782.1	41	hypothetical protein Cj0344	0	0	NA	0	0	NA	0	0	NA	Cj0344			-	-	-
Cj0345	315398	316648	+	trpE	YP_002343783.1	416	anthranilate synthase subunit I	37	493	NEG	13	29	NEG	12	90	NEG		Cj0345		COG0147	EH	Anthranilate/para-aminobenzoate synthases component I
Cj0346	316645	318246	+	trpD	YP_002343784.1	533	anthranilate synthase subunit II	39	972	NEG	15	71	NEG	10	184	NEG				COG0547	E	Anthranilate phosphoribosyltransferase
Cj0347	318233	318832	+	trpF	YP_002343785.1	199	N-(5\'-phosphoribosyl)anthranilate isomerase	7	201	NEG	4	11	NEG	1	5	NEG				COG0135	E	Phosphoribosylanthranilate isomerase
Cj0348	318829	320007	+	trpB	YP_002343786.1	392	tryptophan synthase subunit beta	69	1848	NEG	34	113	NEG	23	217	NEG				COG0133	E	Tryptophan synthase beta chain
Cj0349	320000	320749	+	trpA	YP_002343787.1	249	tryptophan synthase subunit alpha	40	1104	NEG	19	97	NEG	18	155	NEG				COG0159	E	Tryptophan synthase alpha chain
Cj0350	320820	321242	+	-	YP_002343788.1	140	hypothetical protein Cj0350	70	5688	NEG	44	387	NEG	49	2197	NEG		Cj0350		-	-	-
Cj0351	321242	321550	+	fliN	YP_002343789.1	102	flagellar motor switch protein	52	2540	NEG	34	138	NEG	35	776	NEG		Cj0351		COG1886	NU	Flagellar motor switch/type III secretory pathway protein FliN
Cj0352	321551	322348	+	-	YP_002343790.1	265	transmembrane protein	83	4159	NEG	54	296	NEG	58	1503	NEG		Cj0352		-	-	-
Cj0353c	322345	323805	-	-	YP_002343791.1	486	phosphatase	3	4	EOG	0	0	EOG	1	1	EOG	Cj0353c		Cj0353c	COG0248	FTP	Exopolyphosphatase/pppGpp-phosphohydrolase
Cj0354c	323805	324050	-	fdxB	YP_002343792.1	81	ferredoxin	0	0	NA	0	0	NA	0	0	NA		Cj0354c		COG1149	R	MinD superfamily P-loop ATPase, contains an inserted ferredoxin domain
Cj0355c	324163	324834	-	-	YP_002343793.1	223	two-component regulator	0	0	EOG	0	0	EOG	0	0	EOG		Cj0355c	Cj0355c	COG0745	TK	DNA-binding response regulator, OmpR family, contains REC and winged-helix (wHTH) domain
Cj0356c	324913	325230	-	folB	YP_002343794.1	105	dihydroneopterin aldolase	2	3	NEG	0	0	NEG	0	0	NEG		Cj0356c		COG1539	H	Dihydroneopterin aldolase
Cj0357c	325215	325823	-	-	YP_002343795.1	202	glycerol-3-phosphate acyltransferase PlsY	0	0	EOG	0	0	EOG	0	0	EOG				COG0344	I	Phospholipid biosynthesis protein PlsY, probable glycerol-3-phosphate acyltransferase
Cj0358	326024	327049	+	-	YP_002343796.1	341	cytochrome C551 peroxidase	45	527	NEG	22	52	NEG	10	30	NEG				COG1858	O	Cytochrome c peroxidase
Cj0360	327143	328480	+	glmM	YP_002343797.1	445	phosphoglucosamine mutase	5	74	NEG	2	7	NEG	2	7	NEG			Cj0360	COG1109	G	Phosphomannomutase
Cj0361	328473	328943	+	lspA	YP_002343798.1	156	lipoprotein signal peptidase	1	3	NEG	1	1	NEG	1	7	NEG				COG0597	MU	Lipoprotein signal peptidase
Cj0362	328927	329379	+	-	YP_002343799.1	150	integral membrane protein	1	1	NEG	0	0	NEG	0	0	NEG			Cj0362	COG1981	S	Uncharacterized membrane protein
Cj0363c	329376	330722	-	-	YP_002343800.1	448	coproporphyrinogen III oxidase	97	4574	NEG	66	318	NEG	62	1041	NEG				COG0635	H	Coproporphyrinogen III oxidase or related Fe-S oxidoreductase
Cj0364	330851	331102	+	-	YP_002343801.1	83	hypothetical protein Cj0364	17	687	NEG	11	41	NEG	9	53	NEG	Cj0364	Cj0364		-	-	-
Cj0365c	331125	332603	-	cmeC	YP_002343802.1	492	multidrug efflux pump protein CmeC	139	5476	NEG	90	376	NEG	86	1209	NEG				COG1538	M	Outer membrane protein TolC
Cj0366c	332596	335718	-	cmeB	YP_002343803.1	1040	multidrug efflux pump protein CmeB	404	26433	NEG	305	89304	NEG	284	65065	NEG				COG0841	V	Multidrug efflux pump subunit AcrB
Cj0367c	335718	336821	-	cmeA	YP_002343804.1	367	multidrug efflux pump protein CmeA	160	10533	NEG	137	61480	NEG	125	54852	NEG				COG0845	MV	Multidrug efflux pump subunit AcrA (membrane-fusion protein)
Cj0368c	336916	337548	-	cmeR	YP_002343805.1	210	transcriptional regulator CmeR	40	608	NEG	16	47	NEG	20	88	NEG				COG1309	K	DNA-binding transcriptional regulator, AcrR family
Cj0369c	337535	338911	-	-	YP_002343806.1	458	ferredoxin domain-containing integral membrane protein	0	0	NEG	0	0	NEG	0	0	NEG				COG0348	C	Polyferredoxin
Cj0370	339071	339283	+	rpsU	YP_002343807.1	70	30S ribosomal protein S21	0	0	NA	0	0	NA	0	0	NA				COG0828	J	Ribosomal protein S21
Cj0371	339403	340008	+	-	YP_002343808.1	201	hypothetical protein Cj0371	106	8819	NEG	79	687	NEG	83	2504	NEG				-	-	-
Cj0372	340018	341187	+	-	YP_002343809.1	389	glutathionylspermidine synthase	183	11515	NEG	121	863	NEG	126	2776	NEG				COG0754	E	Glutathionylspermidine synthase
Cj0373	341190	342125	+	-	YP_002343810.1	311	2-hydroxyacid dehydrogenase	43	259	NEG	16	24	NEG	6	16	NEG				COG1052	CHR	Lactate dehydrogenase or related 2-hydroxyacid dehydrogenase
Cj0374	342115	342606	+	-	YP_002343811.1	163	nucleotide-binding protein	34	200	NEG	11	11	NEG	0	0	NEG				COG1666	S	Uncharacterized conserved protein YajQ, UPF0234 family
Cj0375	342615	343091	+	-	YP_002343812.1	158	lipoprotein	5	10	NEG	3	6	NEG	0	0	NEG				-	-	-
Cj0376	343102	343926	+	-	YP_002343813.1	274	periplasmic protein	51	4156	NEG	42	264	NEG	36	819	NEG				-	-	-
Cj0377	343926	345638	+	-	YP_002343814.1	570	AAA ATPase	80	3143	NEG	45	204	NEG	42	532	NEG				COG0464	MDT	AAA+-type ATPase, SpoVK/Ycf46/Vps4 family
Cj0378c	345635	346174	-	-	YP_002343815.1	179	ferric reductase-like transmembrane protein	29	1252	NEG	17	94	NEG	21	495	NEG				COG2717	C	Periplasmic DMSO/TMAO reductase YedYZ, heme-binding membrane subunit
Cj0379c	346174	347067	-	-	YP_002343816.1	297	sulfoxide reductase catalytic subunit	127	11178	NEG	100	917	NEG	113	4392	NEG				COG2041	C	Periplasmic DMSO/TMAO reductase YedYZ, molybdopterin-dependent catalytic subunit
Cj0380c	347123	347908	-	-	YP_002343817.1	261	hypothetical protein Cj0380c	33	978	NEG	21	69	NEG	17	211	NEG		Cj0380c		-	-	-
Cj0381c	347905	348744	-	pyrF	YP_002343818.1	279	orotidine 5\'-phosphate decarboxylase	5	25	NEG	3	6	EOG	1	2	NEG				COG0284	F	Orotidine-5'-phosphate decarboxylase
Cj0382c	348741	349139	-	nusB	YP_002343819.1	132	transcription antitermination protein NusB	0	0	NEG	0	0	NEG	0	0	NEG	Cj0382c			COG0781	K	Transcription termination factor NusB
Cj0383c	349139	349603	-	ribH	YP_002343820.1	154	6,7-dimethyl-8-ribityllumazine synthase	0	0	NEG	0	0	NEG	0	0	NEG			Cj0383c	COG0054	H	6,7-dimethyl-8-ribityllumazine synthase (Riboflavin synthase beta chain)
Cj0384c	349600	350415	-	kdsA	YP_002343821.1	271	2-dehydro-3-deoxyphosphooctonate aldolase	2	34	NEG	1	5	EOG	1	1	NEG			Cj0384c	COG2877	M	3-deoxy-D-manno-octulosonic acid (KDO) 8-phosphate synthase
Cj0385c	350412	351344	-	-	YP_002343822.1	310	integral membrane protein	51	1429	NEG	26	104	EOG	16	78	NEG				COG2510	S	Uncharacterized membrane protein
Cj0386	351446	352828	+	engA	YP_002343823.1	460	GTPase Der	2	3	NEG	0	0	EOG	0	0	EOG				COG1160	R	Predicted GTPases
Cj0387	352815	353312	+	aroK	YP_002343824.1	165	shikimate kinase	1	21	NEG	1	1	NEG	0	0	NEG	Cj0387			COG0703	E	Shikimate kinase
Cj0388	353309	354268	+	trpS	YP_002343825.1	319	tryptophan--tRNA ligase	2	2	NEG	0	0	EOG	0	0	EOG			Cj0388	COG0180	J	Tryptophanyl-tRNA synthetase
Cj0389	354279	355514	+	serS	YP_002343826.1	411	serine--tRNA ligase	0	0	NEG	0	0	EOG	0	0	EOG	Cj0389			COG0172	J	Seryl-tRNA synthetase
Cj0390	355524	357986	+	-	YP_002343827.1	820	transmembrane protein	207	11623	NEG	151	793	NEG	134	2136	NEG				-	-	-
Cj0391c	358017	358652	-	-	YP_002343828.1	211	hypothetical protein Cj0391c	77	4117	NEG	61	412	NEG	47	808	NEG				-	-	-
Cj0392c	358750	360192	-	pyk	YP_002343829.1	480	pyruvate kinase	12	20	EOG	2	4	NEG	0	0	NEG				COG0469	G	Pyruvate kinase
Cj0393c	360241	361587	-	mqo	YP_002343830.1	448	malate:quinone oxidoreductase	44	134	EOG	9	9	EOG	2	2	NEG				COG0579	G	L-2-hydroxyglutarate oxidase LhgO
Cj0394c	361706	362335	-	-	YP_002343831.1	209	pantothenate kinase	1	1	EOG	0	0	EOG	0	0	EOG	Cj0394c			COG1521	H	Pantothenate kinase type III
Cj0395c	362322	362612	-	-	YP_002343832.1	96	hypothetical protein Cj0395c	0	0	NEG	0	0	NEG	0	0	NEG		Cj0395c		-	-	-
Cj0396c	362609	363607	-	-	YP_002343833.1	332	lipoprotein	2	6	EOG	0	0	EOG	1	1	EOG				-	-	-
Cj0397c	363604	364182	-	-	YP_002343834.1	192	hypothetical protein Cj0397c	1	1	NEG	0	0	NEG	0	0	NEG				-	-	-
Cj0398	364326	364610	+	gatC	YP_002343835.1	94	glutamyl-tRNA(Gln) amidotransferase subunit C	0	0	NEG	0	0	NEG	1	2	NEG				COG0721	J	Asp-tRNAAsn/Glu-tRNAGln amidotransferase C subunit
Cj0399	364678	365241	+	-	YP_002343836.1	187	colicin V production protein	8	51	NEG	5	6	NEG	0	0	NEG	Cj0399			COG1286	S	Uncharacterized membrane protein, required for colicin V production
Cj0400	365243	365716	+	fur	YP_002343837.1	157	ferric uptake regulator	4	32	NEG	2	3	NEG	0	0	NEG	Cj0400			COG0735	P	Fe2+ or Zn2+ uptake regulation protein
Cj0401	365717	367222	+	lysS	YP_002343838.1	501	lysine--tRNA ligase	1	2	EOG	0	0	EOG	0	0	EOG			Cj0401	COG1190	J	Lysyl-tRNA synthetase (class II)
Cj0402	367219	368463	+	glyA	YP_002343839.1	414	serine hydroxymethyltransferase	2	60	EOG	1	8	EOG	1	20	EOG			Cj0402	COG0112	E	Glycine/serine hydroxymethyltransferase
Cj0403	368460	369005	+	-	YP_002343840.1	181	hypothetical protein Cj0403	73	5431	NEG	54	482	NEG	55	1663	NEG				-	-	-
Cj0404	369019	369855	+	-	YP_002343841.1	278	transmembrane protein	8	127	NEG	3	10	NEG	0	0	NEG				-	-	-
Cj0405	369852	370640	+	aroE	YP_002343842.1	262	shikimate 5-dehydrogenase	4	22	NEG	0	0	NEG	1	2	NEG			Cj0405	COG0169	E	Shikimate 5-dehydrogenase
Cj0406c	370715	371614	-	-	YP_002343843.1	299	lipoprotein	134	9725	NEG	116	1029	NEG	119	3537	NEG				-	-	-
Cj0407	371704	372519	+	lgt	YP_002343844.1	271	prolipoprotein diacylglyceryl transferase	1	1	NEG	0	0	NEG	0	0	NEG				COG0682	M	Prolipoprotein diacylglyceryltransferase
Cj0408	372589	373371	+	frdC	YP_002343845.1	260	fumarate reductase cytochrome B subunit	66	516	NEG	26	1060	NEG	12	34	NEG	Cj0408			COG2009	C	Succinate dehydrogenase/fumarate reductase, cytochrome b subunit
Cj0409	373355	375346	+	frdA	YP_002343846.1	663	fumarate reductase flavoprotein subunit	206	1649	NEG	224	20803	NEG	61	14519	NEG	Cj0409			COG1053	C	Succinate dehydrogenase/fumarate reductase, flavoprotein subunit
Cj0410	375339	376064	+	frdB	YP_002343847.1	241	fumarate reductase iron-sulfur subunit	72	688	NEG	28	1498	NEG	14	36	NEG				COG0479	C	Succinate dehydrogenase/fumarate reductase, Fe-S protein subunit
Cj0411	376092	378278	+	-	YP_002343848.1	728	ATP/GTP binding protein	105	1849	NEG	44	790	NEG	31	233	NEG				COG0486	J	tRNA U34 5-carboxymethylaminomethyl modifying GTPase MnmE/TrmE
Cj0412	378268	380097	+	-	YP_002343849.1	609	ATP/GTP binding protein	65	943	NEG	27	123	NEG	15	94	NEG				COG3596	R	Predicted GTPase
Cj0413	380097	380801	+	-	YP_002343850.1	234	periplasmic protein	76	6599	NEG	56	411	NEG	54	912	NEG				COG0790	T	TPR repeat
Cj0414	380937	381665	+	-	YP_002343851.1	242	oxidoreductase subunit	146	18603	NEG	118	1763	NEG	99	4613	NEG				-	-	-
Cj0415	381667	383388	+	-	YP_002343852.1	573	GMC oxidoreductase subunit	399	54548	NEG	329	18208	NEG	270	45286	NEG				COG2303	IR	Choline dehydrogenase or related flavoprotein
Cj0416	383559	383657	+	-	YP_002343853.1	32	hypothetical protein Cj0416	3	21	NA	2	5	NA	0	0	NA	Cj0416			-	-	-
Cj0417	383677	383823	+	-	YP_002343854.1	48	hypothetical protein Cj0417	17	1589	NEG	15	107	NEG	10	182	NEG		Cj0417		-	-	-
Cj0418c	383947	384651	-	-	YP_002343855.1	234	hypothetical protein Cj0418c	100	6456	NEG	89	1833	NEG	79	2254	NEG				-	-	-
Cj0419	384759	385121	+	-	YP_002343856.1	120	histidine triad (HIT) family protein	6	138	NEG	4	12	NEG	1	9	NEG				COG0537	FGR	Diadenosine tetraphosphate (Ap4A) hydrolase or other HIT family hydrolase
Cj0420	385195	385767	+	-	YP_002343857.1	190	periplasmic protein	84	7812	NEG	63	602	NEG	64	3416	NEG				COG2353	R	Polyisoprenoid-binding periplasmic protein YceI
Cj0421c	385772	386728	-	-	YP_002343858.1	318	integral membrane protein	9	42	NEG	1	2	NEG	3	16	NEG		Cj0421c		-	-	-
Cj0422c	386790	386999	-	-	YP_002343859.1	69	H-T-H containing protein	3	19	NA	1	1	NA	1	5	NA				-	-	-
Cj0423	387168	387395	+	-	YP_002343860.1	75	integral membrane protein	0	0	NA	0	0	NA	0	0	NA				-	-	-
Cj0424	387404	388036	+	-	YP_002343861.1	210	acidic periplasmic protein	2	25	NEG	1	3	NEG	1	8	NEG				COG2849	V	Antitoxin component YwqK of the YwqJK toxin-antitoxin module
Cj0425	388049	388465	+	-	YP_002343862.1	138	periplasmic protein	2	9	NEG	0	0	NEG	0	0	NEG				-	-	-
Cj0426	388595	390172	+	-	YP_002343863.1	525	ABC transporter ATP-binding protein	151	16812	NEG	111	1456	NEG	92	1505	NEG				COG0488	R	ATPase components of ABC transporters with duplicated ATPase domains
Cj0427	390162	390497	+	-	YP_002343864.1	111	hypothetical protein Cj0427	22	149	NEG	8	10	NEG	5	15	NEG				-	-	-
Cj0428	390572	390955	+	-	YP_002343865.1	127	hypothetical protein Cj0428	48	4292	NEG	34	277	NEG	22	285	NEG				-	-	-
Cj0429c	390999	391583	-	-	YP_002343866.1	194	hypothetical protein Cj0429c	7	381	NEG	1	199	NEG	0	0	NEG				COG1739	R	Putative translation regulator, IMPACT (imprinted ancient) protein family
Cj0430	391711	392937	+	-	YP_002343867.1	408	integral membrane protein	0	0	EOG	0	0	NEG	0	0	NEG				-	-	-
Cj0431	392930	393544	+	-	YP_002343868.1	204	ATP/GTP-binding protein	4	17	EOG	2	2	NEG	0	0	NEG				-	-	-
Cj0432c	399936	401144	-	murD	YP_002343869.1	402	UDP-N-acetylmuramoylalanine--D-glutamate ligase	4	25	NEG	4	22	NEG	0	0	EOG			Cj0432c	COG0771	M	UDP-N-acetylmuramoylalanine-D-glutamate ligase
Cj0433c	401144	402205	-	mraY	YP_002343870.1	353	phospho-N-acetylmuramoyl-pentapeptide-transferase	1	3	NEG	0	0	NEG	0	0	EOG				COG0472	M	UDP-N-acetylmuramyl pentapeptide phosphotransferase/UDP-N-acetylglucosamine-1-phosphate transferase
Cj0434	402285	403763	+	pgm	YP_002343871.1	492	2,3-bisphosphoglycerate-independent phosphoglycerate mutase	8	123	NEG	3	16	NEG	1	3	EOG				COG0696	G	Phosphoglycerate mutase (BPG-independent, AlkP superfamily)
Cj0435	403835	404578	+	fabG	YP_002343872.1	247	3-ketoacyl-ACP reductase	2	13	NEG	0	0	NEG	0	0	NEG				COG1028	IQR	NAD(P)-dependent dehydrogenase, short-chain alcohol dehydrogenase family
Cj0436	404585	404995	+	-	YP_002343873.1	136	pyridoxamine 5\'-phosphate oxidase	49	2608	NEG	36	8568	NEG	36	15458	NEG				COG5015	S	Uncharacterized protein, pyridoxamine 5'-phosphate oxidase (PNPOx-like) family
Cj0437	405333	407168	+	sdhA	YP_002343874.1	611	succinate dehydrogenase flavoprotein subunit	7	632	NEG	5	12180	NEG	5	18500	NEG				COG1053	C	Succinate dehydrogenase/fumarate reductase, flavoprotein subunit
Cj0438	407165	408130	+	sdhB	YP_002343875.1	321	succinate dehydrogenase iron-sulfur protein	5	119	NEG	3	514	NEG	1	10	NEG				COG0479	C	Succinate dehydrogenase/fumarate reductase, Fe-S protein subunit
Cj0439	408134	408991	+	sdhC	YP_002343876.1	285	succinate dehydrogenase subunit C	5	34	NEG	3	1388	NEG	1	2474	NEG				COG2048	C	Heterodisulfide reductase, subunit B
Cj0440c	409015	409683	-	-	YP_002343877.1	222	transcriptional regulator	60	6034	NEG	41	900	NEG	41	2867	NEG				COG0819	H	Thiaminase
Cj0441	409793	410026	+	acpP	YP_002343878.1	77	acyl carrier protein	2	7	NEG	1	1	NEG	0	0	NEG	Cj0441			COG0236	IQ	Acyl carrier protein
Cj0442	410053	411267	+	fabF	YP_002343879.1	404	3-oxoacyl-ACP synthase	0	0	NEG	0	0	NEG	1	1	NEG	Cj0442		Cj0442	COG0304	IQ	3-oxoacyl-(acyl-carrier-protein) synthase
Cj0443	411269	412207	+	accA	YP_002343880.1	312	acetyl-CoA carboxylase carboxyltransferase subunit alpha	1	18	NEG	1	2	NEG	1	1	NEG			Cj0443	COG0825	I	Acetyl-CoA carboxylase alpha subunit
Cj0447	414516	415112	+	-	YP_002343881.1	198	NUDIX hydrolase family protein	58	3747	NEG	33	197	NEG	28	283	NEG				-	-	-
Cj0448c	415144	416241	-	-	YP_002343882.1	365	MCP-type signal transduction protein	175	11881	NEG	128	24302	NEG	133	3449	NEG				COG0840	NT	Methyl-accepting chemotaxis protein
Cj0449c	416251	416466	-	-	YP_002343883.1	71	hypothetical protein Cj0449c	37	2128	NA	22	185	NA	31	924	NA				COG2841	S	Uncharacterized conserved protein YdcH, DUF465 family
Cj0450c	416651	416845	-	rpmB	YP_002343884.1	64	50S ribosomal protein L28	1	6	NA	0	0	NA	0	0	NA		Cj0450c		COG0227	J	Ribosomal protein L28
Cj0451	416985	417632	+	rep	YP_002343885.1	215	ribulose-phosphate 3-epimerase	0	0	NEG	0	0	NEG	0	0	NEG		Cj0451		COG0036	G	Pentose-5-phosphate-3-epimerase
Cj0452	417629	418390	+	dnaQ	YP_002343886.1	253	DNA polymerase III subunit epsilon	69	1433	NEG	36	274	NEG	19	216	NEG				COG2176	L	DNA polymerase III, alpha subunit (gram-positive type)
Cj0453	418573	419865	+	thiC	YP_002343887.1	430	phosphomethylpyrimidine synthase	93	4468	NEG	49	5358	NEG	26	1051	NEG				COG0422	H	Thiamine biosynthesis protein ThiC
Cj0454c	419857	420426	-	-	YP_002343888.1	189	membrane protein	20	1942	NEG	11	162	NEG	13	372	NEG				-	-	-
Cj0456c	420889	421848	-	-	YP_002343890.1	319	hypothetical protein Cj0456c	81	4390	NEG	56	3538	NEG	41	553	NEG				-	-	-
Cj0457c	421850	422479	-	-	YP_002343891.1	209	lipoprotein	2	2	NEG	0	0	NEG	0	0	NEG				COG2121	S	Uncharacterized conserved protein, lysophospholipid acyltransferase (LPLAT) superfamily
Cj0458c	422463	423764	-	miaB	YP_002343892.1	433	tRNA-2-methylthio-N(6)-dimethylallyladenosine synthase	0	0	NEG	0	0	NEG	0	0	NEG	Cj0458c		Cj0458c	COG0621	J	tRNA A37 methylthiotransferase MiaB
Cj0459c	423761	424027	-	-	YP_002343893.1	88	hypothetical protein Cj0459c	9	51	NEG	2	9	NEG	1	7	NEG		Cj0459c		-	-	-
Cj0460	424131	425219	+	nusA	YP_002343894.1	362	transcription elongation factor NusA	6	12	NEG	3	3	NEG	0	0	NEG	Cj0460			COG0195	K	Transcription antitermination factor NusA, contains S1 and KH domains
Cj0461c	425235	426422	-	-	YP_002343895.1	395	MFS transport protein	72	2678	NEG	38	122	NEG	38	288	NEG				-	-	-
Cj0462	426496	427542	+	-	YP_002343896.1	348	hypothetical protein Cj0462	1	1	NEG	0	0	NEG	0	0	NEG				COG1060	H	2-iminoacetate synthase ThiH (tyrosine cleavage enzyme, thamine biosynthesis)
Cj0463	427542	428762	+	-	YP_002343897.1	406	zinc protease-like protein	121	5567	NEG	76	485	NEG	75	1602	NEG				COG0612	R	Predicted Zn-dependent peptidase
Cj0464	428752	430575	+	recG	YP_002343898.1	607	ATP-dependent DNA helicase RecG	71	1097	NEG	30	272	NEG	10	104	NEG		Cj0464		COG1200	L	RecG-like helicase
Cj0465c	430572	430955	-	ctb	YP_002343899.1	127	group 3 truncated hemoglobin	30	644	NEG	17	48	NEG	11	77	NEG				COG2346	P	Truncated hemoglobin YjbI
Cj0466	431050	431646	+	nssR	YP_002343900.1	198	transcriptional regulator	27	533	NEG	13	34	NEG	10	104	NEG				COG0664	T	cAMP-binding domain of CRP or a regulatory subunit of cAMP-dependent protein kinases
Cj0467	431662	432363	+	-	YP_002343901.1	233	amino acid ABC transporter permease	70	3417	NEG	42	147	NEG	42	405	NEG				COG0765	E	ABC-type amino acid transport system, permease component
Cj0468	432356	433012	+	-	YP_002343902.1	218	amino acid ABC transporter permease	87	5630	NEG	58	269	NEG	59	738	NEG				COG0765	E	ABC-type amino acid transport system, permease component
Cj0469	433014	433775	+	-	YP_002343903.1	253	amino acid ABC transporter ATP-binding protein	118	21461	NEG	79	1945	NEG	87	4351	NEG				COG1126	E	ABC-type polar amino acid transport system, ATPase component
Cj0470	434408	435607	+	tuf	YP_002343904.1	399	elongation factor Tu	3	31	EOG	2	4	EOG	0	0	EOG				COG0050	J	Translation elongation factor EF-Tu, a GTPase
Cj0471	435660	435818	+	rpmG	YP_002343905.1	52	50S ribosomal protein L33	1	1	NEG	0	0	NEG	0	0	NEG	Cj0471	Cj0471		COG0267	J	Ribosomal protein L33
Cj0472	435925	436104	+	secE	YP_002343906.1	59	protein translocase subunit SecE	0	0	NA	0	0	NA	0	0	NA	Cj0472	Cj0472		COG0690	U	Preprotein translocase subunit SecE
Cj0473	436114	436647	+	nusG	YP_002343907.1	177	transcription termination/antitermination protein NusG	0	0	EOG	0	0	EOG	0	0	EOG	Cj0473			COG0250	K	Transcription antitermination factor NusG
Cj0474	436673	437098	+	rplK	YP_002343908.1	141	50S ribosomal protein L11	0	0	NEG	0	0	NEG	0	0	NEG	Cj0474			COG0080	J	Ribosomal protein L11
Cj0475	437153	437854	+	rplA	YP_002343909.1	233	50S ribosomal protein L1	0	0	EOG	0	0	EOG	0	0	EOG			Cj0475	COG0081	J	Ribosomal protein L1
Cj0476	438006	438485	+	rplJ	YP_002343910.1	159	50S ribosomal protein L10	1	4	NEG	1	1	NEG	0	0	NEG	Cj0476			COG0244	J	Ribosomal protein L10
Cj0477	438506	438883	+	rplL	YP_002343911.1	125	50S ribosomal protein L7/L12	0	0	NEG	0	0	NEG	0	0	NEG	Cj0477			COG0222	J	Ribosomal protein L7/L12
Cj0478	438992	443128	+	rpoB	YP_002343912.1	1378	DNA-directed RNA polymerase subunit beta	2	26	EOG	1	2	EOG	1	17	EOG	Cj0478			COG0085	K	DNA-directed RNA polymerase, beta subunit/140 kD subunit
Cj0479	443121	447674	+	rpoC	YP_002343913.1	1517	DNA-directed RNA polymerase subunit beta\'	3	137	EOG	1	7	EOG	0	0	EOG				COG0086	K	DNA-directed RNA polymerase, beta' subunit/160 kD subunit
Cj0480c	447705	448466	-	-	YP_002343914.1	253	transcriptional regulator	7	88	EOG	1	5	EOG	0	0	EOG				COG1414	K	DNA-binding transcriptional regulator, IclR family
Cj0481	448697	449605	+	dapA	YP_002343915.1	302	dihydrodipicolinate synthase	5	38	EOG	2	25	EOG	2	119	EOG				COG0329	EM	Dihydrodipicolinate synthase/N-acetylneuraminate lyase
Cj0485	452320	453108	+	-	YP_002343919.1	262	short chain dehydrogenase	3	38	EOG	2	4	EOG	0	0	EOG				COG1028	IQR	NAD(P)-dependent dehydrogenase, short-chain alcohol dehydrogenase family
Cj0486	453119	454375	+	-	YP_002343920.1	418	sugar transporter	2	5	EOG	1	2	EOG	0	0	EOG				COG0738	G	Fucose permease
Cj0487	454359	455129	+	-	YP_002343921.1	256	amidohydrolase	3	51	EOG	2	4	EOG	2	9	EOG				COG3618	R	Predicted metal-dependent hydrolase, TIM-barrel fold
Cj0488	455130	455447	+	-	YP_002343922.1	105	hypothetical protein Cj0488	3	6	NEG	0	0	NEG	0	0	NEG		Cj0488		COG3254	M	L-rhamnose mutarotase
Cj0491	457227	457613	+	rpsL	YP_002343925.1	128	30S ribosomal protein S12	1	1	NEG	1	2	NEG	0	0	NEG	Cj0491			COG0048	J	Ribosomal protein S12
Cj0492	457683	458153	+	rpsG	YP_002343926.1	156	30S ribosomal protein S7	0	0	NEG	0	0	NEG	0	0	NEG				COG0049	J	Ribosomal protein S7
Cj0493	458166	460241	+	fusA	YP_002343927.1	691	elongation factor G	2	14	EOG	0	0	EOG	0	0	EOG			Cj0493	COG0480	J	Translation elongation factor EF-G, a GTPase
Cj0494	460364	460513	+	-	YP_002343928.1	49	exporting protein	6	209	NA	2	23	NA	2	56	NA				-	-	-
Cj0495	460519	461220	+	-	YP_002343929.1	233	methyltransferase domain-containing protein	7	237	NEG	2	13	NEG	1	4	NEG		Cj0495		COG4123	J	tRNA1(Val) A37 N6-methylase TrmN6
Cj0496	461210	461584	+	-	YP_002343930.1	124	hypothetical protein Cj0496	19	446	NEG	7	27	NEG	9	119	NEG		Cj0496		COG0727	R	Fe-S-cluster containining protein
Cj0497	461557	462834	+	-	YP_002343931.1	425	lipoprotein	22	205	NEG	9	15	NEG	5	18	NEG				-	-	-
Cj0498	462831	463607	+	trpC	YP_002343932.1	258	Indole-3-glycerol phosphate synthase	2	24	NEG	1	1	NEG	0	0	NEG			Cj0498	COG0134	E	Indole-3-glycerol phosphate synthase
Cj0499	463617	464102	+	-	YP_002343933.1	161	histidine triad (HIT) family protein	63	5029	NEG	46	363	NEG	37	840	NEG				COG0537	FGR	Diadenosine tetraphosphate (Ap4A) hydrolase or other HIT family hydrolase
Cj0500	464092	465090	+	-	YP_002343934.1	332	rhodanese-like domain-containing protein	24	609	NEG	13	30	NEG	3	3	NEG				COG2603	J	tRNA 2-selenouridine synthase SelU, contains rhodanese domain
Cj0503c	466660	467571	-	hemH	YP_002343935.1	303	ferrochelatase	0	0	NEG	0	0	EOG	0	0	EOG		Cj0503c		COG0276	H	Protoheme ferro-lyase (ferrochelatase)
Cj0504c	467568	468434	-	-	YP_002343936.1	288	oxidoreductase	5	44	NEG	2	4	EOG	2	8	EOG	Cj0504c		Cj0504c	COG0673	R	Predicted dehydrogenase
Cj0505c	468439	469512	-	-	YP_002343937.1	357	DegT family aminotransferase	6	252	NEG	4	20	EOG	1	4	EOG	Cj0505c			COG0399	M	dTDP-4-amino-4,6-dideoxygalactose transaminase
Cj0506	469627	472155	+	alaS	YP_002343938.1	842	alanine--tRNA ligase	1	2	EOG	0	0	EOG	0	0	EOG	Cj0506		Cj0506	COG0013	J	Alanyl-tRNA synthetase
Cj0507	472155	472706	+	maf	YP_002343939.1	183	Maf-like protein	0	0	EOG	0	0	EOG	0	0	EOG	Cj0507			COG0424	Q	Predicted house-cleaning NTP pyrophosphatase, Maf/HAM1 superfamily
Cj0508	472703	474634	+	pbpA	YP_002343940.1	643	penicillin-binding protein	4	22	EOG	2	3	EOG	0	0	EOG	Cj0508			COG0744	M	Membrane carboxypeptidase (penicillin-binding protein)
Cj0509c	474662	477235	-	clpB	YP_002343941.1	857	chaperone protein ClpB	362	20621	NEG	250	2162	NEG	217	3515	NEG				COG0542	O	ATP-dependent Clp protease ATP-binding subunit ClpA
Cj0510c	477347	477637	-	-	YP_002343942.1	96	hypothetical protein Cj0510c	8	89	NEG	3	5	NEG	0	0	NEG		Cj0510c		COG1937	K	DNA-binding transcriptional regulator, FrmR family
Cj0511	477755	479089	+	-	YP_002343943.1	444	protease	22	43	NEG	4	4	NEG	0	0	EOG				COG0793	O	C-terminal processing protease CtpA/Prc, contains a PDZ domain
Cj0512	479091	479801	+	purC	YP_002343944.1	236	phosphoribosylaminoimidazolesuccinocarboxamide synthase	15	23	NEG	0	0	NEG	0	0	NEG				COG0152	F	Phosphoribosylaminoimidazole-succinocarboxamide synthase
Cj0513	479810	480055	+	purS	YP_002343945.1	81	phosphoribosylformylglycinamidine synthase	2	3	NA	3	3	NA	0	0	NA		Cj0513		COG1828	F	Phosphoribosylformylglycinamidine (FGAM) synthase, PurS component
Cj0514	480057	480728	+	purQ	YP_002343946.1	223	phosphoribosylformylglycinamidine synthase I	3	7	NEG	1	1	NEG	0	0	EOG	Cj0514			COG0047	F	Phosphoribosylformylglycinamidine (FGAM) synthase, glutamine amidotransferase domain
Cj0515	480700	481896	+	-	YP_002343947.1	398	periplasmic protein	3	25	NEG	1	1	NEG	0	0	EOG		Cj0515	Cj0515	-	-	-
Cj0516	481877	482569	+	plsC	YP_002343948.1	230	1-acyl-SN-glycerol-3-phosphate acyltransferase	0	0	NEG	0	0	NEG	0	0	NEG	Cj0516			COG0204	I	1-acyl-sn-glycerol-3-phosphate acyltransferase
Cj0517	482563	482931	+	crcB	YP_002343949.1	122	fluoride ion transporter CrcB	12	459	NEG	6	18	NEG	4	22	NEG				COG0239	DP	Fluoride ion exporter CrcB/FEX, affects chromosome condensation
Cj0518	483003	484829	+	htpG	YP_002343950.1	608	chaperone protein HtpG	196	2953	NEG	94	316	NEG	99	870	NEG				COG0326	O	Molecular chaperone, HSP90 family
Cj0519	484826	485143	+	-	YP_002343951.1	105	rhodanese-like domain-containing protein	44	8965	NEG	31	363	NEG	35	1150	NEG				COG0607	P	Rhodanese-related sulfurtransferase
Cj0520	485143	485577	+	-	YP_002343952.1	144	membrane protein	24	1137	NEG	13	1888	NEG	16	11503	NEG				-	-	-
Cj0525c	487340	489148	-	pbpB	YP_002343956.1	602	penicillin-binding protein	7	44	NEG	3	3	NEG	0	0	NEG	Cj0525c			COG0768	DM	Cell division protein FtsI/penicillin-binding protein 2
Cj0526c	489155	489451	-	fliE	YP_002343957.1	98	flagellar hook-basal body protein FliE	0	0	NEG	0	0	NEG	0	0	NEG	Cj0526c	Cj0526c		COG1677	N	Flagellar hook-basal body complex protein FliE
Cj0527c	489458	489952	-	flgC	YP_002343958.1	164	flagellar basal body rod protein FlgC	29	96	NEG	8	9	NEG	3	5	NEG			Cj0527c	COG1558	N	Flagellar basal body rod protein FlgC
Cj0528c	489962	490393	-	flgB	YP_002343959.1	143	flagellar basal body rod protein FlgB	30	161	NEG	7	10	NEG	3	7	NEG				COG1815	N	Flagellar basal body rod protein FlgB
Cj0529c	490474	491475	-	-	YP_002343960.1	333	aminodeoxychorismate lyase family protein	66	2978	NEG	38	264	NEG	39	1103	NEG		Cj0529c		COG1559	D	Cell division protein YceG, involved in septum cleavage
Cj0530	491390	493960	+	-	YP_002343961.1	856	periplasmic protein	1	10	EOG	1	1	NEG	0	0	EOG		Cj0530		-	-	-
Cj0531	494077	496281	+	icd	YP_002343962.1	734	isocitrate dehydrogenase	3	5	EOG	2	21	NEG	0	0	EOG				COG2838	C	Monomeric isocitrate dehydrogenase
Cj0532	496278	497180	+	mdh	YP_002343963.1	300	malate dehydrogenase	101	1458	NEG	41	135	NEG	33	592	NEG				COG0039	C	Malate/lactate dehydrogenase
Cj0533	497181	498344	+	sucC	YP_002343964.1	387	succinyl-CoA ligase subunit beta	131	1531	NEG	52	93	NEG	50	300	NEG				COG0045	C	Succinyl-CoA synthetase, beta subunit
Cj0534	498354	499223	+	sucD	YP_002343965.1	289	succinyl-CoA synthetase subunit alpha	125	1873	NEG	50	180	NEG	42	989	NEG				COG0074	C	Succinyl-CoA synthetase, alpha subunit
Cj0535	499238	499549	+	oorD	YP_002343966.1	103	2-oxoglutarate-acceptor oxidoreductase subunit OorD	2	321	NEG	4	9752	NEG	1	2	NEG	Cj0535			COG1146	F	NAD-dependent dihydropyrimidine dehydrogenase, PreA subunit
Cj0536	499558	500682	+	oorA	YP_002343967.1	374	2-oxoglutarate-acceptor oxidoreductase subunit OorA	2	18	EOG	3	10	NEG	0	0	EOG			Cj0536	COG0674	C	Pyruvate:ferredoxin oxidoreductase or related 2-oxoacid:ferredoxin oxidoreductase, alpha subunit
Cj0537	500683	501528	+	oorB	YP_002343968.1	281	2-oxoglutarate-acceptor oxidoreductase subunit OorB	1	357	EOG	2	10042	NEG	0	0	EOG	Cj0537			COG1013	C	Pyruvate:ferredoxin oxidoreductase or related 2-oxoacid:ferredoxin oxidoreductase, beta subunit
Cj0538	501525	502082	+	oorC	YP_002343969.1	185	2-oxoglutarate-acceptor oxidoreductase subunit OorC	0	0	NEG	1	2	NEG	0	0	NEG				COG1014	C	Pyruvate:ferredoxin oxidoreductase or related 2-oxoacid:ferredoxin oxidoreductase, gamma subunit
Cj0539	502221	502484	+	-	YP_002343970.1	87	hypothetical protein Cj0539	1	1	NA	0	0	NA	0	0	NA	Cj0539			-	-	-
Cj0540	502487	503023	+	-	YP_002343971.1	178	exporting protein	17	83	EOG	7	9	EOG	0	0	EOG				-	-	-
Cj0541	503037	503930	+	-	YP_002343972.1	297	polyprenyl synthetase	0	0	EOG	0	0	EOG	0	0	EOG				COG0142	H	Geranylgeranyl pyrophosphate synthase
Cj0542	503930	505228	+	hemA	YP_002343973.1	432	glutamyl-tRNA reductase	3	15	EOG	0	0	EOG	0	0	EOG			Cj0542	COG0373	H	Glutamyl-tRNA reductase
Cj0543	505212	506921	+	proS	YP_002343974.1	569	proline--tRNA ligase	3	37	EOG	1	4	EOG	1	4	EOG				COG0442	J	Prolyl-tRNA synthetase
Cj0544	506918	507307	+	-	YP_002343975.1	129	integral membrane protein	0	0	NEG	0	0	NEG	0	0	NEG		Cj0544		-	-	-
Cj0545	507304	508227	+	hemC	YP_002343976.1	307	porphobilinogen deaminase	1	2	EOG	0	0	EOG	0	0	EOG	Cj0545	Cj0545		COG0181	H	Porphobilinogen deaminase
Cj0546	508224	510026	+	ubiD	YP_002343977.1	600	3-octaprenyl-4-hydroxybenzoate carboxy-lyase	1	3	EOG	1	3	EOG	1	2	EOG	Cj0546			COG0043	H	3-polyprenyl-4-hydroxybenzoate decarboxylase
Cj0547	510184	510549	+	flaG	YP_002343978.1	121	flagellar protein FlaG	71	3280	NEG	52	299	NEG	43	837	NEG				COG1334	R	Uncharacterized conserved protein, FlaG/YvyC family
Cj0548	510552	512480	+	fliD	YP_002343979.1	642	flagellar hook-associated protein 2	242	3030	NEG	112	329	NEG	81	330	NEG				COG1345	N	Flagellar capping protein FliD
Cj0549	512492	512878	+	fliS	YP_002343980.1	128	flagellar protein FliS	55	1307	NEG	35	136	NEG	26	268	NEG				COG1516	NU	Flagellin-specific chaperone FliS
Cj0550	512859	513134	+	-	YP_002343981.1	91	hypothetical protein Cj0550	19	305	NEG	7	28	NEG	4	27	NEG				-	-	-
Cj0551	513566	514135	+	efp	YP_002343982.1	189	elongation factor P	95	978	NEG	49	192	NEG	2	6	NEG			Cj0551	COG0231	J	Translation elongation factor P (EF-P)/translation initiation factor 5A (eIF-5A)
Cj0552	514295	514987	+	-	YP_002343983.1	230	membrane protein	49	2283	NEG	30	140	NEG	13	62	NEG				COG3819	S	Uncharacterized membrane protein
Cj0553	514974	515927	+	-	YP_002343984.1	317	integral membrane protein	71	3019	NEG	46	170	NEG	24	95	NEG				COG3817	S	Uncharacterized membrane protein
Cj0554	515937	516941	+	-	YP_002343985.1	334	hypothetical protein Cj0554	60	2313	NEG	41	209	NEG	22	121	NEG				-	-	-
Cj0555	517060	518352	+	-	YP_002343986.1	430	dicarboxylate carrier protein MatC	22	446	NEG	8	14	NEG	4	10	NEG				COG0471	G	Di- and tricarboxylate transporter
Cj0556	518363	519160	+	-	YP_002343987.1	265	amidohydrolase family protein	13	783	NEG	6	59	NEG	3	16	NEG				COG3618	R	Predicted metal-dependent hydrolase, TIM-barrel fold
Cj0557c	519157	520242	-	-	YP_002343988.1	361	integral membrane protein	90	4118	NEG	49	191	NEG	30	197	NEG				COG1289	S	Uncharacterized membrane protein YccC
Cj0558c	520239	521471	-	proA	YP_002343989.1	410	gamma-glutamyl phosphate reductase	94	6978	NEG	61	522	NEG	46	709	NEG				COG0014	E	Gamma-glutamyl phosphate reductase
Cj0559	521542	522477	+	-	YP_002343990.1	311	pyridine nucleotide-disulfide oxidoreductase	124	10587	NEG	82	705	NEG	53	657	NEG				COG0492	O	Thioredoxin reductase
Cj0560	522658	523986	+	-	YP_002343991.1	442	MATE family transport protein	4	20	EOG	2	2	NEG	1	1	NEG				COG0534	V	Na+-driven multidrug efflux pump
Cj0561c	524034	524963	-	-	YP_002343992.1	309	periplasmic protein	6	27	EOG	3	640	NEG	1	512	NEG				-	-	-
Cj0562	525117	526493	+	dnaB	YP_002343993.1	458	replicative DNA helicase	6	50	EOG	2	2	NEG	0	0	NEG			Cj0562	COG0305	L	Replicative DNA helicase
Cj0563	526556	527158	+	-	YP_002343994.1	200	hypothetical protein Cj0563	3	80	EOG	2	865	NEG	1	665	NEG				-	-	-
Cj0564	527149	527355	+	-	YP_002343995.1	68	integral membrane protein	0	0	NA	0	0	NA	0	0	NA				-	-	-
Cj0566	528182	529648	+	-	YP_002343996.1	488	hypothetical protein Cj0566	3	6	EOG	1	1	EOG	0	0	EOG		Cj0566		-	-	-
Cj0567	529659	529772	+	-	YP_002343997.1	37	hypothetical protein Cj0567	0	0	NA	0	0	NA	0	0	NA	Cj0567			-	-	-
Cj0570	531139	532206	+	-	YP_002344000.1	355	ATP/GTP binding protein	3	40	EOG	2	35	NEG	0	0	EOG				-	-	-
Cj0571	532203	533075	+	-	YP_002344001.1	290	transcriptional regulator	1	1	EOG	0	0	NEG	0	0	EOG				COG2378	K	Predicted DNA-binding transcriptional regulator YafY, contains an HTH and WYL domains
Cj0572	533373	534392	+	ribA	YP_002344002.1	339	bifunctional 3,4-dihydroxy-2-butanone 4-phosphate synthase/GTP cyclohydrolase II protein	5	65	EOG	3	5	NEG	0	0	EOG				COG0108	H	3,4-dihydroxy-2-butanone 4-phosphate synthase
Cj0573	534404	534847	+	-	YP_002344003.1	147	GatB/Yqey family protein	45	1171	NEG	35	109	NEG	29	349	NEG				COG1610	S	Uncharacterized conserved protein YqeY
Cj0574	534865	536565	+	ilvI	YP_002344004.1	566	acetolactate synthase 3 catalytic subunit	271	19717	NEG	179	1023	NEG	152	2186	NEG				COG0028	EH	Acetolactate synthase large subunit or other thiamine pyrophosphate-requiring enzyme
Cj0575	536562	537026	+	ilvH	YP_002344005.1	154	acetolactate synthase 3 regulatory subunit	36	2350	NEG	27	190	NEG	22	441	NEG				COG0440	E	Acetolactate synthase, small subunit
Cj0576	537023	537988	+	lpxD	YP_002344006.1	321	UDP-3-O-acylglucosamine N-acyltransferase	2	4	NEG	0	0	NEG	0	0	NEG			Cj0576	COG1044	M	UDP-3-O-[3-hydroxymyristoyl] glucosamine N-acyltransferase
Cj0577c	537977	539005	-	queA	YP_002344007.1	342	S-adenosylmethionine--tRNA ribosyltransferase-isomerase	42	1100	NEG	23	145	NEG	15	133	NEG				COG0809	J	S-adenosylmethionine:tRNA-ribosyltransferase-isomerase (queuine synthetase)
Cj0578c	538998	539735	-	tatC	YP_002344008.1	245	Sec-independent protein translocase TatC	0	0	NEG	0	0	NEG	0	0	NEG			Cj0578c	COG0805	U	Sec-independent protein secretion pathway component TatC
Cj0579c	539728	540144	-	tatB	YP_002344009.1	138	Sec-independent translocase TatB	1	2	NEG	0	0	NEG	0	0	NEG		Cj0579c		COG1826	U	Sec-independent protein translocase protein TatA
Cj0580c	540202	541269	-	-	YP_002344010.1	355	coproporphyrinogen III oxidase	4	5	EOG	0	0	EOG	0	0	EOG				COG0635	H	Coproporphyrinogen III oxidase or related Fe-S oxidoreductase
Cj0581	541371	541841	+	-	YP_002344011.1	156	RNA pyrophosphohydrolase	27	327	EOG	8	12	EOG	2	4	EOG	Cj0581			COG0494	V	8-oxo-dGTP pyrophosphatase MutT and related house-cleaning NTP pyrophosphohydrolases, NUDIX family
Cj0582	541843	543045	+	lysC	YP_002344012.1	400	aspartatokinase	0	0	EOG	0	0	EOG	0	0	EOG			Cj0582	COG0527	E	Aspartokinase
Cj0583	543046	543582	+	-	YP_002344013.1	178	hypothetical protein Cj0583	1	7	NEG	0	0	NEG	0	0	NEG				-	-	-
Cj0584	543588	544187	+	-	YP_002344014.1	199	DNA polymerase III subunit delta\'	1	63	NEG	0	0	NEG	0	0	NEG	Cj0584			COG0470	L	DNA polymerase III, delta prime subunit
Cj0585	544189	545331	+	folP	YP_002344015.1	380	dihydropteroate synthase	2	80	EOG	1	1	EOG	1	1	EOG				COG0294	H	Dihydropteroate synthase
Cj0586	545332	547275	+	ligA	YP_002344016.1	647	DNA ligase	0	0	EOG	0	0	EOG	0	0	EOG			Cj0586	COG0272	L	NAD-dependent DNA ligase
Cj0587	547256	548260	+	-	YP_002344017.1	334	integral membrane protein	14	135	EOG	1	2	EOG	1	1	DEG				-	-	-
Cj0588	548257	549018	+	tlyA	YP_002344018.1	253	hemolysin	18	209	EOG	4	15	EOG	3	8	NEG				COG1189	J	Predicted rRNA methylase YqxC, contains S4 and FtsJ domains
Cj0589	548984	549838	+	ribF	YP_002344019.1	284	bifunctional riboflavin kinase/FMN adenylyltransferase	0	0	EOG	0	0	EOG	1	1	NEG				COG0196	H	FAD synthase
Cj0590	549825	550535	+	-	YP_002344020.1	236	tRNA (cmo5U34)-methyltransferase	24	495	NEG	15	41	NEG	8	53	NEG				COG4106	C	Trans-aconitate methyltransferase
Cj0591c	550525	550746	-	-	YP_002344021.1	73	lipoprotein	26	1011	NEG	18	77	NEG	13	261	NEG		Cj0591c		-	-	-
Cj0592c	550743	551177	-	-	YP_002344022.1	144	periplasmic protein	41	2660	NEG	35	363	NEG	26	1110	NEG				-	-	-
Cj0593c	551235	551867	-	-	YP_002344023.1	210	integral membrane protein	39	836	NEG	20	51	NEG	14	50	NEG				COG2860	S	Uncharacterized membrane protein YeiH
Cj0594c	551878	552528	-	-	YP_002344024.1	216	DNA/RNA non-specific endonuclease	48	939	NEG	28	113	NEG	18	85	NEG				COG1864	F	DNA/RNA endonuclease G, NUC1
Cj0595c	552525	553151	-	nth	YP_002344025.1	208	endonuclease III	49	1462	NEG	26	143	NEG	19	176	NEG				COG0177	L	Endonuclease III
Cj0596	553232	554053	+	peb4cbf2	YP_002344026.1	273	peptidyl-prolyl cis-trans isomerase	0	0	NEG	0	0	NEG	0	0	NEG			Cj0596	COG0760	O	Parvulin-like peptidyl-prolyl isomerase
Cj0597	554053	555117	+	fba	YP_002344027.1	354	fructose-bisphosphate aldolase	0	0	NEG	0	0	NEG	0	0	NEG	Cj0597		Cj0597	COG0191	G	Fructose/tagatose bisphosphate aldolase
Cj0598	555212	556654	+	-	YP_002344028.1	480	membrane protein	204	24660	NEG	170	2184	NEG	182	9144	NEG		Cj0598		COG4372	S	Uncharacterized conserved protein, contains DUF3084 domain
Cj0599	556651	557604	+	-	YP_002344029.1	317	OmpA family membrane protein	102	15679	NEG	78	935	NEG	74	2508	NEG				COG2885	M	Outer membrane protein OmpA and related peptidoglycan-associated (lipo)proteins
Cj0600	557591	558466	+	-	YP_002344030.1	291	hypothetical protein Cj0600	11	6568	NEG	8	224	NEG	6	281	NEG		Cj0600		COG2515	E	1-aminocyclopropane-1-carboxylate deaminase/D-cysteine desulfhydrase, PLP-dependent ACC family
Cj0601c	558458	559801	-	-	YP_002344031.1	447	sodium-dependent transmembrane transport protein	97	12089	NEG	65	812	NEG	56	1246	NEG		Cj0601c		COG0733	R	Na+-dependent transporter, SNF family
Cj0602c	559852	560520	-	-	YP_002344032.1	222	MOSC-domain-containing protein	7	54	NEG	1	4	NEG	0	0	NEG				COG2258	S	Uncharacterized conserved protein YiiM, contains MOSC domain
Cj0603c	560517	562220	-	dsbD	YP_002344033.1	567	thiol:disulfide interchange protein	62	3934	NEG	35	153	NEG	7	16	NEG		Cj0603c		COG4232	O	Thiol:disulfide interchange protein
Cj0604	562315	563196	+	-	YP_002344034.1	293	polyphosphate kinase	4	7	NEG	1	1	NEG	0	0	NEG				COG2326	C	Polyphosphate kinase 2, PPK2 family
Cj0605	563205	564395	+	-	YP_002344035.1	396	amidohydrolase	119	7036	NEG	80	424	NEG	67	664	NEG				COG1473	R	Metal-dependent amidase/aminoacylase/carboxypeptidase
Cj0606	564474	565646	+	-	YP_002344036.1	390	secretion protein HlyD	157	10483	NEG	117	980	NEG	105	2245	NEG				COG0845	MV	Multidrug efflux pump subunit AcrA (membrane-fusion protein)
Cj0607	565646	567571	+	-	YP_002344037.1	641	macrolide export ATP-binding protein/permease	184	10694	NEG	129	701	NEG	99	1352	NEG				COG1136	M	ABC-type lipoprotein export system, ATPase component
Cj0608	567573	568943	+	-	YP_002344038.1	456	outer membrane efflux protein	121	15981	NEG	77	1180	NEG	59	2421	NEG				COG1538	M	Outer membrane protein TolC
Cj0609c	568946	570124	-	-	YP_002344039.1	392	hypothetical protein Cj0609c	98	3298	NEG	61	322	NEG	36	308	NEG				COG2755	E	Lysophospholipase L1 or related esterase
Cj0610c	570111	571121	-	-	YP_002344040.1	336	periplasmic protein	100	4008	NEG	74	491	NEG	47	733	NEG				COG2845	S	Uncharacterized protein
Cj0611c	571122	572498	-	-	YP_002344041.1	458	acyltransferase family protein	146	9874	NEG	94	485	NEG	86	1075	NEG		Cj0611c		COG1696	M	D-alanyl-lipoteichoic acid acyltransferase DltB, MBOAT superfamily
Cj0612c	572541	573044	-	cft	YP_002344042.1	167	ferritin	104	7076	NEG	82	762	NEG	78	2526	NEG				COG1528	P	Ferritin
Cj0613	573224	574219	+	pstS	YP_002344043.1	331	phosphate ABC transporter substrate-binding protein	8	550	NEG	6	47	NEG	1	7	NEG				COG0226	P	ABC-type phosphate transport system, periplasmic component
Cj0614	574229	575143	+	pstC	YP_002344044.1	304	phosphate ABC transporter permease	3	7	NEG	1	1	NEG	0	0	NEG				COG0573	P	ABC-type phosphate transport system, permease component
Cj0615	575140	576228	+	pstA	YP_002344045.1	362	phosphate ABC transporter permease	6	39	NEG	4	5	NEG	1	3	NEG				COG0581	P	ABC-type phosphate transport system, permease component
Cj0616	576225	576965	+	pstB	YP_002344046.1	246	phosphate ABC transporter ATP-binding protein	0	0	NEG	0	0	NEG	0	0	NEG				COG1117	P	ABC-type phosphate transport system, ATPase component
Cj0619	578345	579661	+	-	YP_002344049.1	438	MATE family transport protein	55	2016	NEG	25	98	NEG	13	76	NEG				COG0534	V	Na+-driven multidrug efflux pump
Cj0620	579637	580284	+	-	YP_002344050.1	215	hypothetical protein Cj0620	4	13	NEG	2	2	NEG	1	7	NEG		Cj0620		COG1451	R	Predicted metal-dependent hydrolase
Cj0621	580326	581846	+	-	YP_002344051.1	506	hypothetical protein Cj0621	113	8977	NEG	76	602	NEG	55	794	NEG				-	-	-
Cj0622	581827	584016	+	hypF	YP_002344052.1	729	carbamoyltransferase	38	1137	NEG	20	82	NEG	8	26	NEG		Cj0622		COG0068	O	Hydrogenase maturation factor HypF (carbamoyltransferase)
Cj0623	584094	584837	+	hypB	YP_002344053.1	247	hydrogenase isoenzymes formation protein	111	17430	NEG	91	1267	NEG	71	1115	NEG				COG0378	O	Ni2+-binding GTPase involved in regulation of expression and maturation of urease and hydrogenase
Cj0624	584837	585118	+	hypC	YP_002344054.1	93	hydrogenase isoenzymes formation protein	29	2582	NEG	28	296	NEG	22	401	NEG				COG0298	O	Hydrogenase maturation factor
Cj0625	585102	586193	+	hypD	YP_002344055.1	363	hydrogenase isoenzymes formation protein	156	16658	NEG	116	1054	NEG	76	710	NEG				COG0409	O	Hydrogenase maturation factor
Cj0626	586190	587164	+	hypE	YP_002344056.1	324	hydrogenase isoenzymes formation protein	134	12727	NEG	110	1266	NEG	83	852	NEG				COG0309	O	Hydrogenase maturation factor
Cj0627	587164	587508	+	hypA	YP_002344057.1	114	hydrogenase nickel incorporation protein HypA	14	541	NEG	10	69	NEG	6	36	NEG		Cj0627		COG0375	R	Zn finger protein HypA/HybF (possibly regulating hydrogenase expression)
Cj0628	587868	591303	+	-	YP_002344058.1	1144	lipoprotein	713	42055	NEG	505	4045	NEG	447	6724	NEG				-	-	-
Cj0630c	591537	592502	-	-	YP_002344059.1	321	DNA polymerase III subunit delta	1	2	NEG	1	1	NEG	0	0	NEG	Cj0630c		Cj0630c	COG1466	L	DNA polymerase III, delta subunit
Cj0631c	592495	594429	-	-	YP_002344060.1	644	ribonuclease	68	1304	NEG	39	1640	NEG	8	66	NEG				COG0557	K	Exoribonuclease R
Cj0632	594548	595570	+	ilvC	YP_002344061.1	340	ketol-acid reductoisomerase	184	5860	NEG	121	537	NEG	111	1514	NEG				COG0059	EH	Ketol-acid reductoisomerase
Cj0633	595574	596656	+	-	YP_002344062.1	360	periplasmic protein	45	396	NEG	19	40	NEG	8	46	NEG				COG2861	G	Uncharacterized conserved protein YibQ, putative polysaccharide deacetylase 2 family
Cj0634	596646	597419	+	dprA	YP_002344063.1	257	DNA processing protein A	18	194	NEG	12	469	NEG	0	0	NEG				COG0758	L	Predicted Rossmann fold nucleotide-binding protein DprA/Smf involved in DNA uptake
Cj0635	597416	597799	+	-	YP_002344064.1	127	Holliday junction resolvase-like protein	1	1	NA	1	1	NA	1	1	NA		Cj0635		COG0816	K	RNase H-fold protein, predicted Holliday junction resolvase in Firmicutes and mycoplasms, involved in anti-termination at Rho-dependent terminators
Cj0636	597828	598667	+	-	YP_002344065.1	279	NOL1/NOP2/sun family protein	13	267	NEG	7	45	NEG	1	28	NEG			Cj0636	COG0144	J	16S rRNA C967 or C1407 C5-methylase, RsmB/RsmF family
Cj0637c	598843	599340	-	mrsA	YP_002344066.1	165	methionine sulfoxide reductase A	44	2600	NEG	30	804	NEG	24	520	NEG				COG0225	O	Peptide methionine sulfoxide reductase MsrA
Cj0638c	599381	599899	-	ppa	YP_002344067.1	172	inorganic pyrophosphatase	0	0	NEG	0	0	NEG	0	0	NEG			Cj0638c	COG0221	CP	Inorganic pyrophosphatase
Cj0639c	599909	600487	-	adk	YP_002344068.1	192	adenylate kinase	1	5	NEG	1	2	NEG	0	0	NEG	Cj0639c			COG0563	F	Adenylate kinase or related kinase
Cj0640c	600484	602235	-	aspS	YP_002344069.1	583	aspartate--tRNA ligase	1	7	EOG	2	3	NEG	0	0	EOG				COG0173	J	Aspartyl-tRNA synthetase
Cj0641	602326	603186	+	pnk	YP_002344070.1	286	NAD kinase	0	0	EOG	0	0	NEG	0	0	EOG	Cj0641			COG0061	F	NAD kinase
Cj0642	603186	604709	+	recN	YP_002344071.1	507	DNA repair protein	79	3132	NEG	44	177	NEG	36	225	NEG				COG0497	L	DNA repair ATPase RecN
Cj0643	604815	606059	+	cbrR	YP_002344072.1	414	two-component response regulator	79	404	NEG	13	16	NEG	11	34	NEG				COG3706	TK	Two-component response regulator, PleD family, consists of two REC domains and a diguanylate cyclase (GGDEF) domain
Cj0644	606050	606865	+	-	YP_002344073.1	271	TatD-related deoxyribonuclease	45	824	NEG	19	57	NEG	10	69	NEG				COG0084	N	Tat protein secretion system quality control protein TatD (DNase activity)
Cj0645	606865	607983	+	-	YP_002344074.1	372	transglycosylase	36	944	NEG	15	61	NEG	13	152	NEG				COG0741	M	Soluble lytic murein transglycosylase and related regulatory proteins (some contain LysM/invasin domains)
Cj0646	607943	608770	+	-	YP_002344075.1	275	lipoprotein	47	1372	NEG	25	130	NEG	27	174	NEG			Cj0646	COG0797	M	Rare lipoprotein A, peptidoglycan hydrolase digesting "naked" glycans, contains C-terminal SPOR domain
Cj0647	608776	609264	+	-	YP_002344076.1	162	HAD-superfamily hydrolase	6	84	NEG	4	9	NEG	2	7	NEG				COG1778	MR	3-deoxy-D-manno-octulosonate 8-phosphate phosphatase KdsC and related HAD superfamily phosphatases
Cj0648	609255	609770	+	-	YP_002344077.1	171	membrane protein	0	0	NEG	0	0	NEG	0	0	NEG				-	-	-
Cj0649	609752	610213	+	-	YP_002344078.1	153	OstA family protein	0	0	EOG	0	0	EOG	0	0	EOG				COG1934	M	Lipopolysaccharide export system protein LptA
Cj0650	610210	610806	+	engB	YP_002344079.1	198	GTP-binding protein EngB	0	0	NEG	0	0	NEG	0	0	NEG	Cj0650		Cj0650	COG0218	D	GTP-binding protein EngB required for normal cell division
Cj0651	610803	611297	+	-	YP_002344080.1	164	integral membrane protein	0	0	NEG	0	0	NEG	0	0	NEG	Cj0651			-	-	-
Cj0652	611298	613103	+	pbpC	YP_002344081.1	601	penicillin-binding protein	1	55	EOG	1	5	EOG	0	0	EOG	Cj0652			COG0768	DM	Cell division protein FtsI/penicillin-binding protein 2
Cj0653c	613224	615014	-	-	YP_002344082.1	596	aminopeptidase	7	59	EOG	3	7	EOG	0	0	EOG				COG0006	E	Xaa-Pro aminopeptidase
Cj0659c	616572	617120	-	-	YP_002344083.1	182	periplasmic protein	0	0	NEG	0	0	EOG	0	0	EOG				-	-	-
Cj0660c	617113	618219	-	-	YP_002344084.1	368	transmembrane protein	7	9	NEG	0	0	EOG	0	0	EOG				-	-	-
Cj0661c	618206	619081	-	era	YP_002344085.1	291	GTPase Era	1	1	NEG	0	0	EOG	0	0	EOG	Cj0661c			COG1159	J	GTPase Era, involved in 16S rRNA processing
Cj0662c	619078	620397	-	hslU	YP_002344086.1	439	ATP-dependent protease ATP-binding subunit HslU	68	1978	NEG	37	163	NEG	20	111	NEG				COG1220	O	ATP-dependent protease HslVU (ClpYQ), ATPase subunit
Cj0663c	620394	620936	-	hslV	YP_002344087.1	180	ATP-dependent protease peptidase subunit	81	4787	NEG	63	530	NEG	54	935	NEG	Cj0663c			COG5405	O	ATP-dependent protease HslVU (ClpYQ), peptidase subunit
Cj0664c	620936	621379	-	rplI	YP_002344088.1	147	50S ribosomal protein L9	51	1700	NEG	34	211	NEG	29	260	NEG				COG0359	J	Ribosomal protein L9
Cj0665c	621392	622612	-	argG	YP_002344089.1	406	argininosuccinate synthase	247	20761	NEG	188	2301	NEG	174	6047	NEG				COG0137	E	Argininosuccinate synthase
Cj0667	622768	623013	+	-	YP_002344090.1	81	S4 domain-containing protein	41	5302	NEG	31	444	NEG	15	134	NEG				COG1188	J	Ribosomal 50S subunit-recycling heat shock protein, contains S4 domain
Cj0668	623010	623417	+	-	YP_002344091.1	135	ATP/GTP-binding protein	0	0	NEG	0	0	NEG	0	0	NEG	Cj0668			COG0802	J	tRNA A37 threonylcarbamoyladenosine biosynthesis protein TsaE
Cj0669	623410	624138	+	-	YP_002344092.1	242	ABC transporter ATP-binding protein	0	0	NEG	0	0	NEG	1	1	NEG			Cj0669	COG1137	M	ABC-type lipopolysaccharide export system, ATPase component
Cj0670	624138	625388	+	rpoN	YP_002344093.1	416	RNA polymerase factor sigma-54	71	1671	NEG	43	117	NEG	24	104	NEG				COG1508	K	DNA-directed RNA polymerase specialized sigma subunit, sigma54 homolog
Cj0671	625552	626976	+	dcuB	YP_002344094.1	474	anaerobic C4-dicarboxylate transporter	43	318	NEG	10	142	NEG	4	12	NEG				COG2704	G	Anaerobic C4-dicarboxylate transporter
Cj0672	627118	627306	+	-	YP_002344095.1	62	periplasmic protein	13	894	NA	7	77	NA	6	275	NA				-	-	-
Cj0677	629020	631065	+	kdpB	YP_002344096.1	681	potassium-transporting ATPase subunit B	8	47	EOG	2	2	EOG	1	1	EOG				COG2216	P	High-affinity K+ transport system, ATPase chain B
Cj0680c	633589	635562	-	uvrB	YP_002344098.1	657	excinuclease ABC subunit B	37	243	EOG	15	21	EOG	0	0	EOG				COG0556	L	Excinuclease UvrABC helicase subunit UvrB
Cj0681	635716	635946	+	-	YP_002344099.1	76	hypothetical protein Cj0681	0	0	NEG	0	0	NEG	0	0	NEG				-	-	-
Cj0682	635936	636178	+	-	YP_002344100.1	80	hypothetical protein Cj0682	1	1	NA	0	0	NA	0	0	NA		Cj0682		-	-	-
Cj0683	636175	636612	+	-	YP_002344101.1	145	hypothetical protein Cj0683	2	10	EOG	2	2	EOG	0	0	EOG				-	-	-
Cj0684	636594	638447	+	priA	YP_002344102.1	617	primosome assembly protein PriA	1	3	EOG	0	0	EOG	1	1	EOG				COG1198	L	Primosomal protein N' (replication factor Y) - superfamily II helicase
Cj0685c	638540	639892	-	cipA	YP_002344103.1	450	invasion protein CipA	62	2352	DEG	42	168	DEG	33	404	NEG				-	-	-
Cj0686	639998	641071	+	ispG	YP_002344104.1	357	4-hydroxy-3-methylbut-2-en-1-yl diphosphate synthase	1	2	NEG	0	0	NEG	0	0	NEG	Cj0686			COG0821	I	4-hydroxy-3-methylbut-2-en-1-yl diphosphate synthase IspG/GcpE
Cj0687c	641102	641800	-	flgH	YP_002344105.1	232	flagellar basal body L-ring protein	98	5662	NEG	76	589	NEG	53	516	NEG				COG2063	N	Flagellar basal body L-ring protein FlgH
Cj0688	641890	643395	+	pta	YP_002344106.1	501	phosphate acetyltransferase	180	4564	NEG	111	444	NEG	94	1134	NEG				COG0280	C	Phosphotransacetylase
Cj0689	643409	644599	+	ackA	YP_002344107.1	396	acetate kinase	219	8766	NEG	148	621	NEG	142	2043	NEG				COG0282	C	Acetate kinase
Cj0690c	644627	648379	-	-	YP_002344108.1	1250	restriction/modification enzyme	69	1118	NEG	32	88	NEG	19	86	NEG				COG1002	V	Type II restriction/modification system, DNA methylase subunit YeeA
Cj0691	648529	649020	+	-	YP_002344109.1	163	membrane protein	52	4271	NEG	36	173	NEG	38	871	NEG				-	-	-
Cj0692c	649008	649946	-	-	YP_002344110.1	312	membrane protein	0	0	EOG	0	0	EOG	0	0	EOG			Cj0692c	-	-	-
Cj0693c	649946	650884	-	-	YP_002344111.1	312	rRNA small subunit methyltransferase H	20	220	EOG	5	21	EOG	2	4	EOG			Cj0693c	COG0275	J	16S rRNA C1402 N4-methylase RsmH
Cj0694	651043	652533	+	-	YP_002344112.1	496	periplasmic protein	1	1	EOG	0	0	EOG	0	0	EOG	Cj0694			COG0760	O	Parvulin-like peptidyl-prolyl isomerase
Cj0695	652530	653918	+	ftsA	YP_002344113.1	462	cell division protein FtsA	6	48	EOG	1	4	EOG	1	1	EOG	Cj0695			COG0849	D	Cell division ATPase FtsA
Cj0696	653934	655046	+	ftsZ	YP_002344114.1	370	cell division protein FtsZ	2	7	EOG	1	1	EOG	1	1	EOG	Cj0696			COG0206	D	Cell division GTPase FtsZ
Cj0697	655202	656014	+	flgG2	YP_002344115.1	270	flagellar basal-body rod protein	102	2825	NEG	68	261	NEG	17	38	NEG				COG4786	N	Flagellar basal body rod protein FlgG
Cj0698	656043	656834	+	flgG	YP_002344116.1	263	flagellar basal body rod protein	111	2100	NEG	53	175	NEG	24	67	NEG				COG4786	N	Flagellar basal body rod protein FlgG
Cj0699c	656901	658331	-	glnA	YP_002344117.1	476	glutamine synthetase	1	1	NEG	0	0	NEG	0	0	NEG			Cj0699c	COG0174	E	Glutamine synthetase
Cj0700	658534	659229	+	-	YP_002344118.1	231	hypothetical protein Cj0700	1	1061	NEG	1	648	NEG	3	6197	NEG	Cj0700			-	-	-
Cj0701	659226	660479	+	-	YP_002344119.1	417	protease	6	1551	NEG	3	571	NEG	4	6705	NEG				COG0826	O	Collagenase-like protease, PrtC family
Cj0702	660480	660974	+	purE	YP_002344120.1	164	N5-carboxyaminoimidazole ribonucleotide mutase	4	9	NEG	1	1	NEG	0	0	NEG				COG0041	F	Phosphoribosylcarboxyaminoimidazole (NCAIR) mutase
Cj0703	660984	661520	+	-	YP_002344121.1	178	hypothetical protein Cj0703	5	19	NEG	2	2	NEG	0	0	NEG	Cj0703	Cj0703		-	-	-
Cj0704	661532	662395	+	glyQ	YP_002344122.1	287	glycine--tRNA ligase alpha subunit	0	0	NEG	0	0	NEG	1	1	NEG		Cj0704	Cj0704	COG0752	J	Glycyl-tRNA synthetase, alpha subunit
Cj0705	662382	663107	+	-	YP_002344123.1	241	hypothetical protein Cj0705	64	3103	NEG	39	158	NEG	38	333	NEG				COG0327	H	Putative GTP cyclohydrolase 1 type 2, NIF3 family
Cj0706	663117	663833	+	-	YP_002344124.1	238	hypothetical protein Cj0706	1	6	NEG	1	1	NEG	0	0	NEG		Cj0706	Cj0706	COG1579	R	Predicted nucleic acid-binding protein, contains Zn-ribbon domain
Cj0707	663830	664987	+	kdtA	YP_002344125.1	385	3-deoxy-D-manno-octulosonic-acid transferase	0	0	NEG	0	0	NEG	0	0	NEG	Cj0707	Cj0707		COG1519	M	3-deoxy-D-manno-octulosonic-acid transferase
Cj0708	664968	665720	+	-	YP_002344126.1	250	pseudouridine synthase	90	4147	NEG	63	331	NEG	61	676	NEG				COG0564	J	Pseudouridylate synthase, 23S rRNA- or tRNA-specific
Cj0709	665788	667125	+	ffh	YP_002344127.1	445	signal recognition particle protein	2	15	NEG	1	1	NEG	1	8	NEG				COG0541	U	Signal recognition particle GTPase
Cj0710	667190	667417	+	rpsP	YP_002344128.1	75	30S ribosomal protein S16	0	0	NEG	0	0	NEG	0	0	NEG	Cj0710			COG0228	J	Ribosomal protein S16
Cj0711	667420	667662	+	-	YP_002344129.1	80	hypothetical protein Cj0711	1	2	NA	0	0	NA	0	0	NA	Cj0711	Cj0711		COG1837	R	Predicted RNA-binding protein YlqC, contains KH domain, UPF0109 family
Cj0712	667655	668194	+	rimM	YP_002344130.1	179	ribosome maturation factor RimM	3	29	NEG	1	1	NEG	1	36	NEG	Cj0712	Cj0712		COG0806	J	Ribosomal 30S subunit maturation factor RimM, required for 16S rRNA processing
Cj0713	668191	668895	+	trmD	YP_002344131.1	234	tRNA (guanine-N(1)-)-methyltransferase	2	26	NEG	1	1	NEG	1	1	NEG				COG0336	J	tRNA G37 N-methylase TrmD
Cj0714	668906	669262	+	rplS	YP_002344132.1	118	50S ribosomal protein L19	11	385	NEG	5	23	NEG	5	33	NEG		Cj0714		COG0335	J	Ribosomal protein L19
Cj0715	669395	669808	+	-	YP_002344133.1	137	5-hydroxyisourate hydrolase	65	2385	NEG	42	235	NEG	10	32	NEG				COG2351	F	5-hydroxyisourate hydrolase (purine catabolism), transthyretin-related family
Cj0716	669832	671172	+	-	YP_002344134.1	446	phospho-2-dehydro-3-deoxyheptonate aldolase	2	25	NEG	0	0	NEG	0	0	NEG			Cj0716	COG3200	E	3-deoxy-D-arabino-heptulosonate 7-phosphate (DAHP) synthase, class II
Cj0717	671169	671498	+	-	YP_002344135.1	109	ArsC family protein	42	2026	NEG	28	212	NEG	28	653	NEG				COG1393	P	Arsenate reductase and related proteins, glutaredoxin family
Cj0718	671946	675548	+	dnaE	YP_002344136.1	1200	DNA polymerase III subunit alpha	2	33	EOG	2	6	EOG	1	1	NEG				COG0587	L	DNA polymerase III, alpha subunit
Cj0719c	675560	676192	-	-	YP_002344137.1	210	hypothetical protein Cj0719c	49	2003	NEG	37	182	NEG	26	268	NEG				COG0325	R	Uncharacterized pyridoxal phosphate-containing protein, affects Ilv metabolism, UPF0001 family
Cj0720c	676227	676976	-	flaC	YP_002344138.1	249	flagellin C	134	14740	NEG	105	1395	NEG	115	5569	NEG				COG1344	N	Flagellin and related hook-associated protein FlgL
Cj0721c	677015	677485	-	-	YP_002344139.1	156	integral membrane protein	43	1104	NEG	23	80	NEG	26	271	NEG				-	-	-
Cj0722c	677498	678313	-	-	YP_002344140.1	271	DNA methylase	2	2	NEG	1	1	NEG	0	0	NEG		Cj0722c		COG2890	J	Methylase of polypeptide chain release factors
Cj0723c	678310	679497	-	-	YP_002344141.1	395	integral membrane zinc-metalloprotease	72	674	NEG	30	56	NEG	11	26	NEG				COG0501	O	Zn-dependent protease with chaperone function
Cj0724	679624	679809	+	-	YP_002344142.1	61	hypothetical protein Cj0724	11	1359	NEG	4	126	NEG	2	56	NEG		Cj0724		-	-	-
Cj0725c	679806	680348	-	mogA	YP_002344143.1	180	molybdenum cofactor biosynthesis protein MogA	82	8471	NEG	61	624	NEG	52	1318	NEG				COG0521	H	Molybdopterin biosynthesis enzyme MoaB
Cj0726c	680369	681352	-	corA	YP_002344144.1	327	magnesium and cobalt transport protein	0	0	EOG	0	0	EOG	0	0	EOG				COG0598	P	Mg2+ and Co2+ transporter CorA
Cj0727	681469	682515	+	-	YP_002344145.1	348	substrate-binding protein	2	82	EOG	3	5	EOG	2	6	EOG				COG1840	P	ABC-type Fe3+ transport system, periplasmic component
Cj0728	682526	683851	+	-	YP_002344146.1	441	periplasmic protein	4	28	EOG	2	3	EOG	0	0	EOG				COG4222	S	Uncharacterized conserved protein
Cj0729	683848	684657	+	-	YP_002344147.1	269	type I phosphodiesterase/nucleotide pyrophosphatase	7	71	EOG	2	3	EOG	0	0	EOG				COG1524	R	Predicted pyrophosphatase or phosphodiesterase, AlkP superfamily
Cj0730	684654	685493	+	-	YP_002344148.1	279	ABC transporter permease	0	0	EOG	1	1	EOG	0	0	EOG				COG4132	R	ABC-type uncharacterized transport system, permease component
Cj0731	685494	686273	+	-	YP_002344149.1	259	ABC transporter permease	3	12	EOG	1	2	EOG	2	17	NEG				COG1177	E	ABC-type spermidine/putrescine transport system, permease component II
Cj0732	686277	687266	+	-	YP_002344150.1	329	ABC transporter ATP-binding protein	5	1432	NEG	3	7886	NEG	3	16404	NEG				COG3842	E	ABC-type Fe3+/spermidine/putrescine transport systems, ATPase components
Cj0733	687263	687901	+	-	YP_002344151.1	212	HAD-superfamily hydrolase	4	87	NEG	2	12	NEG	1	3	NEG				COG0560	E	Phosphoserine phosphatase
Cj0734c	687925	688680	-	hisJ	YP_002344152.1	251	histidine-binding protein	91	8376	NEG	64	6776	NEG	73	16966	NEG				COG0834	ET	ABC-type amino acid transport/signal transduction system, periplasmic component/domain
Cj0735	689007	689726	+	-	YP_002344153.1	239	periplasmic protein	2	35	NEG	1	1	NEG	0	0	NEG				-	-	-
Cj0736	689656	691584	+	-	YP_002344154.1	642	hypothetical protein Cj0736	4	8	EOG	0	0	EOG	0	0	EOG				-	-	-
Cj0747	702810	702917	+	-	YP_002344160.1	35	hypothetical protein Cj0747	1	8	NA	2	2	NA	0	0	NA	Cj0747			-	-	-
Cj0748	703027	703119	+	-	YP_002344161.1	30	hypothetical protein Cj0748	0	0	NA	0	0	NA	0	0	NA	Cj0748			-	-	-
Cj0753c	704442	705125	-	tonB3	YP_002344162.1	227	TonB transport protein	4	11	NEG	2	2	EOG	0	0	EOG				COG0810	M	Periplasmic protein TonB, links inner and outer membranes
Cj0755	705450	707540	+	cfrA	YP_002344163.1	696	ferric enterobactin uptake receptor	9	20	NEG	0	0	EOG	0	0	EOG				COG4771	P	Outer membrane receptor for ferrienterochelin and colicins
Cj0757	707840	708634	+	hrcA	YP_002344164.1	264	heat-inducible transcription repressor	67	1870	NEG	34	123	NEG	9	38	NEG	Cj0757		Cj0757	COG1420	K	Transcriptional regulator of heat shock response
Cj0758	708631	709161	+	grpE	YP_002344165.1	176	heat shock protein GrpE	2	21	NEG	1	1	NEG	1	2	NEG	Cj0758			COG0576	O	Molecular chaperone GrpE (heat shock protein)
Cj0759	709183	711054	+	dnaK	YP_002344166.1	623	chaperone DnaK	12	59	NEG	5	7	NEG	0	0	NEG			Cj0759	COG0443	O	Molecular chaperone DnaK (HSP70)
Cj0760	711314	712336	+	-	YP_002344167.1	340	hypothetical protein Cj0760	64	2509	NEG	35	182	NEG	17	201	NEG				COG2220	G	L-ascorbate metabolism protein UlaG, beta-lactamase superfamily
Cj0761	712406	712747	+	-	YP_002344168.1	113	hypothetical protein Cj0761	30	1369	NEG	16	72	NEG	13	154	NEG		Cj0761		COG1917	R	Cupin domain protein related to quercetin dioxygenase
Cj0762c	712797	713966	-	aspB	YP_002344169.1	389	aspartate aminotransferase	76	329	NEG	21	29	EOG	9	20	NEG				COG0436	E	Aspartate/methionine/tyrosine aminotransferase
Cj0763c	714138	714776	-	cysE	YP_002344170.1	212	serine acetyltransferase	1	1	EOG	0	0	EOG	0	0	EOG				COG1045	E	Serine acetyltransferase
Cj0764c	714777	716612	-	speA	YP_002344171.1	611	arginine decarboxylase	3	3	EOG	0	0	EOG	0	0	EOG				COG1166	E	Arginine decarboxylase (spermidine biosynthesis)
Cj0765c	716609	717835	-	hisS	YP_002344172.1	408	histidine--tRNA ligase	0	0	EOG	0	0	EOG	0	0	EOG				COG0124	J	Histidyl-tRNA synthetase
Cj0766c	717832	718410	-	tmk	YP_002344173.1	192	thymidylate kinase	0	0	NEG	0	0	NEG	0	0	NEG				COG0125	F	Thymidylate kinase
Cj0767c	718401	718877	-	coaD	YP_002344174.1	158	phosphopantetheine adenylyltransferase	4	14	NEG	1	1	NEG	0	0	NEG				COG0669	H	Phosphopantetheine adenylyltransferase
Cj0768c	718917	719480	-	-	YP_002344175.1	187	3-polyprenyl-4-hydroxybenzoate decarboxylase	0	0	EOG	0	0	EOG	0	0	EOG				COG0163	H	3-polyprenyl-4-hydroxybenzoate decarboxylase
Cj0769c	719477	720139	-	flgA	YP_002344176.1	220	flagellar basal body P-ring biosynthesis protein FlgA	8	43	NEG	1	1	NEG	1	3	NEG	Cj0769c			COG1261	N	Flagella basal body P-ring formation protein FlgA
Cj0770c	720223	720999	-	-	YP_002344177.1	258	NLPA family lipoprotein	85	7188	NEG	63	545	NEG	55	1392	NEG				COG1464	P	ABC-type metal ion transport system, periplasmic component/surface antigen
Cj0771c	721009	721779	-	-	YP_002344178.1	256	NLPA family lipoprotein	62	2506	NEG	44	235	NEG	36	618	NEG				COG1464	P	ABC-type metal ion transport system, periplasmic component/surface antigen
Cj0772c	721828	722601	-	-	YP_002344179.1	257	NLPA family lipoprotein	95	3328	NEG	58	289	NEG	62	901	NEG				COG1464	P	ABC-type metal ion transport system, periplasmic component/surface antigen
Cj0773c	722791	723702	-	-	YP_002344180.1	303	binding-protein dependent transport system permease	93	1277	NEG	40	80	NEG	31	298	NEG				COG2011	E	ABC-type methionine transport system, permease component
Cj0774c	723699	724709	-	-	YP_002344181.1	336	methionine ABC transporter ATP-binding protei	105	1580	NEG	52	139	NEG	40	178	NEG				COG1135	E	ABC-type methionine transport system, ATPase component
Cj0775c	724714	727326	-	valS	YP_002344182.1	870	valine--tRNA ligase	1	6	EOG	2	3	EOG	0	0	EOG	Cj0775c			COG0525	J	Valyl-tRNA synthetase
Cj0776c	727349	728371	-	-	YP_002344183.1	340	periplasmic protein	2	2	EOG	0	0	EOG	0	0	EOG				-	-	-
Cj0777	728500	730530	+	-	YP_002344184.1	676	ATP-dependent DNA helicase	51	745	DEG	22	47	EOG	7	74	NEG				COG0210	L	Superfamily I DNA or RNA helicase
Cj0778	730569	731306	+	peb2	YP_002344185.1	245	major antigenic peptide PEB2	114	6968	NEG	84	638	NEG	101	3920	NEG				COG4588	M	Accessory colonization factor AcfC, contains ABC-type periplasmic domain
Cj0779	731405	731932	+	tpx	YP_002344186.1	175	thiol peroxidase	125	23414	NEG	106	2073	NEG	118	8751	NEG				COG2077	O	Peroxiredoxin
Cj0780	732179	734953	+	napA	YP_002344187.1	924	nitrate reductase catalytic subunit	450	38818	NEG	353	18714	NEG	362	24871	NEG				COG0243	C	Anaerobic selenocysteine-containing dehydrogenase
Cj0781	734971	735711	+	napG	YP_002344188.1	246	quinol dehydrogenase periplasmic subunit	117	6437	NEG	80	437	NEG	79	1156	NEG				COG0437	C	Fe-S-cluster-containing dehydrogenase component
Cj0782	735708	736490	+	napH	YP_002344189.1	260	quinol dehydrogenase membrane subunit	68	5630	NEG	36	356	NEG	32	1020	NEG				COG0348	C	Polyferredoxin
Cj0783	736487	737011	+	napB	YP_002344190.1	174	nitrate reductase small subunit	90	7492	NEG	68	515	NEG	71	2031	NEG				COG3043	CP	Nitrate reductase cytochrome c-type subunit
Cj0784	737016	737930	+	napL	YP_002344191.1	304	periplasmic protein	52	1899	NEG	35	114	NEG	30	285	NEG				-	-	-
Cj0785	737923	738261	+	napD	YP_002344192.1	112	nitrate reductase assembly protein NapD	17	286	NEG	9	17	NEG	7	93	NEG				COG3062	O	Cytoplasmic chaperone NapD for the signal peptide of periplasmic nitrate reductase NapAB
Cj0786	738274	738447	+	-	YP_002344193.1	57	hypothetical protein Cj0786	2	6	NA	1	1	NA	1	3	NA				-	-	-
Cj0787	738526	738774	+	-	YP_002344194.1	82	hypothetical protein Cj0787	13	223	NEG	9	30	NEG	7	50	NEG		Cj0787		-	-	-
Cj0788	738771	739262	+	-	YP_002344195.1	163	hypothetical protein Cj0788	18	162	NEG	6	14	NEG	4	18	NEG				-	-	-
Cj0789	739231	740349	+	cca	YP_002344196.1	372	poly(A) polymerase family protein	2	3	NEG	1	1	NEG	0	0	NEG				COG0617	J	tRNA nucleotidyltransferase/poly(A) polymerase
Cj0790	740346	741170	+	purU	YP_002344197.1	274	formyltetrahydrofolate deformylase	57	872	NEG	20	53	NEG	22	71	NEG				COG0788	F	Formyltetrahydrofolate hydrolase
Cj0791c	741167	742441	-	-	YP_002344198.1	424	aminotransferase	3	24	EOG	2	2	EOG	1	1	DEG				COG0520	E	Selenocysteine lyase/Cysteine desulfurase
Cj0792	742477	743355	+	-	YP_002344199.1	292	hypothetical protein Cj0792	1	8	EOG	0	0	EOG	0	0	EOG				-	-	-
Cj0793	743359	744378	+	flgS	YP_002344200.1	339	signal transduction histidine kinase	3	18	EOG	2	3	EOG	0	0	EOG				COG0642	T	Signal transduction histidine kinase
Cj0794	744495	745775	+	-	YP_002344201.1	426	hypothetical protein Cj0794	13	160	EOG	9	21	EOG	3	8	EOG				-	-	-
Cj0795c	745833	747260	-	murF	YP_002344202.1	475	UDP-N-acetylmuramoyl-tripeptide D-alanyl-D-alanine ligase	0	0	EOG	0	0	EOG	0	0	EOG				COG0770	M	UDP-N-acetylmuramyl pentapeptide synthase
Cj0796c	747261	747980	-	-	YP_002344203.1	239	hydrolase	0	0	EOG	0	0	EOG	0	0	EOG	Cj0796c			COG0596	HR	Pimeloyl-ACP methyl ester carboxylesterase
Cj0797c	747982	748197	-	-	YP_002344204.1	71	hypothetical protein Cj0797c	0	0	NA	0	0	NA	0	0	NA	Cj0797c			-	-	-
Cj0798c	748257	749297	-	ddl	YP_002344205.1	346	D-alanine--D-alanine ligase	1	3	EOG	0	0	EOG	1	1	EOG				COG1181	MR	D-alanine-D-alanine ligase and related ATP-grasp enzymes
Cj0799c	749307	749858	-	ruvA	YP_002344206.1	183	Holliday junction DNA helicase RuvA	1	1	EOG	0	0	EOG	0	0	EOG			Cj0799c	COG0632	L	Holliday junction resolvasome RuvABC DNA-binding subunit
Cj0800c	749834	751693	-	-	YP_002344207.1	619	ATPase	2	3	EOG	0	0	EOG	0	0	EOG				-	-	-
Cj0801	751797	753248	+	-	YP_002344208.1	483	integral membrane protein	0	0	EOG	0	0	EOG	0	0	EOG		Cj0801		COG0728	M	Peptidoglycan biosynthesis protein MviN/MurJ, putative lipid II flippase
Cj0802	753248	754636	+	cysS	YP_002344209.1	462	cysteine--tRNA ligase	1	38	EOG	0	0	EOG	1	18	EOG	Cj0802	Cj0802	Cj0802	COG0215	J	Cysteinyl-tRNA synthetase
Cj0803	754629	756371	+	msbA	YP_002344210.1	580	lipid ABC transporter ATP-binding protein/permease	4	30	EOG	3	4	EOG	0	0	EOG		Cj0803		COG1132	V	ABC-type multidrug transport system, ATPase and permease component
Cj0804	756403	757461	+	pyrD	YP_002344211.1	352	dihydroorotate dehydrogenase 2	5	8	NEG	4	5	NEG	0	0	NEG				COG0167	F	Dihydroorotate dehydrogenase
Cj0805	757458	758708	+	-	YP_002344212.1	416	zinc protease	136	10302	NEG	108	668	NEG	110	4320	NEG				COG0612	R	Predicted Zn-dependent peptidase
Cj0806	758701	759597	+	dapA	YP_002344213.1	298	4-hydroxy-tetrahydrodipicolinate synthase	1	2	NEG	0	0	NEG	0	0	NEG				COG0329	EM	Dihydrodipicolinate synthase/N-acetylneuraminate lyase
Cj0807	759597	760376	+	-	YP_002344214.1	259	oxidoreductase	4	43	NEG	2	2	NEG	1	3	NEG				COG1028	IQR	NAD(P)-dependent dehydrogenase, short-chain alcohol dehydrogenase family
Cj0808c	760417	760722	-	-	YP_002344215.1	101	hypothetical protein Cj0808c	7	62	NEG	1	1	NEG	0	0	NEG				-	-	-
Cj0809c	760734	761330	-	-	YP_002344216.1	198	hydrolase	36	900	NEG	19	65	NEG	13	60	NEG		Cj0809c		COG0491	R	Glyoxylase or a related metal-dependent hydrolase, beta-lactamase superfamily II
Cj0810	761404	762144	+	nadE	YP_002344217.1	246	NH(3)-dependent NAD(+) synthetase	1	1	NEG	0	0	NEG	0	0	NEG	Cj0810	Cj0810		COG0171	H	NH3-dependent NAD+ synthetase
Cj0811	762148	763074	+	lpxK	YP_002344218.1	308	tetraacyldisaccharide 4\'-kinase	0	0	EOG	0	0	EOG	0	0	NEG				COG1663	M	Tetraacyldisaccharide-1-P 4'-kinase
Cj0812	763071	764483	+	thrC	YP_002344219.1	470	threonine synthase	2	62	EOG	2	8	EOG	1	1	NEG			Cj0812	COG0498	E	Threonine synthase
Cj0813	764480	765199	+	kdsB	YP_002344220.1	239	3-deoxy-manno-octulosonate cytidylyltransferase	1	43	EOG	1	1	EOG	2	2	NEG			Cj0813	COG1212	M	CMP-2-keto-3-deoxyoctulosonic acid synthetase
Cj0817	766692	767462	+	glnH	YP_002344224.1	256	glutamine-binding protein	97	6989	NEG	66	445	NEG	67	1824	NEG				COG0834	ET	ABC-type amino acid transport/signal transduction system, periplasmic component/domain
Cj0818	767555	767782	+	-	YP_002344225.1	75	lipoprotein	42	7709	NA	28	514	NA	26	1223	NA				-	-	-
Cj0819	767808	768032	+	-	YP_002344226.1	74	hypothetical protein Cj0819	4	72	NA	1	4	NA	1	2	NA				-	-	-
Cj0820c	768029	768763	-	fliP	YP_002344227.1	244	flagellar biosynthesis protein FliP	83	3231	NEG	45	206	NEG	52	818	NEG				COG1338	N	Flagellar biosynthetic protein FliP
Cj0821	768906	770195	+	glmU	YP_002344228.1	429	bifunctional N-acetylglucosamine-1-phosphate uridyltransferase/glucosamine-1-phosphate acetyltransferase	0	0	EOG	0	0	EOG	0	0	NEG			Cj0821	COG1207	M	Bifunctional protein GlmU, N-acetylglucosamine-1-phosphate-uridyltransferase/glucosamine-1-phosphate-acetyltransferase
Cj0822	770192	771346	+	dfp	YP_002344229.1	384	bifunctional phosphopantothenoylcysteine decarboxylase/phosphopantothenate synthase	0	0	EOG	0	0	EOG	0	0	NEG			Cj0822	COG0452	H	Phosphopantothenoylcysteine synthetase/decarboxylase
Cj0823	771343	771960	+	-	YP_002344230.1	205	hypothetical protein Cj0823	14	698	EOG	7	37	EOG	6	33	NEG				-	-	-
Cj0824	771964	772632	+	uppS	YP_002344231.1	222	UDP diphosphate synthase	2	7	NEG	2	19	NEG	0	0	NEG				COG0020	I	Undecaprenyl pyrophosphate synthase
Cj0825	772629	773405	+	-	YP_002344232.1	258	processing peptidase	19	2953	NEG	7	119	NEG	11	278	NEG				COG1989	NU	Prepilin signal peptidase PulO (type II secretory pathway) or related peptidase
Cj0826	773405	774430	+	-	YP_002344233.1	341	integral membrane protein	0	0	NEG	1	12	NEG	0	0	NEG				COG0795	MN	Lipopolysaccharide export LptBFGC system, permease protein LptF
Cj0827	774427	775152	+	truA	YP_002344234.1	241	tRNA pseudouridine synthase A	14	677	NEG	4	747	NEG	1	2	NEG				COG0101	J	tRNA U38,U39,U40 pseudouridine synthase TruA
Cj0828c	775149	776360	-	ilvA	YP_002344235.1	403	threonine dehydratase	127	9071	NEG	96	1872	NEG	97	2157	NEG				COG1171	E	Threonine dehydratase
Cj0829c	776360	776773	-	-	YP_002344236.1	137	CoA-binding domain-containing protein	10	212	NEG	8	18	NEG	5	35	NEG				COG1832	R	Predicted CoA-binding protein
Cj0830	776892	777308	+	-	YP_002344237.1	138	integral membrane protein	31	2610	NEG	17	86	NEG	18	99	NEG		Cj0830		COG3399	S	Uncharacterized protein
Cj0831c	777295	778368	-	trmA	YP_002344238.1	357	tRNA/tmRNA (uracil-C(5))-methyltransferase	27	2198	NEG	16	2262	NEG	14	2800	NEG		Cj0831c		COG2265	J	tRNA/tmRNA/rRNA uracil-C5-methylase, TrmA/RlmC/RlmD family
Cj0832c	778365	780098	-	-	YP_002344239.1	577	Na+/H+ antiporter family protein	131	6999	NEG	92	2826	NEG	81	4046	NEG				COG1757	C	Na+/H+ antiporter NhaC
Cj0833c	780095	780844	-	-	YP_002344240.1	249	oxidoreductase	98	7988	NEG	72	628	NEG	66	1929	NEG				COG4221	C	NADP-dependent 3-hydroxy acid dehydrogenase YdfG
Cj0834c	780841	782079	-	-	YP_002344241.1	412	ankyrin repeat-containing protein	63	4166	NEG	42	263	NEG	34	717	NEG				COG0666	T	Ankyrin repeat
Cj0835c	782129	784675	-	acnB	YP_002344242.1	848	bifunctional aconitate hydratase 2/2-methylisocitrate dehydratase	1	29	DEG	1	2	EOG	2	5	DEG	Cj0835c			COG1049	C	Aconitase B
Cj0836	784730	785182	+	ogt	YP_002344243.1	150	methylated-DNA--protein-cysteine methyltransferase	5	62	NEG	1	1	NEG	2	5	NEG				COG0350	L	O6-methylguanine-DNA--protein-cysteine methyltransferase
Cj0837c	785174	786115	-	-	YP_002344244.1	313	hypothetical protein Cj0837c	0	0	EOG	0	0	EOG	0	0	EOG		Cj0837c		-	-	-
Cj0838c	786119	788005	-	metG	YP_002344245.1	628	methionine--tRNA ligase	1	3	EOG	0	0	EOG	0	0	EOG				COG0143	J	Methionyl-tRNA synthetase
Cj0839c	788015	788212	-	-	YP_002344246.1	65	hypothetical protein Cj0839c	0	0	NEG	0	0	NEG	0	0	NEG	Cj0839c			-	-	-
Cj0840c	788205	789047	-	fbp	YP_002344247.1	280	fructose-1,6-bisphosphatase	1	3	EOG	0	0	EOG	0	0	EOG	Cj0840c		Cj0840c	COG0158	G	Fructose-1,6-bisphosphatase
Cj0841c	789049	789540	-	mobB	YP_002344248.1	163	molybdopterin-guanine dinucleotide biosynthesis protein	1	6	NEG	1	1	NEG	0	0	NEG				COG1763	H	Molybdopterin-guanine dinucleotide biosynthesis protein
Cj0842	789636	790121	+	-	YP_002344249.1	161	lipoprotein	45	1130	NEG	21	77	NEG	24	270	NEG				-	-	-
Cj0843c	790018	791643	-	-	YP_002344250.1	541	transglycosylase	82	1016	NEG	33	82	NEG	22	199	NEG				COG0741	M	Soluble lytic murein transglycosylase and related regulatory proteins (some contain LysM/invasin domains)
Cj0844c	791640	791921	-	-	YP_002344251.1	93	integral membrane protein	38	2596	NEG	27	192	NEG	27	486	NEG				-	-	-
Cj0845c	791924	793219	-	gltX	YP_002344252.1	431	glutamate--tRNA ligase	0	0	NEG	1	1	NEG	0	0	NEG		Cj0845c		COG0008	J	Glutamyl- or glutaminyl-tRNA synthetase
Cj0846	793305	794429	+	-	YP_002344253.1	374	metallophosphoesterase	87	4564	NEG	50	641	NEG	39	471	NEG				COG1408	R	Predicted phosphohydrolase, MPP superfamily
Cj0847	794426	795226	+	psd	YP_002344254.1	266	phosphatidylserine decarboxylase	1	1	NEG	0	0	NEG	0	0	NEG			Cj0847	COG0688	I	Phosphatidylserine decarboxylase
Cj0848c	795223	795504	-	-	YP_002344255.1	93	hypothetical protein Cj0848c	13	376	NEG	6	123	NEG	2	6	NEG				COG2257	U	Type III secretion system substrate exporter, FlhB-like
Cj0849c	795501	797660	-	-	YP_002344256.1	719	hypothetical protein Cj0849c	42	708	NEG	23	520	NEG	4	10	NEG		Cj0849c		-	-	-
Cj0850c	797653	798840	-	-	YP_002344257.1	395	MFS transport protein	93	6360	NEG	57	256	NEG	43	281	NEG				-	-	-
Cj0851c	798818	799321	-	-	YP_002344258.1	167	integral membrane protein	0	0	NEG	0	0	NEG	0	0	NEG		Cj0851c		-	-	-
Cj0852c	799321	799650	-	-	YP_002344259.1	109	integral membrane protein	0	0	NEG	0	0	NEG	0	0	NEG	Cj0852c			COG5336	C	FoF1-type ATP synthase assembly protein I
Cj0853c	799647	800921	-	hemL	YP_002344260.1	424	glutamate-1-semialdehyde aminotransferase	1	194	EOG	1	2	EOG	0	0	EOG				COG0001	H	Glutamate-1-semialdehyde aminotransferase
Cj0854c	800918	801265	-	-	YP_002344261.1	115	periplasmic protein	0	0	NEG	0	0	NEG	0	0	NEG		Cj0854c		-	-	-
Cj0855	801345	802193	+	folD	YP_002344262.1	282	bifunctional 5,10-methylene-tetrahydrofolate dehydrogenase/ 5,10-methylene-tetrahydrofolate cyclohydrolase	0	0	EOG	0	0	EOG	0	0	EOG	Cj0855	Cj0855	Cj0855	COG0190	H	5,10-methylene-tetrahydrofolate dehydrogenase/Methenyl tetrahydrofolate cyclohydrolase
Cj0856	802203	803051	+	lepP	YP_002344263.1	282	signal peptidase I	2	150	EOG	1	8	EOG	1	10	EOG				COG0681	U	Signal peptidase I
Cj0857c	803073	804233	-	moeA	YP_002344264.1	386	molybdopterin biosynthesis protein	90	3604	NEG	54	329	NEG	49	458	NEG				COG0303	H	Molybdopterin biosynthesis enzyme
Cj0858c	804230	805486	-	murA	YP_002344265.1	418	UDP-N-acetylglucosamine 1-carboxyvinyltransferase	2	22	NEG	1	3	NEG	0	0	NEG			Cj0858c	COG0766	M	UDP-N-acetylglucosamine enolpyruvyl transferase
Cj0859c	805552	805980	-	-	YP_002344266.1	142	hypothetical protein Cj0859c	53	2928	NEG	46	383	NEG	38	824	NEG				-	-	-
Cj0860	806075	806947	+	-	YP_002344267.1	290	integral membrane protein	45	1178	NEG	15	37	NEG	12	62	NEG				-	-	-
Cj0861c	806934	807500	-	pabA	YP_002344268.1	188	para-aminobenzoate synthase glutamine amidotransferase subunit II	3	9	NEG	1	1	NEG	0	0	EOG		Cj0861c		COG0512	EH	Anthranilate/para-aminobenzoate synthase component II
Cj0862c	807497	809281	-	pabB	YP_002344269.1	594	para-aminobenzoate synthase subunit I	15	48	NEG	3	6	NEG	1	5	EOG				COG0147	EH	Anthranilate/para-aminobenzoate synthases component I
Cj0863c	809271	810335	-	xerD	YP_002344270.1	354	DNA recombinase	16	117	NEG	6	8	DEG	0	0	EOG				COG4974	L	Site-specific recombinase XerD
Cj0864	810963	811322	+	-	YP_002344271.1	119	periplasmic protein	2	3	NEG	0	0	NEG	1	1	NEG				-	-	-
Cj0865	811319	812119	+	dsbB	YP_002344272.1	266	protein-disulfide oxidoreductase	1	1	NEG	1	1	EOG	0	0	EOG				COG1495	O	Disulfide bond formation protein DsbB
Cj0872	813675	814316	+	dsbA	YP_002344273.1	213	hypothetical protein Cj0872	87	8737	NEG	70	603	NEG	76	2612	NEG		Cj0872		COG1651	O	Protein-disulfide isomerase
Cj0877c	815432	815524	-	-	YP_002344277.1	30	hypothetical protein Cj0877c	0	0	NA	0	0	NA	0	0	NA	Cj0877c			-	-	-
Cj0878	815545	815691	+	-	YP_002344278.1	48	hypothetical protein Cj0878	18	481	NA	11	31	NA	10	146	NA				-	-	-
Cj0879c	815669	816301	-	-	YP_002344279.1	210	periplasmic protein	47	1817	NEG	36	125	NEG	34	511	NEG				-	-	-
Cj0880c	816298	816540	-	-	YP_002344280.1	80	hypothetical protein Cj0880c	26	1167	NA	17	65	NA	21	344	NA				-	-	-
Cj0881c	816524	817570	-	-	YP_002344281.1	348	hypothetical protein Cj0881c	0	0	NEG	0	0	NEG	0	0	NEG				COG2404	JT	Oligoribonuclease NrnB or cAMP/cGMP phosphodiesterase, DHH superfamily
Cj0882c	817579	819753	-	flhA	YP_002344282.1	724	flagellar biosynthesis protein FlhA	277	12141	NEG	187	948	NEG	178	2394	NEG				COG1298	N	Flagellar biosynthesis pathway, component FlhA
Cj0883c	819740	820150	-	-	YP_002344283.1	136	transcriptional regulator	52	1781	NEG	36	119	NEG	42	621	NEG				COG1959	K	DNA-binding transcriptional regulator, IscR family
Cj0884	820325	820597	+	rpsO	YP_002344284.1	90	30S ribosomal protein S15	4	192	NA	1	26	NA	2	60	NA		Cj0884		COG0184	J	Ribosomal protein S15P/S13E
Cj0886c	820683	823523	-	ftsK	YP_002344285.1	946	DNA translocase FtsK	0	0	EOG	0	0	EOG	0	0	EOG		Cj0886c		COG1674	D	DNA segregation ATPase FtsK/SpoIIIE and related proteins
Cj0887c	823633	825885	-	-	YP_002344286.1	750	flagellin	40	3969	NEG	13	8309	NEG	4	407	EOG				COG1344	N	Flagellin and related hook-associated protein FlgL
Cj0888c	826268	828199	-	-	YP_002344287.1	643	ABC transporter ATP-binding protein	7	64	NEG	4	5	NEG	1	3	EOG				COG0488	R	ATPase components of ABC transporters with duplicated ATPase domains
Cj0889c	828203	829492	-	-	YP_002344288.1	429	sensory trasnduction histidine kinase	5	22	NEG	4	68	NEG	0	0	EOG				COG0642	T	Signal transduction histidine kinase
Cj0890c	829486	830148	-	-	YP_002344289.1	220	sensory transduction transcriptional regulator	52	1801	NEG	32	118	NEG	32	501	NEG				COG0745	TK	DNA-binding response regulator, OmpR family, contains REC and winged-helix (wHTH) domain
Cj0891c	830135	831718	-	serA	YP_002344290.1	527	D-3-phosphoglycerate dehydrogenase	183	6617	NEG	110	575	NEG	103	879	NEG				COG0111	HR	Phosphoglycerate dehydrogenase or related dehydrogenase
Cj0892c	831715	832203	-	-	YP_002344291.1	162	periplasmic protein	29	413	NEG	13	31	NEG	17	73	NEG				-	-	-
Cj0893c	832203	833873	-	rpsA	YP_002344292.1	556	30S ribosomal protein S1	61	363	DEG	14	48	NEG	2	3	NEG	Cj0893c			COG0539	J	Ribosomal protein S1
Cj0894c	834005	834838	-	ispH	YP_002344293.1	277	4-hydroxy-3-methylbut-2-enyl diphosphate reductase	0	0	EOG	0	0	NEG	0	0	NEG	Cj0894c		Cj0894c	COG0761	I	4-Hydroxy-3-methylbut-2-enyl diphosphate reductase IspH
Cj0895c	834828	836114	-	aroA	YP_002344294.1	428	3-phosphoshikimate 1-carboxyvinyltransferase	2	322	EOG	2	11474	NEG	2	20955	NEG	Cj0895c	Cj0895c		COG0128	E	5-enolpyruvylshikimate-3-phosphate synthase
Cj0896c	836111	838432	-	pheT	YP_002344295.1	773	phenylalanine--tRNA ligase subunit beta	2	294	EOG	2	11307	NEG	4	18548	NEG				COG0072	J	Phenylalanyl-tRNA synthetase beta subunit
Cj0897c	838429	839421	-	pheS	YP_002344296.1	330	phenylalanine--tRNA ligase subunit alpha	0	0	EOG	0	0	NEG	0	0	NEG				COG0016	J	Phenylalanyl-tRNA synthetase alpha subunit
Cj0898	839544	839909	+	-	YP_002344297.1	121	histidine triad (HIT) family protein	48	2693	NEG	37	241	NEG	34	944	NEG				COG0537	FGR	Diadenosine tetraphosphate (Ap4A) hydrolase or other HIT family hydrolase
Cj0899c	839939	840508	-	thiJ	YP_002344298.1	189	4-methyl-5(beta-hydroxyethyl)-thiazole monophosphate synthesis protein	82	7808	NEG	65	593	NEG	69	2031	NEG				COG0693	R	Putative intracellular protease/amidase
Cj0900c	840501	840680	-	-	YP_002344299.1	59	hypothetical protein Cj0900c	9	335	NEG	7	19	NEG	5	108	NEG				-	-	-
Cj0901	840763	841506	+	-	YP_002344300.1	247	amino acid ABC transporter permease	65	3765	NEG	45	333	NEG	46	720	NEG				COG0765	E	ABC-type amino acid transport system, permease component
Cj0902	841499	842227	+	glnQ	YP_002344301.1	242	glutamine transporter ATP-binding protein	61	5396	NEG	39	456	NEG	34	798	NEG				COG1126	E	ABC-type polar amino acid transport system, ATPase component
Cj0903c	842255	843721	-	-	YP_002344302.1	488	amino acid transport protein	165	21631	NEG	129	1246	NEG	134	4114	NEG				COG1115	E	Na+/alanine symporter
Cj0904c	843825	844292	-	-	YP_002344303.1	155	tRNA (cytidine(34)-2\'-O)-methyltransferase	46	3432	NEG	31	170	NEG	31	365	NEG				COG0219	J	tRNA(Leu) C34 or U34 (ribose-2'-O)-methylase TrmL, contains SPOUT domain
Cj0905c	844295	845281	-	alr	YP_002344304.1	328	alanine racemase	0	0	NEG	0	0	NEG	0	0	NEG			Cj0905c	COG0787	M	Alanine racemase
Cj0906c	845282	846259	-	-	YP_002344305.1	325	periplasmic protein	5	8	NEG	0	0	NEG	0	0	NEG	Cj0906c			COG3034	M	Murein L,D-transpeptidase YafK
Cj0908	846415	846885	+	-	YP_002344306.1	156	periplasmic protein	15	353	NEG	7	26	NEG	8	49	NEG				-	-	-
Cj0909	846971	847390	+	-	YP_002344307.1	139	periplasmic protein	46	3329	NEG	34	305	NEG	30	634	NEG		Cj0909		COG2847	P	Copper(I)-binding protein
Cj0910	847394	847846	+	-	YP_002344308.1	150	periplasmic protein	7	450	NEG	5	21	NEG	0	0	NEG		Cj0910		-	-	-
Cj0911	847843	848403	+	-	YP_002344309.1	186	periplasmic protein	20	532	NEG	13	52	NEG	6	48	NEG		Cj0911		COG1999	O	Cytochrome oxidase Cu insertion factor, SCO1/SenC/PrrC family
Cj0912c	848410	849309	-	cysM	YP_002344310.1	299	cysteine synthase	2	6	NEG	0	0	NEG	0	0	NEG			Cj0912c	COG0031	E	Cysteine synthase
Cj0913c	849436	849732	-	hupB	YP_002344311.1	98	DNA-binding protein HU	1	6	NA	1	1	NA	1	1	NA	Cj0913c			COG0776	L	Bacterial nucleoid DNA-binding protein
Cj0914c	849834	851666	-	ciaB	YP_002344312.1	610	invasion antigen CiaB	154	10545	NEG	104	608	NEG	103	2116	NEG				-	-	-
Cj0915	851728	852141	+	-	YP_002344313.1	137	hydrolase	56	3032	NEG	44	261	NEG	37	581	NEG	Cj0915			COG1607	I	Acyl-CoA hydrolase
Cj0916c	852181	852378	-	-	YP_002344314.1	65	hypothetical protein Cj0916c	0	0	NEG	0	0	NEG	0	0	NEG		Cj0916c		COG2879	S	Uncharacterized short protein YbdD, DUF466 family
Cj0917c	852359	854470	-	cstA	YP_002344315.1	703	integral membrane protein	100	2333	NEG	38	144	NEG	27	172	NEG				COG1966	T	Carbon starvation protein CstA
Cj0918c	854637	855566	-	prsA	YP_002344316.1	309	ribose-phosphate pyrophosphokinase	1	1	NEG	0	0	NEG	1	1	NEG			Cj0918c	COG0462	FE	Phosphoribosylpyrophosphate synthetase
Cj0919c	855674	856333	-	-	YP_002344317.1	219	amino acid ABC transporter permease	43	5423	NEG	33	184	NEG	27	532	NEG				COG0765	E	ABC-type amino acid transport system, permease component
Cj0920c	856344	857096	-	-	YP_002344318.1	250	amino acid ABC transporter permease	93	16880	NEG	68	768	NEG	69	2501	NEG				COG0765	E	ABC-type amino acid transport system, permease component
Cj0921c	857098	857877	-	peb1A	YP_002344319.1	259	bifunctional adhesin/ABC transporter aspartate/glutamate-binding protein	95	10508	NEG	75	775	NEG	78	2006	NEG				COG0834	ET	ABC-type amino acid transport/signal transduction system, periplasmic component/domain
Cj0922c	857899	858627	-	pebC	YP_002344320.1	242	amino acid ABC transporter ATP-binding protein	80	5646	NEG	70	457	NEG	61	1336	NEG				COG1126	E	ABC-type polar amino acid transport system, ATPase component
Cj0923c	858763	859551	-	cheR	YP_002344321.1	262	MCP protein methyltransferase	58	2102	NEG	36	150	NEG	37	548	NEG				COG1352	NT	Methylase of chemotaxis methyl-accepting proteins
Cj0924c	859567	860121	-	cheB'	YP_002344322.1	184	MCP protein-glutamate methylesterase	73	8909	NEG	55	818	NEG	52	1888	NEG		Cj0924c		COG2201	NT	Chemotaxis response regulator CheB, contains REC and protein-glutamate methylesterase domains
Cj0925	860287	860724	+	rpiB	YP_002344323.1	145	ribose 5-phosphate isomerase	0	0	NEG	0	0	NEG	0	0	NEG		Cj0925		COG0698	G	Ribose 5-phosphate isomerase RpiB
Cj0926	860724	861056	+	-	YP_002344324.1	110	membrane protein	12	4241	NEG	5	28	NEG	4	29	NEG	Cj0926	Cj0926		-	-	-
Cj0927	861053	861601	+	apt	YP_002344325.1	182	adenine phosphoribosyltransferase	30	1662	NEG	14	108	NEG	5	39	NEG	Cj0927		Cj0927	COG0503	F	Adenine/guanine phosphoribosyltransferase or related PRPP-binding protein
Cj0928	861620	862216	+	-	YP_002344326.1	198	integral membrane protein	5	89	NEG	5	9	NEG	1	1	NEG				COG0586	S	Uncharacterized membrane protein DedA, SNARE-associated domain
Cj0929	862213	863664	+	pepA	YP_002344327.1	483	cytosol aminopeptidase	200	16413	NEG	158	19134	NEG	130	35138	NEG				COG0260	E	Leucyl aminopeptidase
Cj0930	863661	864764	+	-	YP_002344328.1	367	ribosome-binding ATPase	142	3630	NEG	95	415	NEG	67	411	NEG				COG0012	J	Ribosome-binding ATPase YchF, GTP1/OBG family
Cj0931c	864786	866168	-	argH	YP_002344329.1	460	argininosuccinate lyase	171	12901	NEG	134	15577	NEG	133	46629	NEG				COG0165	E	Argininosuccinate lyase
Cj0932c	866178	867752	-	pckA	YP_002344330.1	524	phosphoenolpyruvate carboxykinase	2	21	NEG	1	2	NEG	0	0	NEG				COG1866	C	Phosphoenolpyruvate carboxykinase, ATP-dependent
Cj0933c	867765	869564	-	pycB	YP_002344331.1	599	pyruvate carboxylase B subunit	82	6219	NEG	64	575	NEG	19	63	NEG	Cj0933c			COG5016	C	Pyruvate/oxaloacetate carboxyltransferase
Cj0934c	869596	870936	-	-	YP_002344332.1	446	sodium:amino-acid symporter family protein	54	1478	NEG	21	38	NEG	11	69	NEG				COG0733	R	Na+-dependent transporter, SNF family
Cj0935c	870949	872283	-	-	YP_002344333.1	444	sodium:amino-acid symporter family protein	83	4530	NEG	46	224	NEG	37	390	NEG				COG0733	R	Na+-dependent transporter, SNF family
Cj0936	872516	872854	+	atpE	YP_002344334.1	112	ATP synthase subunit C	1	23	NEG	0	0	NEG	0	0	NEG	Cj0936			-	-	-
Cj0937	873171	874082	+	-	YP_002344335.1	303	integral membrane protein	3	17	NEG	3	4	NEG	1	2	NEG				COG0679	R	Predicted permease
Cj0938c	874090	877602	-	aas	YP_002344336.1	1170	2-acylglycerophosphoethanolamine acyltransferase	206	6872	NEG	97	389	NEG	66	517	NEG				COG0318	IQ	Acyl-CoA synthetase (AMP-forming)/AMP-acid ligase II
Cj0939c	877647	878027	-	-	YP_002344337.1	126	hypothetical protein Cj0939c	0	0	NEG	0	0	NEG	0	0	NEG	Cj0939c	Cj0939c		-	-	-
Cj0940c	878828	879613	-	glnP	YP_002344338.1	261	glutamine transporter permease	15	203	EOG	9	17	EOG	4	15	EOG				COG0765	E	ABC-type amino acid transport system, permease component
Cj0941c	879636	880841	-	-	YP_002344339.1	401	permease	0	0	EOG	0	0	EOG	0	0	EOG				COG4591	M	ABC-type transport system, involved in lipoprotein release, permease component
Cj0942c	880838	883426	-	secA	YP_002344340.1	862	protein translocase subunit SecA	1	140	EOG	1	13	EOG	1	6	EOG				COG0653	U	Preprotein translocase subunit SecA (ATPase, RNA helicase)
Cj0943	883526	884035	+	lolA	YP_002344341.1	169	outer-membrane lipoprotein carrier protein	43	802	NEG	15	35	NEG	1	35	NEG				COG2834	M	Outer membrane lipoprotein-sorting protein
Cj0944c	884032	884766	-	-	YP_002344342.1	244	periplasmic protein	52	2102	NEG	34	189	NEG	23	455	NEG				-	-	-
Cj0945c	884776	886119	-	-	YP_002344343.1	447	ATP-dependent DNA helicase	23	566	NEG	10	31	NEG	5	69	NEG				COG0507	L	ATP-dependent exoDNAse (exonuclease V), alpha subunit, helicase superfamily I
Cj0946	886168	887514	+	-	YP_002344344.1	448	lipoprotein	100	3963	NEG	65	281	NEG	58	840	NEG				COG0791	M	Cell wall-associated hydrolase, NlpC family
Cj0947c	887526	888398	-	-	YP_002344345.1	290	carbon-nitrogen hydrolase	1	39	NEG	1	5	NEG	0	0	NEG				COG0388	R	Predicted amidohydrolase
Cj0948c	888395	889282	-	-	YP_002344346.1	295	cation efflux family protein	7	105	NEG	3	6	NEG	1	1	NEG				COG0053	P	Divalent metal cation (Fe/Co/Zn/Cd) transporter
Cj0949c	889279	890256	-	-	YP_002344347.1	325	peptidyl-arginine deiminase family protein	40	564	NEG	18	38	NEG	2	2	NEG			Cj0949c	COG2957	E	Agmatine/peptidylarginine deiminase
Cj0950c	890355	890789	-	-	YP_002344348.1	144	lipoprotein	45	2863	NEG	36	226	NEG	40	940	NEG				COG3187	O	Heat shock protein HslJ
Cj0953c	892478	894010	-	purH	YP_002344351.1	510	bifunctional phosphoribosylaminoimidazolecarboxamide formyltransferase/IMP cyclohydrolase	23	57	EOG	1	1	NEG	0	0	DEG				COG0138	F	AICAR transformylase/IMP cyclohydrolase PurH
Cj0954c	894013	894783	-	-	YP_002344352.1	256	DnaJ-like protein	26	231	EOG	11	70	NEG	2	2	EOG		Cj0954c	Cj0954c	COG1076	O	DnaJ-domain-containing proteins 1
Cj0955c	894780	896966	-	purL	YP_002344353.1	728	phosphoribosylformylglycinamidine synthase II	28	61	EOG	9	65	NEG	0	0	EOG				COG0046	F	Phosphoribosylformylglycinamidine (FGAM) synthase, synthetase domain
Cj0956c	896977	898305	-	trmE	YP_002344354.1	442	tRNA modification GTPase	1	4	EOG	1	2	EOG	0	0	EOG				COG0486	J	tRNA U34 5-carboxymethylaminomethyl modifying GTPase MnmE/TrmE
Cj0957c	898298	899116	-	-	YP_002344355.1	272	hypothetical protein Cj0957c	3	7	EOG	2	5	EOG	0	0	EOG			Cj0957c	-	-	-
Cj0958c	899120	900706	-	-	YP_002344356.1	528	membrane protein insertase YidC	1	1	EOG	0	0	EOG	0	0	EOG	Cj0958c		Cj0958c	COG0706	M	Membrane protein insertase Oxa1/YidC/SpoIIIJ, required for the localization of integral membrane proteins
Cj0959c	900703	901044	-	-	YP_002344357.1	113	membrane protein insertion efficiency factor	0	0	NEG	0	0	NEG	0	0	NEG				COG0759	M	Membrane-anchored protein YidD, putatitve component of membrane protein insertase Oxa1/YidC/SpoIIIJ
Cj0960c	901041	901367	-	rnpA	YP_002344358.1	108	ribonuclease P protein component	0	0	NA	0	0	NA	0	0	NA				COG0594	J	RNase P protein component
Cj0961c	901364	901498	-	rpmH	YP_002344359.1	44	50S ribosomal protein L34	0	0	NEG	0	0	NEG	0	0	NEG		Cj0961c		COG0230	J	Ribosomal protein L34
Cj0962	901629	902108	+	-	YP_002344360.1	159	acetyltransferase	30	802	NEG	15	43	NEG	13	100	NEG		Cj0962		COG0456	J	Ribosomal protein S18 acetylase RimI and related acetyltransferases
Cj0963	902105	902713	+	-	YP_002344361.1	202	hypothetical protein Cj0963	1	1	EOG	0	0	EOG	0	0	EOG		Cj0963		COG1573	L	Uracil-DNA glycosylase
Cj0964	902710	903900	+	-	YP_002344362.1	396	periplasmic protein	1	3	EOG	0	0	EOG	0	0	EOG		Cj0964		-	-	-
Cj0965c	903892	904266	-	-	YP_002344363.1	124	acyl-CoA thioester hydrolase	15	357	NEG	8	23	NEG	3	5	NEG		Cj0965c		COG0824	I	Acyl-CoA thioesterase FadM
Cj0967	904409	906697	+	-	YP_002344364.1	762	periplasmic protein	9	217	EOG	7	15	EOG	3	4	EOG				-	-	-
Cj0970	907408	907710	+	-	YP_002344365.1	100	hypothetical protein Cj0970	1	25	NA	1	1	NA	0	0	NA				-	-	-
Cj0971	907713	908105	+	-	YP_002344366.1	130	hypothetical protein Cj0971	1	7	NEG	0	0	NEG	1	3	NEG		Cj0971		-	-	-
Cj0972	908107	908430	+	-	YP_002344367.1	107	hypothetical protein Cj0972	0	0	NEG	0	0	NEG	0	0	NEG		Cj0972		-	-	-
Cj0974	908693	908833	+	-	YP_002344369.1	46	hypothetical protein Cj0974	0	0	NA	0	0	NA	0	0	NA	Cj0974			-	-	-
Cj0975	908891	910615	+	-	YP_002344370.1	574	outer-membrane protein	7	63	EOG	2	4	EOG	1	1	EOG				COG2831	U	Hemolysin activation/secretion protein
Cj0976	910711	911601	+	-	YP_002344371.1	296	tRNA (mo5U34)-methyltransferase	16	171	EOG	5	7	EOG	0	0	EOG				COG2227	H	2-polyprenyl-3-methyl-5-hydroxy-6-metoxy-1,4-benzoquinol methylase
Cj0977	911674	912252	+	-	YP_002344372.1	192	hypothetical protein Cj0977	68	4373	NEG	56	526	NEG	31	482	NEG				COG2050	Q	Acyl-coenzyme A thioesterase PaaI, contains HGG motif
Cj0978c	912253	912426	-	-	YP_002344373.1	57	lipoprotein	23	765	NA	16	54	NA	14	138	NA				-	-	-
Cj0979c	912435	912962	-	-	YP_002344374.1	175	nuclease	23	1012	NEG	11	92	NEG	12	121	NEG				COG1525	L	Endonuclease YncB, thermonuclease family
Cj0980	913030	914298	+	-	YP_002344375.1	422	peptidase	173	23000	NEG	144	2311	NEG	112	2986	NEG				COG2195	E	Di- or tripeptidase
Cj0981c	914281	915528	-	cjaB	YP_002344376.1	415	MFS transport protein	70	4684	NEG	43	376	NEG	38	569	NEG				COG2814	G	Predicted arabinose efflux permease, MFS family
Cj0982c	915568	916407	-	cjaA	YP_002344377.1	279	amino acid transporter substrate-binding protein	122	10106	NEG	98	1148	NEG	95	3126	NEG				COG0834	ET	ABC-type amino acid transport/signal transduction system, periplasmic component/domain
Cj0983	916626	917744	+	-	YP_002344378.1	372	lipoprotein	115	7476	NEG	87	744	NEG	78	2689	NEG				-	-	-
Cj0984	917836	918576	+	-	YP_002344379.1	246	hypothetical protein Cj0984	31	1471	NEG	20	95	NEG	20	265	NEG		Cj0984		COG3022	P	Cytoplasmic iron level regulating protein YaaA, DUF328/UPF0246 family
Cj0985c	918580	919731	-	hipO	YP_002344380.1	383	hippurate hydrolase	6	6842	NEG	2	270	NEG	4	351	NEG				COG1473	R	Metal-dependent amidase/aminoacylase/carboxypeptidase
Cj0988c	920967	921203	-	-	YP_002344383.1	78	hypothetical protein Cj0988c	0	0	NEG	0	0	NEG	0	0	NEG				-	-	-
Cj0989	921188	921394	+	-	YP_002344384.1	68	membrane protein	3	4	NA	0	0	NA	1	1	NA		Cj0989		-	-	-
Cj0990c	921397	922158	-	-	YP_002344385.1	253	hypothetical protein Cj0990c	46	1634	NEG	35	134	NEG	30	303	NEG				-	-	-
Cj0991c	922155	923420	-	-	YP_002344386.1	421	oxidoreductase ferredoxin-type electron transport protein	0	0	DEG	0	0	DEG	0	0	DEG				COG0247	C	Fe-S oxidoreductase
Cj0992c	923422	924777	-	hemN	YP_002344387.1	451	coproporphyrinogen III oxidase	2	11	EOG	0	0	EOG	0	0	EOG				COG0635	H	Coproporphyrinogen III oxidase or related Fe-S oxidoreductase
Cj0993c	924764	925255	-	-	YP_002344388.1	163	hypothetical protein Cj0993c	0	0	NEG	0	0	NEG	0	0	NEG	Cj0993c			-	-	-
Cj0994c	925252	926172	-	argF	YP_002344389.1	306	ornithine carbamoyltransferase	2	10	EOG	0	0	EOG	1	1	EOG		Cj0994c		COG0078	E	Ornithine carbamoyltransferase
Cj0995c	926169	927152	-	hemB	YP_002344390.1	327	delta-aminolevulinic acid dehydratase	1	17	EOG	2	3	EOG	1	1	EOG			Cj0995c	COG0113	H	Delta-aminolevulinic acid dehydratase, porphobilinogen synthase
Cj0996	927210	927770	+	ribA	YP_002344391.1	186	GTP cyclohydrolase II	1	58	NEG	1	3	NEG	1	14	NEG		Cj0996		COG0807	H	GTP cyclohydrolase II
Cj0997	927771	928337	+	-	YP_002344392.1	188	rRNA small subunit methyltransferase G	1	1	EOG	1	1	EOG	0	0	NEG				COG0357	J	16S rRNA G527 N7-methylase RsmG (former glucose-inhibited division protein B)
Cj0998c	928353	928925	-	-	YP_002344393.1	190	periplasmic protein	87	6914	NEG	62	451	NEG	71	3304	NEG				-	-	-
Cj0999c	929020	930117	-	-	YP_002344394.1	365	membrane protein	0	0	NEG	0	0	NEG	0	0	NEG				COG2855	S	Uncharacterized membrane protein YadS
Cj1000	930230	931111	+	-	YP_002344395.1	293	transcriptional regulator	40	2359	NEG	29	150	NEG	22	349	NEG				COG0583	K	DNA-binding transcriptional regulator, LysR family
Cj1001	931191	933059	+	rpoD	YP_002344396.1	622	RNA polymerase sigma factor RpoD	1	8	NEG	1	1	NEG	0	0	NEG				COG0568	K	DNA-directed RNA polymerase, sigma subunit (sigma70/sigma32)
Cj1002c	933075	933587	-	-	YP_002344397.1	170	phosphoglycerate/bisphosphoglycerate mutase	31	495	NEG	19	41	NEG	10	73	NEG				COG2062	T	Phosphohistidine phosphatase SixA
Cj1003c	933584	934102	-	-	YP_002344398.1	172	integral membrane protein	25	620	NEG	13	28	NEG	6	16	NEG				COG0705	O	Membrane associated serine protease, rhomboid family
Cj1004	934201	934617	+	-	YP_002344399.1	138	periplasmic protein	29	597	NEG	16	46	NEG	13	112	NEG				-	-	-
Cj1005c	934626	936242	-	-	YP_002344400.1	538	membrane bound ATPase	0	0	EOG	0	0	EOG	0	0	EOG				COG0465	O	ATP-dependent Zn proteases
Cj1006c	936246	937496	-	-	YP_002344401.1	416	MiaB-like tRNA modifying enzyme	3	56	EOG	1	2	EOG	1	12	EOG	Cj1006c			COG0621	J	tRNA A37 methylthiotransferase MiaB
Cj1007c	937493	939064	-	-	YP_002344402.1	523	mechanosensitive ion channel family protein	7	58	EOG	4	5	EOG	1	2	EOG	Cj1007c			COG0668	M	Small-conductance mechanosensitive channel
Cj1008c	939061	940116	-	aroB	YP_002344403.1	351	3-dehydroquinate synthase	1	17	EOG	1	4	EOG	1	13	EOG	Cj1008c			COG0337	E	3-dehydroquinate synthetase
Cj1009c	940162	941562	-	-	YP_002344404.1	466	hypothetical protein Cj1009c	131	35682	NEG	108	2306	NEG	105	5523	NEG				COG3400	S	Uncharacterized protein
Cj1010	941592	942713	+	tgt	YP_002344405.1	373	queuine tRNA-ribosyltransferase	58	1313	NEG	28	117	NEG	21	90	NEG				COG0343	J	Queuine/archaeosine tRNA-ribosyltransferase
Cj1011	942715	943482	+	-	YP_002344406.1	255	CorA-like Mg2+ transporter protein	17	187	NEG	9	12	NEG	4	32	NEG				COG0598	P	Mg2+ and Co2+ transporter CorA
Cj1012c	943614	944063	-	-	YP_002344407.1	149	membrane protein	13	213	NEG	9	20	NEG	2	25	NEG				-	-	-
Cj1013c	944080	947325	-	-	YP_002344408.1	1081	cytochrome C biogenesis protein	1	7	EOG	0	0	EOG	0	0	NEG				COG0755	O	ABC-type transport system involved in cytochrome c biogenesis, permease component
Cj1014c	947343	948038	-	livF	YP_002344409.1	231	branched-chain amino acid ABC transporter ATP-binding protein	111	10117	NEG	86	616	NEG	87	3047	NEG				COG0410	E	ABC-type branched-chain amino acid transport system, ATPase component
Cj1015c	948025	948795	-	livG	YP_002344410.1	256	branched-chain amino acid ABC transporter ATP-binding protein	106	12236	NEG	80	922	NEG	79	3791	NEG				COG0411	E	ABC-type branched-chain amino acid transport system, ATPase component
Cj1016c	948792	949844	-	livM	YP_002344411.1	350	branched-chain amino acid ABC transporter permease	159	17697	NEG	122	897	NEG	115	2248	NEG			Cj1016c	COG4177	E	ABC-type branched-chain amino acid transport system, permease component
Cj1017c	949844	950740	-	livH	YP_002344412.1	298	branched-chain amino acid ABC transporter permease	163	22957	NEG	130	8876	NEG	119	2791	NEG				COG0559	E	Branched-chain amino acid ABC-type transport system, permease component
Cj1018c	950759	951868	-	livK	YP_002344413.1	369	branched-chain amino acid ABC transporter substrate-binding protein	187	31075	NEG	151	1890	NEG	154	4822	NEG				COG0683	E	ABC-type branched-chain amino acid transport system, periplasmic component
Cj1019c	951890	953005	-	livJ	YP_002344414.1	371	branched-chain amino acid ABC transporter substrate-binding protein	194	22643	NEG	148	9115	NEG	161	5706	NEG				COG0683	E	ABC-type branched-chain amino acid transport system, periplasmic component
Cj1020c	953036	953470	-	-	YP_002344415.1	144	cytochrome C	79	6661	NEG	58	440	NEG	59	1950	NEG				COG2863	C	Cytochrome c553
Cj1021c	953479	953670	-	-	YP_002344416.1	63	periplasmic protein	20	1775	NA	19	296	NA	21	569	NA		Cj1021c		-	-	-
Cj1022c	953723	954229	-	-	YP_002344417.1	168	integral membrane protein	82	9654	NEG	57	1883	NEG	74	2804	NEG				COG2862	S	Uncharacterized membrane protein YqhA
Cj1023c	954238	955269	-	asd	YP_002344418.1	343	aspartate-semialdehyde dehydrogenase	0	0	NEG	0	0	NEG	0	0	NEG				COG0136	E	Aspartate-semialdehyde dehydrogenase
Cj1024c	955269	956570	-	flgR	YP_002344419.1	433	sigma-54 associated transcriptional activator	128	12333	NEG	98	1022	NEG	86	1711	NEG				COG2204	T	DNA-binding transcriptional response regulator, NtrC family, contains REC, AAA-type ATPase, and a Fis-type DNA-binding domains
Cj1025c	956627	957076	-	-	YP_002344420.1	149	hypothetical protein Cj1025c	23	427	NEG	15	26	NEG	7	48	NEG				-	-	-
Cj1026c	957052	957567	-	-	YP_002344421.1	171	lipoprotein	119	11587	NEG	90	1033	NEG	92	3426	NEG				COG3018	S	Uncharacterized protein
Cj1027c	957631	960222	-	gyrA	YP_002344422.1	863	DNA gyrase subunit A	0	0	NEG	1	1	NEG	0	0	NEG				COG0188	L	DNA gyrase/topoisomerase IV, subunit A
Cj1028c	960263	960838	-	-	YP_002344423.1	191	purine/pyrimidine phosphoribosyltransferase	7	68	NEG	1	2	NEG	2	2	NEG				COG1040	R	Predicted amidophosphoribosyltransferases
Cj1029c	960835	961479	-	mapA	YP_002344424.1	214	outer membrane lipoprotein MapA	92	8644	NEG	65	528	NEG	80	3712	NEG				COG2834	M	Outer membrane lipoprotein-sorting protein
Cj1030c	961556	963352	-	lepA	YP_002344425.1	598	elongation factor EF-4	201	4194	NEG	105	347	NEG	84	528	NEG				COG0481	J	Translation elongation factor EF-4, membrane-bound GTPase
Cj1031	963479	964753	+	cmeD	YP_002344426.1	424	multidrug efflux system outer membrane protein	81	2387	NEG	50	178	NEG	52	1164	NEG				COG1538	M	Outer membrane protein TolC
Cj1032	964750	965490	+	cmeE	YP_002344427.1	246	mutlidrug efflux system membrane fusion protein	71	4408	NEG	50	393	NEG	53	1837	NEG				COG0845	MV	Multidrug efflux pump subunit AcrA (membrane-fusion protein)
Cj1033	965493	968510	+	cmeF	YP_002344428.1	1005	multidrug efflux system membrane protein	219	10963	NEG	122	2643	NEG	114	8886	NEG				COG0841	V	Multidrug efflux pump subunit AcrB
Cj1034c	968534	969340	-	-	YP_002344429.1	268	DnaJ-like protein	48	1716	NEG	62	74183	NEG	47	153361	NEG				COG0484	O	DnaJ-class molecular chaperone with C-terminal Zn finger domain
Cj1035c	969341	970060	-	-	YP_002344430.1	239	arginyl-tRNA--protein transferase	32	719	NEG	28	3685	NEG	11	361	NEG				COG2935	O	Arginyl-tRNA--protein-N-Asp/Glu arginylyltransferase
Cj1036c	970060	970311	-	-	YP_002344431.1	83	hypothetical protein Cj1036c	19	2408	NEG	14	548	NEG	16	1787	NEG	Cj1036c			-	-	-
Cj1037c	970315	971760	-	pycA	YP_002344432.1	481	acetyl-CoA carboxylase subunit A	217	16870	NEG	168	1277	NEG	162	3546	NEG				COG4770	I	Acetyl/propionyl-CoA carboxylase, alpha subunit
Cj1038	971900	973063	+	-	YP_002344433.1	387	cell division/peptidoglycan biosynthesis protein	1	1	NEG	0	0	EOG	0	0	NEG	Cj1038	Cj1038		COG0772	D	Bacterial cell division protein FtsW, lipid II flippase
Cj1039	973060	974088	+	murG	YP_002344434.1	342	UDP-N-acetylglucosamine--N-acetylmuramyl-(pentapeptide) pyrophosphoryl-undecaprenol N-acetylglucosamine transferase	0	0	NEG	0	0	EOG	0	0	NEG				COG0707	M	UDP-N-acetylglucosamine:LPS N-acetylglucosamine transferase
Cj1040c	974059	975222	-	-	YP_002344435.1	387	MFS transport protein	101	6243	NEG	56	243	NEG	56	876	NEG				COG2807	P	Cyanate permease
Cj1041c	975230	976081	-	-	YP_002344436.1	283	ATP/GTP-binding protein	56	2242	NEG	32	160	NEG	21	248	NEG				-	-	-
Cj1042c	976144	977034	-	-	YP_002344437.1	296	transcriptional regulator	26	801	NEG	17	40	NEG	9	51	NEG				COG2207	K	AraC-type DNA-binding domain and AraC-containing proteins
Cj1043c	977031	977636	-	-	YP_002344438.1	201	thiamine-phosphate pyrophosphorylase	37	685	NEG	11	31	NEG	1	1	NEG				COG0352	H	Thiamine monophosphate synthase
Cj1044c	977626	978771	-	thiH	YP_002344439.1	381	thiamine biosynthesis protein ThiH	2	2	EOG	0	0	EOG	0	0	EOG				COG1060	H	2-iminoacetate synthase ThiH (tyrosine cleavage enzyme, thamine biosynthesis)
Cj1045c	978774	979550	-	thiG	YP_002344440.1	258	thiazole synthase	0	0	EOG	0	0	EOG	0	0	EOG	Cj1045c			COG2022	H	Thiamin biosynthesis thiazole synthase ThiGH, ThiG subunit
Cj1046c	979553	980356	-	moeB	YP_002344441.1	267	thiamine biosynthesis protein ThiF	0	0	EOG	0	0	EOG	0	0	EOG			Cj1046c	COG1179	J	tRNA A37 threonylcarbamoyladenosine dehydratase
Cj1047c	980353	980544	-	thiS	YP_002344442.1	63	thiamine biosynthesis protein	0	0	NA	0	0	NA	0	0	NA	Cj1047c			COG2104	H	Sulfur carrier protein ThiS (thiamine biosynthesis)
Cj1048c	980554	981651	-	dapE	YP_002344443.1	365	succinyl-diaminopimelate desuccinylase	2	26	EOG	2	2	EOG	0	0	EOG				COG0624	E	Acetylornithine deacetylase/Succinyl-diaminopimelate desuccinylase or related deacylase
Cj1049c	981655	982254	-	-	YP_002344444.1	199	LysE family transporter protein	34	1100	NEG	19	41	NEG	2	8	NEG				COG1280	E	Threonine/homoserine/homoserine lactone efflux protein
Cj1050c	982247	982948	-	npdA	YP_002344445.1	233	NAD-dependent protein deacetylase	69	8184	NEG	48	685	NEG	25	207	NEG				COG0846	O	NAD-dependent protein deacetylase, SIR2 family
Cj1051c	982991	987010	-	cjeI	YP_002344446.1	1339	restriction modification enzyme	134	1674	NEG	58	132	NEG	24	82	NEG		Cj1051c		COG0286	V	Type I restriction-modification system, DNA methylase subunit
Cj1052c	987019	989229	-	mutS	YP_002344447.1	736	endonuclease MutS2	69	1491	NEG	38	284	NEG	16	105	NEG				COG1193	L	dsDNA-specific endonuclease/ATPase MutS2
Cj1053c	989219	989569	-	-	YP_002344448.1	116	integral membrane protein	17	205	NEG	9	15	NEG	4	15	NEG				-	-	-
Cj1054c	989562	990860	-	murC	YP_002344449.1	432	UDP-N-acetylmuramate--L-alanine ligase	1	1	NEG	0	0	NEG	0	0	NEG	Cj1054c		Cj1054c	COG0773	M	UDP-N-acetylmuramate-alanine ligase
Cj1055c	990924	992897	-	-	YP_002344450.1	657	sulfatase family protein	172	14949	NEG	112	1165	NEG	106	4082	NEG				COG1368	M	Phosphoglycerol transferase MdoB or a related enzyme of AlkP superfamily
Cj1056c	992909	993685	-	-	YP_002344451.1	258	carbon-nitrogen hydrolase family protein	56	586	NEG	27	53	NEG	12	27	NEG	Cj1056c	Cj1056c		COG0388	R	Predicted amidohydrolase
Cj1057c	993678	993851	-	-	YP_002344452.1	57	hypothetical protein Cj1057c	21	563	NEG	14	71	NEG	11	160	NEG	Cj1057c			-	-	-
Cj1058c	993848	995305	-	guaB	YP_002344453.1	485	inosine 5\'-monophosphate dehydrogenase	3	23	EOG	1	8	EOG	0	0	EOG	Cj1058c		Cj1058c	COG0516	F	IMP dehydrogenase/GMP reductase
Cj1059c	995315	996676	-	gatA	YP_002344454.1	453	aspartyl/glutamyl-tRNA amidotransferase subunit A	1	32	EOG	1	5	EOG	1	9	EOG				COG0154	J	Asp-tRNAAsn/Glu-tRNAGln amidotransferase A subunit or related amidase
Cj1060c	996673	996783	-	-	YP_002344455.1	36	membrane protein	3	3	NA	0	0	NA	0	0	NA	Cj1060c			-	-	-
Cj1061c	996777	999530	-	ileS	YP_002344456.1	917	isoleucine--tRNA ligase	2	12	EOG	0	0	EOG	1	7	EOG	Cj1061c			COG0060	J	Isoleucyl-tRNA synthetase
Cj1062	999629	1000717	+	-	YP_002344457.1	362	CinA-like protein	50	918	NEG	28	69	NEG	14	54	NEG				COG1546	H	Nicotinamide mononucleotide (NMN) deamidase PncC
Cj1063	1000729	1001154	+	-	YP_002344458.1	141	acetyltransferase	10	429	NEG	6	26	NEG	4	21	NEG				COG1246	E	N-acetylglutamate synthase or related acetyltransferase, GNAT family
Cj1066	1001837	1002442	+	rdxA	YP_002344459.1	201	nitroreductase	32	1264	NEG	18	56	NEG	1	17	NEG				COG0778	C	Nitroreductase
Cj1067	1002567	1003103	+	pgsA	YP_002344460.1	178	CDP-diacylglycerol--glycerol-3-phosphate 3-phosphatidyltransferase	0	0	NEG	0	0	NEG	0	0	NEG				COG0558	I	Phosphatidylglycerophosphate synthase
Cj1068	1003100	1004206	+	-	YP_002344461.1	368	zinc metalloprotease	69	1715	NEG	38	132	NEG	25	154	NEG				COG0750	OK	Membrane-associated protease RseP, regulator of RpoE activity
Cj1069	1004199	1005065	+	-	YP_002344462.1	288	hypothetical protein Cj1069	24	706	NEG	13	56	NEG	10	80	NEG				COG2990	S	Uncharacterized protein VirK/YbjX
Cj1070	1005152	1005529	+	rpsF	YP_002344463.1	125	30S ribosomal protein S6	0	0	NEG	0	0	NEG	0	0	NEG	Cj1070			COG0360	J	Ribosomal protein S6
Cj1071	1005538	1006089	+	ssb	YP_002344464.1	183	single-stranded DNA-binding protein	0	0	NEG	0	0	NEG	0	0	NEG				COG0629	L	Single-stranded DNA-binding protein
Cj1072	1006100	1006360	+	rpsR	YP_002344465.1	86	30S ribosomal protein S18	12	1059	NEG	6	81	NEG	9	395	NEG				COG0238	J	Ribosomal protein S18
Cj1073c	1006421	1008796	-	lon	YP_002344466.1	791	ATP-dependent protease La	290	29661	NEG	229	3480	NEG	196	6811	NEG				COG0466	O	ATP-dependent Lon protease, bacterial type
Cj1074c	1008813	1009460	-	-	YP_002344467.1	215	lipoprotein	1	4	NEG	0	0	NEG	1	13	NEG	Cj1074c	Cj1074c		COG4105	M	Outer membrane protein assembly factor BamD, BamD/ComL family
Cj1075	1009621	1010010	+	-	YP_002344468.1	129	flagellar assembly protein FliW	68	2723	NEG	50	204	NEG	39	259	NEG				COG1699	N	Flagellar assembly factor FliW
Cj1076	1010010	1010741	+	proC	YP_002344469.1	243	pyrroline-5-carboxylate reductase	107	12620	NEG	86	1193	NEG	71	2269	NEG				COG0345	E	Pyrroline-5-carboxylate reductase
Cj1077	1010738	1011040	+	ctsT	YP_002344470.1	100	periplasmic protein	14	252	NEG	4	13	NEG	1	2	NEG				-	-	-
Cj1078	1011037	1011699	+	-	YP_002344471.1	220	periplasmic protein	2	17	NEG	0	0	NEG	1	2	NEG				-	-	-
Cj1079	1011696	1012148	+	-	YP_002344472.1	150	periplasmic protein	5	1719	NEG	3	79	NEG	2	4	NEG				-	-	-
Cj1080c	1012145	1012774	-	hemD	YP_002344473.1	209	uroporphyrinogen-III synthase	0	0	NEG	0	0	NEG	0	0	NEG			Cj1080c	COG1587	H	Uroporphyrinogen-III synthase
Cj1081c	1012752	1013384	-	thiE	YP_002344474.1	210	thiamin-phosphate pyrophosphorylase	1	41	NEG	1	2	NEG	0	0	NEG				COG0352	H	Thiamine monophosphate synthase
Cj1082c	1013374	1014186	-	thiD	YP_002344475.1	270	phosphomethylpyrimidine kinase	0	0	NEG	0	0	NEG	0	0	NEG	Cj1082c			COG0351	H	Hydroxymethylpyrimidine/phosphomethylpyrimidine kinase
Cj1083c	1014183	1014869	-	-	YP_002344476.1	228	endonuclease III	35	1507	NEG	16	102	NEG	9	140	NEG				COG2231	R	Uncharacterized protein related to Endonuclease III
Cj1084c	1014866	1015627	-	-	YP_002344477.1	253	ATP/GTP-binding protein	35	532	NEG	11	36	NEG	4	18	NEG	Cj1084c			COG2607	R	Predicted ATPase, AAA+ superfamily
Cj1085c	1015629	1018565	-	mfd	YP_002344478.1	978	transcription-repair coupling factor	88	455	NEG	14	256	NEG	2	5	NEG				COG1197	LK	Transcription-repair coupling factor (superfamily II helicase)
Cj1086c	1018565	1018960	-	-	YP_002344479.1	131	hypothetical protein Cj1086c	36	502	NEG	17	49	NEG	11	48	NEG	Cj1086c			COG1664	Z	Cytoskeletal protein CcmA, bactofilin family
Cj1087c	1018897	1019799	-	-	YP_002344480.1	300	peptidase	102	3751	NEG	55	489	NEG	51	737	NEG				COG0739	M	Murein DD-endopeptidase MepM and murein hydrolase activator NlpD, contain LysM domain
Cj1088c	1019786	1020970	-	folC	YP_002344481.1	394	bifunctional folylpolyglutamate synthase/dihydrofolate synthase	2	2	NEG	0	0	NEG	0	0	NEG				COG0285	H	Folylpolyglutamate synthase/Dihydropteroate synthase
Cj1089c	1020936	1022333	-	-	YP_002344482.1	465	hypothetical protein Cj1089c	71	939	NEG	25	59	NEG	10	39	NEG				-	-	-
Cj1090c	1022317	1022829	-	-	YP_002344483.1	170	lipoprotein	1	54	NEG	1	3	NEG	1	5	NEG				-	-	-
Cj1091c	1022826	1025255	-	leuS	YP_002344484.1	809	leucine--tRNA ligase	3	184	EOG	3	11	EOG	2	4	EOG				COG0495	J	Leucyl-tRNA synthetase
Cj1092c	1025265	1026236	-	secF	YP_002344485.1	323	protein translocase subunit SecF	0	0	EOG	0	0	EOG	0	0	EOG				COG0341	U	Preprotein translocase subunit SecF
Cj1093c	1026236	1027816	-	secD	YP_002344486.1	526	protein translocase subunit SecD	4	337	DEG	1	88	DEG	1	43	DEG	Cj1093c			COG0342	U	Preprotein translocase subunit SecD
Cj1094c	1027809	1028081	-	yajC	YP_002344487.1	90	protein translocase subunit YajC	2	229	NA	2	155	NA	0	0	NA	Cj1094c			COG1862	U	Preprotein translocase subunit YajC
Cj1095	1028054	1029379	+	-	YP_002344488.1	441	apolipoprotein N-acyltransferase	30	1211	NEG	15	62	NEG	16	189	NEG				COG0815	M	Apolipoprotein N-acyltransferase
Cj1096c	1029616	1030812	-	metK	YP_002344489.1	398	S-adenosylmethionine synthetase	1	1	NEG	0	0	NEG	0	0	NEG				COG0192	H	S-adenosylmethionine synthetase
Cj1097	1030953	1032176	+	-	YP_002344490.1	407	serine/threonine transporter SstT	73	2096	NEG	38	116	NEG	14	95	NEG				COG3633	E	Na+/serine symporter
Cj1098	1032186	1033073	+	pyrB	YP_002344491.1	295	aspartate carbamoyltransferase	11	263	NEG	2	10	NEG	1	8	NEG		Cj1098		COG0540	F	Aspartate carbamoyltransferase, catalytic chain
Cj1099	1033077	1034798	+	-	YP_002344492.1	573	peptidase	110	4796	NEG	71	10027	NEG	57	4093	NEG				COG1164	E	Oligoendopeptidase F
Cj1100	1034792	1035229	+	-	YP_002344493.1	145	hypothetical protein Cj1100	28	869	NEG	13	53	NEG	12	76	NEG				-	-	-
Cj1101	1035226	1037301	+	-	YP_002344494.1	691	ATP-dependent DNA helicase	65	1849	NEG	33	324	NEG	20	134	NEG				COG0210	L	Superfamily I DNA or RNA helicase
Cj1102	1037298	1038116	+	truB	YP_002344495.1	272	tRNA pseudouridine synthase B	12	136	NEG	4	6	NEG	4	30	NEG				COG0130	J	tRNA U55 pseudouridine synthase TruB, may also work on U342 of tmRNA
Cj1103	1038110	1038337	+	csrA	YP_002344496.1	75	carbon storage regulator	1	3	NEG	0	0	NEG	0	0	NEG	Cj1103			COG1551	T	sRNA-binding carbon storage regulator CsrA
Cj1104	1038334	1039101	+	-	YP_002344497.1	255	4-diphosphocytidyl-2-C-methyl-D-erythritol kinase	0	0	NEG	0	0	NEG	1	1	NEG			Cj1104	COG1947	I	4-diphosphocytidyl-2C-methyl-D-erythritol kinase
Cj1105	1039098	1039550	+	smpB	YP_002344498.1	150	SsrA-binding protein	1	5	NEG	1	2	NEG	0	0	NEG				COG0691	O	tmRNA-binding protein
Cj1106	1039561	1040163	+	-	YP_002344499.1	200	thioredoxin	97	14008	NEG	78	1133	NEG	68	2210	NEG				COG0526	O	Thiol-disulfide isomerase or thioredoxin
Cj1107	1040163	1040453	+	clpS	YP_002344500.1	96	ATP-dependent Clp protease adaptor protein	25	1843	NEG	18	171	NEG	18	476	NEG				COG2127	O	ATP-dependent Clp protease adapter protein ClpS
Cj1108	1040450	1042579	+	clpA	YP_002344501.1	709	ATP-dependent Clp protease ATP-binding subunit	203	17620	NEG	162	2161	NEG	146	3604	NEG				COG0542	O	ATP-dependent Clp protease ATP-binding subunit ClpA
Cj1109	1042554	1043201	+	aat	YP_002344502.1	215	leucyl/phenylalanyl-tRNA--protein transferase	44	4325	NEG	26	128	NEG	20	256	NEG				COG2360	O	Leu/Phe-tRNA-protein transferase
Cj1110c	1043223	1044512	-	-	YP_002344503.1	429	MCP-type signal transduction protein	227	25041	NEG	174	2738	NEG	193	8510	NEG				COG0840	NT	Methyl-accepting chemotaxis protein
Cj1111c	1044593	1045219	-	-	YP_002344504.1	208	MarC family integral membrane protein	56	2908	NEG	36	135	NEG	33	230	NEG				COG2095	E	Small neutral amino acid transporter SnatA, MarC family
Cj1112c	1045234	1045593	-	-	YP_002344505.1	119	methionine sulfoxide reductase B	43	1743	NEG	30	127	NEG	30	370	NEG				COG0229	O	Peptide methionine sulfoxide reductase MsrB
Cj1113	1045683	1046480	+	-	YP_002344506.1	265	hypothetical protein Cj1113	12	201	NEG	5	23	NEG	5	38	NEG				COG2833	S	Uncharacterized conserved protein, contains ferritin-like DUF455 domain
Cj1114c	1046471	1047199	-	pssA	YP_002344507.1	242	CDP-diacylglycerol--serine O-phosphatidyltransferase	1	2	NEG	0	0	NEG	0	0	NEG				COG1183	I	Phosphatidylserine synthase
Cj1115c	1047209	1047826	-	-	YP_002344508.1	205	phosphatidylserine decarboxylase-like protein	79	5165	NEG	56	336	NEG	60	1476	NEG				COG0688	I	Phosphatidylserine decarboxylase
Cj1116c	1047823	1049760	-	ftsH	YP_002344509.1	645	ATP-dependent zinc metalloprotease FtsH	1	1	NEG	0	0	NEG	2	2	NEG				COG0465	O	ATP-dependent Zn proteases
Cj1117c	1049764	1050609	-	prmA	YP_002344510.1	281	50S ribosomal protein L11 methyltransferase	101	5436	NEG	68	1004	NEG	69	1373	NEG				COG2264	J	Ribosomal protein L11 methylase PrmA
Cj1118c	1050632	1051024	-	cheY	YP_002344511.1	130	chemotaxis protein CheY	90	5682	NEG	64	463	NEG	67	2511	NEG				COG3706	TK	Two-component response regulator, PleD family, consists of two REC domains and a diguanylate cyclase (GGDEF) domain
Cj1119c	1051137	1052030	-	pglG	YP_002344512.1	297	integral membrane protein	100	7932	NEG	67	974	NEG	69	1808	NEG				-	-	-
Cj1120c	1052030	1053802	-	pglF	YP_002344513.1	590	UDP-N-acetyl-alpha-D-glucosamine C6 dehydratase	228	19223	NEG	147	2255	NEG	138	3495	NEG				COG1086	MO	NDP-sugar epimerase, includes UDP-GlcNAc-inverting 4,6-dehydratase FlaA1 and capsular polysaccharide biosynthesis protein EpsC
Cj1121c	1053804	1054964	-	pglE	YP_002344514.1	386	UDP-N-acetylbacillosamine transaminase	132	7279	NEG	89	575	NEG	77	1606	NEG				COG0399	M	dTDP-4-amino-4,6-dideoxygalactose transaminase
Cj1122c	1055060	1055713	-	-	YP_002344515.1	217	integral membrane protein	28	1102	NEG	10	58	NEG	12	124	NEG				-	-	-
Cj1123c	1055670	1056257	-	pglD	YP_002344516.1	195	UDP-N-acetylbacillosamine N-acetyltransferase	36	877	NEG	14	42	NEG	20	109	NEG			Cj1123c	COG2171	E	Tetrahydrodipicolinate N-succinyltransferase
Cj1124c	1056244	1056846	-	pglC	YP_002344517.1	200	undecaprenyl phosphate N,N\'-diacetylbacillosamine 1-phosphate transferase	1	1	NEG	1	1	NEG	0	0	NEG				COG2148	M	Sugar transferase involved in LPS biosynthesis (colanic, teichoic acid)
Cj1125c	1056839	1057969	-	pglA	YP_002344518.1	376	N,N\'-diacetylbacillosaminyl-diphospho-undecaprenol alpha-1,3-N-acetylgalactosaminyltransferase	53	821	NEG	17	63	NEG	14	93	NEG				COG0438	M	Glycosyltransferase involved in cell wall bisynthesis
Cj1126c	1057979	1060120	-	pglB	YP_002344519.1	713	undecaprenyl-diphosphooligosaccharide--protein glycotransferase	204	4043	NEG	81	199	NEG	54	207	NEG				COG1287	O	Asparagine N-glycosylation enzyme, membrane subunit Stt3
Cj1127c	1060124	1061221	-	pglJ	YP_002344520.1	365	N-acetylgalactosamine-N,N\'-diacetylbacillosaminyl-diphospho-undecaprenol 4-alpha-N-acetylgalactosaminyltransferase	99	5580	NEG	62	378	NEG	51	650	NEG				COG0438	M	Glycosyltransferase involved in cell wall bisynthesis
Cj1128c	1061209	1062138	-	pglI	YP_002344521.1	309	GalNAc(5)-diNAcBac-PP-undecaprenol beta-1,3-glucosyltransferase	80	5229	NEG	49	388	NEG	46	1486	NEG				COG0463	M	Glycosyltransferase involved in cell wall bisynthesis
Cj1129c	1062131	1063210	-	pglH	YP_002344522.1	359	GalNAc-alpha-(1->4)-GalNAc-alpha-(1->3)-diNAcBac-PP-undecaprenol alpha-1,4-N-acetyl-D-galactosaminyltransferase	115	8946	NEG	84	631	NEG	85	1624	NEG				COG0438	M	Glycosyltransferase involved in cell wall bisynthesis
Cj1130c	1063207	1064901	-	pglK	YP_002344523.1	564	protein glycosylation K	63	511	NEG	16	27	NEG	0	0	NEG				COG1132	V	ABC-type multidrug transport system, ATPase and permease component
Cj1131c	1064895	1065881	-	gne	YP_002344524.1	328	UDP-GlcNAc/Glc 4-epimerase	5	22	NEG	1	2	NEG	0	0	NEG	Cj1131c			COG1087	M	UDP-glucose 4-epimerase
Cj1132c	1065939	1066733	-	-	YP_002344525.1	264	hypothetical protein Cj1132c	32	752	NEG	16	38	NEG	6	23	NEG				COG3298	L	Predicted 3'-5' exonuclease related to the exonuclease domain of PolB
Cj1133	1066799	1067827	+	waaC	YP_002344526.1	342	heptosyltransferase I	4	8	NEG	1	1	NEG	0	0	NEG			Cj1133	COG0859	M	ADP-heptose:LPS heptosyltransferase
Cj1134	1067817	1068704	+	htrB	YP_002344527.1	295	lipid A biosynthesis lauroyl acyltransferase	4	13	NEG	0	0	NEG	0	0	NEG				COG1560	I	Lauroyl/myristoyl acyltransferase
Cj1135	1068701	1070248	+	-	YP_002344528.1	515	glucosyltransferase	93	7686	NEG	61	493	NEG	31	249	NEG				COG1215	N	Glycosyltransferase, catalytic subunit of cellulose synthase and poly-beta-1,6-N-acetylglucosamine synthase
Cj1136	1070252	1071424	+	-	YP_002344529.1	390	glycosyltransferase	88	4817	NEG	65	301	NEG	35	271	NEG				COG0463	M	Glycosyltransferase involved in cell wall bisynthesis
Cj1137c	1071408	1072403	-	-	YP_002344530.1	331	glycosyltransferase	4	56	NEG	1	2	NEG	0	0	NEG				-	-	-
Cj1138	1072461	1073630	+	-	YP_002344531.1	389	glycosyltransferase	16	1083	NEG	9	46	NEG	7	44	NEG				COG0463	M	Glycosyltransferase involved in cell wall bisynthesis
Cj1139c	1073619	1074530	-	wlaN	YP_002344532.1	303	beta-1,3 galactosyltransferase	5	49	NEG	1	1	NEG	0	0	NEG				COG0463	M	Glycosyltransferase involved in cell wall bisynthesis
Cj1140	1074585	1075469	+	cstIII	YP_002344533.1	294	alpha-2,3 sialyltransferase	77	7213	NEG	55	406	NEG	46	821	NEG				-	-	-
Cj1141	1075450	1076481	+	neuB1	YP_002344534.1	343	sialic acid synthase	185	11060	NEG	131	1037	NEG	111	3318	NEG				COG2089	M	Sialic acid synthase SpsE, contains C-terminal SAF domain
Cj1142	1076478	1077593	+	neuC1	YP_002344535.1	371	UDP-N-acetylglucosamine 2-epimerase	132	7781	NEG	89	581	NEG	62	635	NEG				COG0381	M	UDP-N-acetylglucosamine 2-epimerase
Cj1143	1077590	1079200	+	neuA1	YP_002344536.1	536	bifunctional beta-1,4-N-acetylgalactosaminyltransferase/CMP-Neu5Ac synthase	146	9066	NEG	112	1064	NEG	72	2569	NEG				COG1083	M	CMP-N-acetylneuraminic acid synthetase
Cj1145c	1079195	1080041	-	-	YP_002344537.1	281	hypothetical protein Cj1145c	81	5430	NA	45	239	NA	37	542	NA				-	-	-
Cj1146c	1080025	1080849	-	waaV	YP_002344538.1	274	glucosyltransferase	3	91	NEG	3	193	NEG	3	162	NEG				COG0463	M	Glycosyltransferase involved in cell wall bisynthesis
Cj1148	1080908	1081867	+	waaF	YP_002344539.1	319	heptosyltransferase II	3	38	NEG	4	20	NEG	0	0	NEG			Cj1148	COG0859	M	ADP-heptose:LPS heptosyltransferase
Cj1149c	1081848	1082408	-	gmhA	YP_002344540.1	186	phosphoheptose isomerase	83	9194	NEG	69	763	NEG	65	1720	NEG				COG0279	G	Phosphoheptose isomerase
Cj1150c	1082405	1083790	-	hldE	YP_002344541.1	461	bifunctional D-beta-D-heptose 7-phosphate kinase/D-beta-D-heptose 1-phosphate adenylyltransferase	38	103	EOG	2	2	NEG	1	2	DEG			Cj1150c	COG2870	M	ADP-heptose synthase, bifunctional sugar kinase/adenylyltransferase
Cj1151c	1083783	1084736	-	hldD	YP_002344542.1	317	ADP-glyceromanno-heptose 6-epimerase	7	80	EOG	2	27	NEG	0	0	EOG			Cj1151c	COG0451	M	Nucleoside-diphosphate-sugar epimerase
Cj1152c	1084737	1085297	-	gmhB	YP_002344543.1	186	D-glycero-alpha-D-manno-heptose-1,7-bisphosphate 7-phosphatase	1	1	NEG	0	0	NEG	0	0	NEG				COG0241	E	Histidinol phosphatase or a related phosphatase
Cj1153	1085379	1085681	+	-	YP_002344544.1	100	cytochrome C	1	49	NEG	1	2	NEG	1	19	NEG	Cj1153			COG2863	C	Cytochrome c553
Cj1154c	1085704	1085910	-	-	YP_002344545.1	68	cbb3-type cytochrome oxidase maturation protein	1	1	NEG	0	0	NEG	0	0	NEG		Cj1154c		COG3197	P	Uncharacterized protein, possibly involved in nitrogen fixation
Cj1155c	1085907	1088264	-	-	YP_002344546.1	785	cation-transporting ATPase	2	80	EOG	2	7	EOG	3	12	EOG				COG2217	P	Cation transport ATPase
Cj1156	1088373	1089671	+	rho	YP_002344547.1	432	transcription termination factor Rho	3	120	EOG	2	9	EOG	1	1	EOG				COG1158	K	Transcription termination factor Rho
Cj1157	1089675	1091204	+	dnaX	YP_002344548.1	509	DNA polymerase III subunits gamma and tau	0	0	EOG	0	0	EOG	0	0	EOG		Cj1157		COG2812	L	DNA polymerase III, gamma/tau subunits
Cj1158c	1091201	1091428	-	-	YP_002344549.1	75	hypothetical protein Cj1158c	3	156	NEG	3	153	NEG	2	21	NEG				COG5472	S	Predicted small integral membrane protein
Cj1159c	1091407	1091529	-	-	YP_002344550.1	40	hypothetical protein Cj1159c	1	1	NA	0	0	NA	0	0	NA	Cj1159c			-	-	-
Cj1160c	1091544	1091723	-	-	YP_002344551.1	59	membrane protein	3	28	NA	1	3	NA	1	4	NA	Cj1160c			COG5472	S	Predicted small integral membrane protein
Cj1161c	1091795	1093894	-	-	YP_002344552.1	699	cation-transporting ATPase	198	15350	NEG	130	1067	NEG	106	1719	NEG				COG2217	P	Cation transport ATPase
Cj1162c	1093894	1094088	-	-	YP_002344553.1	64	heavy-metal-associated domain-containing protein	8	275	NA	6	15	NA	7	38	NA				-	-	-
Cj1163c	1094078	1095028	-	-	YP_002344554.1	316	cation transport protein	99	6181	NEG	67	2908	NEG	68	650	NEG				COG1230	P	Co/Zn/Cd efflux system component
Cj1164c	1095104	1095367	-	-	YP_002344555.1	87	hypothetical protein Cj1164c	59	5006	NA	49	1485	NA	53	3078	NA				COG3809	R	Predicted nucleic acid-binding protein, contains Zn-finger domain
Cj1165c	1095437	1095931	-	-	YP_002344556.1	164	integral membrane protein	30	550	NEG	17	32	NEG	10	37	NEG				COG3610	S	Uncharacterized membrane protein YjjB, DUF3815 family
Cj1166c	1095928	1096704	-	-	YP_002344557.1	258	integral membrane protein	55	3831	NEG	31	169	NEG	22	304	NEG				COG2966	S	Uncharacterized membrane protein YjjP, DUF1212 family
Cj1167	1096771	1097697	+	ldh	YP_002344558.1	308	L-lactate dehydrogenase	11	194	NEG	7	48	NEG	2	12	NEG				COG0039	C	Malate/lactate dehydrogenase
Cj1168c	1097694	1098296	-	-	YP_002344559.1	200	integral membrane protein	63	5355	NEG	43	2632	NEG	49	17842	NEG				COG0586	S	Uncharacterized membrane protein DedA, SNARE-associated domain
Cj1169c	1098377	1098604	-	-	YP_002344560.1	75	periplasmic protein	39	3541	NEG	38	16485	NEG	38	84815	NEG	Cj1169c			-	-	-
Cj1170c	1098615	1100036	-	omp50	YP_002344561.1	473	outer membrane protein	315	37326	NEG	345	422349	NEG	342	1306176	NEG				-	-	-
Cj1171c	1100192	1100674	-	ppi	YP_002344562.1	160	peptidyl-prolyl cis-trans isomerase	71	3565	NEG	55	3117	NEG	53	33131	NEG				COG0652	O	Peptidyl-prolyl cis-trans isomerase (rotamase) - cyclophilin family
Cj1172c	1100684	1101391	-	-	YP_002344563.1	235	transcriptional regulator	87	2109	NEG	55	219	NEG	40	261	NEG				COG0217	KJ	Transcriptional and/or translational regulatory protein YebC/TACO1
Cj1173	1101500	1101841	+	-	YP_002344564.1	113	multidrug resistance protein	31	2820	NEG	20	135	NEG	24	505	NEG				COG2076	V	Multidrug transporter EmrE and related cation transporters
Cj1174	1101841	1102149	+	-	YP_002344565.1	102	multidrug resistance protein	28	2945	NA	17	156	NA	16	733	NA				COG2076	V	Multidrug transporter EmrE and related cation transporters
Cj1175c	1102167	1103759	-	argS	YP_002344566.1	530	arginine--tRNA ligase	1	3	DEG	1	1	DEG	0	0	DEG				COG0018	J	Arginyl-tRNA synthetase
Cj1176c	1103771	1104010	-	tatA	YP_002344567.1	79	Sec-independent protein translocase	0	0	NEG	0	0	NEG	0	0	NEG				COG1826	U	Sec-independent protein translocase protein TatA
Cj1177c	1104012	1104635	-	gmk	YP_002344568.1	207	guanylate kinase	1	1	EOG	0	0	EOG	0	0	EOG				COG0194	F	Guanylate kinase
Cj1178c	1104632	1106260	-	-	YP_002344569.1	542	highly acidic protein	26	108	EOG	11	12	EOG	1	2	EOG	Cj1178c			-	-	-
Cj1179c	1106317	1107084	-	fliR	YP_002344570.1	255	flagellar biosynthesis protein FliR	71	2551	EOG	32	120	EOG	30	294	EOG				COG1684	N	Flagellar biosynthesis protein FliR
Cj1180c	1107071	1107706	-	-	YP_002344571.1	211	ABC transporter ATP-binding protein	0	0	NEG	0	0	NEG	0	0	NEG			Cj1180c	COG1136	M	ABC-type lipoprotein export system, ATPase component
Cj1181c	1107719	1108792	-	tsf	YP_002344572.1	357	elongation factor Ts	0	0	EOG	1	1	EOG	0	0	EOG	Cj1181c		Cj1181c	COG0264	J	Translation elongation factor EF-Ts
Cj1182c	1108792	1109583	-	rpsB	YP_002344573.1	263	30S ribosomal protein S2	0	0	EOG	1	4	EOG	0	0	EOG		Cj1182c		COG0052	J	Ribosomal protein S2
Cj1183c	1109699	1110862	-	cfa	YP_002344574.1	387	cyclopropane-fatty-acyl-phospholipid synthase	6	92	EOG	3	7	EOG	1	1	EOG				COG2230	I	Cyclopropane fatty-acyl-phospholipid synthase and related methyltransferases
Cj1184c	1110990	1112114	-	petC	YP_002344575.1	374	ubiquinol-cytochrome C reductase cytochrome C subunit	2	55	EOG	0	0	EOG	0	0	EOG				COG2857	C	Cytochrome c1
Cj1185c	1112111	1113361	-	petB	YP_002344576.1	416	ubiquinol-cytochrome C reductase cytochrome B subunit	0	0	EOG	0	0	EOG	0	0	EOG			Cj1185c	COG1290	C	Cytochrome b subunit of the bc complex
Cj1186c	1113363	1113866	-	petA	YP_002344577.1	167	ubiquinol-cytochrome C reductase iron-sulfur subunit	0	0	EOG	0	0	EOG	0	0	EOG				COG0723	C	Rieske Fe-S protein
Cj1187c	1113956	1115242	-	arsB	YP_002344578.1	428	arsenical pump membrane protein	37	883	NEG	22	41	EOG	17	51	EOG				COG1055	P	Na+/H+ antiporter NhaD or related arsenite permease
Cj1188c	1115243	1117102	-	gidA	YP_002344579.1	619	tRNA uridine 5-carboxymethylaminomethyl modification protein GidA	4	17	NEG	2	2	EOG	0	0	EOG				COG0445	J	tRNA U34 5-carboxymethylaminomethyl modifying enzyme MnmG/GidA
Cj1189c	1117190	1117687	-	cetB	YP_002344580.1	165	bipartate energy taxis response protein CetB	94	15421	NEG	74	763	NEG	92	4965	NEG	Cj1189c		Cj1189c	COG2202	T	PAS domain
Cj1190c	1117705	1119084	-	cetA	YP_002344581.1	459	bipartate energy taxis response protein CetA	268	21895	NEG	196	1684	NEG	220	10543	NEG				COG0840	NT	Methyl-accepting chemotaxis protein
Cj1191c	1119205	1119699	-	-	YP_002344582.1	164	PAS domain-containing signal-transduction sensor protein	68	6696	NEG	40	423	NEG	49	2471	NEG				COG2202	T	PAS domain
Cj1192	1119968	1121344	+	dctA	YP_002344583.1	458	C4-dicarboxylate transport protein	98	2507	NEG	57	206	NEG	45	804	NEG				COG1301	C	Na+/H+-dicarboxylate symporter
Cj1193c	1121341	1122147	-	-	YP_002344584.1	268	periplasmic protein	71	3705	NEG	52	204	NEG	33	229	NEG				-	-	-
Cj1194	1122289	1123815	+	-	YP_002344585.1	508	phosphate permease	186	12872	NEG	123	881	NEG	119	3357	NEG				COG0306	P	Phosphate/sulfate permease
Cj1195c	1123823	1125001	-	pyrC2	YP_002344586.1	392	dihydroorotase	11	32	NEG	2	3	NEG	0	0	NEG		Cj1195c		COG0044	F	Dihydroorotase or related cyclic amidohydrolase
Cj1196c	1125011	1125907	-	gpsA	YP_002344587.1	298	glycerol-3-phosphate dehydrogenase	0	0	NEG	0	0	NEG	0	0	NEG			Cj1196c	COG0240	C	Glycerol-3-phosphate dehydrogenase
Cj1197c	1125904	1127322	-	gatB	YP_002344588.1	472	aspartyl/glutamyl-tRNA amidotransferase subunit B	1	2	NEG	1	1	NEG	0	0	NEG				COG0064	J	Asp-tRNAAsn/Glu-tRNAGln amidotransferase B subunit
Cj1198	1127437	1127931	+	-	YP_002344589.1	164	S-ribosylhomocysteine lyase	82	2509	NEG	61	2347	NEG	63	25319	NEG				COG1854	T	S-ribosylhomocysteine lyase LuxS, autoinducer biosynthesis
Cj1199	1128243	1129235	+	-	YP_002344590.1	330	oxidoreductase	10	40	NEG	5	7	NEG	4	9	NEG				COG3491	Q	Isopenicillin N synthase and related dioxygenases
Cj1200	1129228	1130016	+	-	YP_002344591.1	262	NLPA family lipoprotein	6	102	NEG	4	10	NEG	2	3	NEG				COG1464	P	ABC-type metal ion transport system, periplasmic component/surface antigen
Cj1201	1130028	1132292	+	metE	YP_002344592.1	754	5-methyltetrahydropteroyltriglutamate--homocysteine methyltransferase	11	132	NEG	8	12	NEG	2	24	NEG		Cj1201		COG0620	E	Methionine synthase II (cobalamin-independent)
Cj1202	1132302	1133150	+	metF	YP_002344593.1	282	methylenetetrahydrofolate reductase	4	89	NEG	1	285	NEG	2	1184	NEG				COG0685	E	5,10-methylenetetrahydrofolate reductase
Cj1203c	1133172	1133363	-	-	YP_002344594.1	63	integral membrane protein	13	551	NA	8	35	NA	7	139	NA				-	-	-
Cj1204c	1133360	1134040	-	atpB	YP_002344595.1	226	ATP synthase subunit A	1	2	NEG	0	0	NEG	0	0	NEG				COG0356	C	FoF1-type ATP synthase, membrane subunit a
Cj1205c	1134109	1135449	-	radA	YP_002344596.1	446	DNA repair protein RadA	166	8457	NEG	122	946	NEG	96	2485	NEG				COG1066	O	Predicted ATP-dependent serine protease
Cj1206c	1135449	1136315	-	ftsY	YP_002344597.1	288	signal recognition particle protein	0	0	NEG	0	0	NEG	0	0	NEG		Cj1206c	Cj1206c	COG0552	U	Signal recognition particle GTPase
Cj1207c	1136315	1136872	-	-	YP_002344598.1	185	lipoprotein thiredoxin	2	11	NEG	0	0	NEG	0	0	NEG			Cj1207c	COG0526	O	Thiol-disulfide isomerase or thioredoxin
Cj1208	1136955	1137581	+	-	YP_002344599.1	208	5-formyltetrahydrofolate cyclo-ligase	0	0	NEG	0	0	NEG	0	0	NEG				COG0212	H	5-formyltetrahydrofolate cyclo-ligase
Cj1209	1137502	1139055	+	-	YP_002344600.1	517	ribonuclease Y	77	489	NEG	27	44	NEG	9	22	NEG				COG1418	JR	HD superfamily phosphodieaserase, includes HD domain of RNase Y
Cj1210	1139064	1139621	+	-	YP_002344601.1	185	integral membrane protein	40	2700	NEG	17	71	NEG	15	101	NEG				COG0586	S	Uncharacterized membrane protein DedA, SNARE-associated domain
Cj1211	1139621	1140880	+	-	YP_002344602.1	419	competence family protein	7	243	NEG	4	74	NEG	1	2	NEG				-	-	-
Cj1212c	1140824	1141630	-	rbn	YP_002344603.1	268	ribonuclease BN	54	2518	NEG	23	78	NEG	18	111	NEG				COG1295	S	Uncharacterized membrane protein, BrkB/YihY/UPF0761 family (not an RNase)
Cj1213c	1141634	1143016	-	glcD	YP_002344604.1	460	glycolate oxidase subunit D	3	22	NEG	1	1	NEG	2	4	NEG			Cj1213c	COG0277	C	FAD/FMN-containing dehydrogenase
Cj1214c	1143019	1143744	-	-	YP_002344605.1	241	exporting protein	9	1565	NEG	5	68	NEG	4	74	NEG			Cj1214c	-	-	-
Cj1215	1143866	1145026	+	-	YP_002344606.1	386	peptidase M23 family protein	168	2386	NEG	62	192	NEG	3	14	NEG				COG0739	M	Murein DD-endopeptidase MepM and murein hydrolase activator NlpD, contain LysM domain
Cj1216c	1145023	1145226	-	-	YP_002344607.1	67	hypothetical protein Cj1216c	21	1066	NA	9	44	NA	10	104	NA				-	-	-
Cj1217c	1145228	1145908	-	-	YP_002344608.1	226	laccase domain-containing protein	24	376	NEG	12	26	NEG	5	43	NEG		Cj1217c		COG1496	P	Copper oxidase (laccase) domain
Cj1218c	1145872	1146483	-	ribA	YP_002344609.1	203	riboflavin synthase subunit alpha	0	0	NEG	0	0	NEG	0	0	NEG			Cj1218c	COG0307	H	Riboflavin synthase alpha chain
Cj1219c	1146492	1149032	-	-	YP_002344610.1	846	periplasmic protein	6	33	DEG	4	6	NEG	1	1	NEG		Cj1219c		-	-	-
Cj1220	1149194	1149454	+	groES	YP_002344611.1	86	co-chaperonin GroES	0	0	NEG	0	0	NEG	0	0	NEG		Cj1220		COG0234	O	Co-chaperonin GroES (HSP10)
Cj1221	1149475	1151112	+	groEL	YP_002344612.1	545	chaperone GroEL	4	46	EOG	2	3	NEG	1	4	NEG				COG0459	O	Chaperonin GroEL (HSP60 family)
Cj1222c	1151155	1152345	-	dccS	YP_002344613.1	396	two-component sensor histidine kinase	21	501	NEG	9	21	NEG	3	30	NEG				COG0642	T	Signal transduction histidine kinase
Cj1223c	1152338	1153003	-	dccR	YP_002344614.1	221	two-component regulator	29	688	NEG	13	67	NEG	8	21	NEG				COG0745	TK	DNA-binding response regulator, OmpR family, contains REC and winged-helix (wHTH) domain
Cj1224	1153151	1153750	+	-	YP_002344615.1	199	iron-binding protein	67	4620	NEG	56	441	NEG	50	1781	NEG				COG2703	T	Hemerythrin
Cj1225	1153761	1154009	+	-	YP_002344616.1	82	hypothetical protein Cj1225	25	1405	NEG	22	124	NEG	17	349	NEG		Cj1225		COG4710	R	Predicted DNA-binding protein with an HTH domain
Cj1226c	1154267	1155514	-	-	YP_002344617.1	415	two-component sensor histidine kinase	172	7352	NEG	103	349	NEG	31	85	NEG				COG0642	T	Signal transduction histidine kinase
Cj1227c	1155511	1156185	-	-	YP_002344618.1	224	two-component regulator	4	80	NEG	3	6	NEG	0	0	NEG	Cj1227c		Cj1227c	COG0745	TK	DNA-binding response regulator, OmpR family, contains REC and winged-helix (wHTH) domain
Cj1228c	1156261	1157679	-	htrA	YP_002344619.1	472	serine protease	239	15772	NEG	184	1379	NEG	203	6841	NEG				COG0265	O	Periplasmic serine protease, S1-C subfamily, contain C-terminal PDZ domain
Cj1229	1157879	1158772	+	cbpA	YP_002344620.1	297	curved-DNA binding protein	74	1085	NEG	29	91	NEG	31	130	NEG	Cj1229		Cj1229	COG0484	O	DnaJ-class molecular chaperone with C-terminal Zn finger domain
Cj1230	1158788	1159162	+	hspR	YP_002344621.1	124	heat shock transcriptional regulator	47	786	NEG	17	72	NEG	20	264	NEG				COG0789	K	DNA-binding transcriptional regulator, MerR family
Cj1231	1159168	1160793	+	kefB	YP_002344622.1	541	glutathione-regulated potassium-efflux system protein	82	994	NEG	32	80	NEG	33	306	NEG		Cj1231		COG0475	P	Kef-type K+ transport system, membrane component KefB
Cj1232	1160803	1161135	+	-	YP_002344623.1	110	hypothetical protein Cj1232	2	5	NEG	0	0	NEG	0	0	NEG		Cj1232		-	-	-
Cj1233	1161132	1161752	+	-	YP_002344624.1	206	HAD-superfamily hydrolase	55	2536	NEG	41	232	NEG	38	683	NEG				COG0546	C	Phosphoglycolate phosphatase, HAD superfamily
Cj1234	1161808	1163802	+	glyS	YP_002344625.1	664	glycine--tRNA ligase subunit beta	6	70	NEG	1	2	EOG	1	2	NEG	Cj1234			COG0751	J	Glycyl-tRNA synthetase, beta subunit
Cj1235	1163799	1164620	+	-	YP_002344626.1	273	peptidase M23 family protein	1	1	NEG	0	0	EOG	0	0	NEG	Cj1235			COG0739	M	Murein DD-endopeptidase MepM and murein hydrolase activator NlpD, contain LysM domain
Cj1236	1164617	1165567	+	-	YP_002344627.1	316	hypothetical protein Cj1236	1	8	NEG	1	1	EOG	0	0	NEG	Cj1236			COG1565	R	SAM-dependent methyltransferase, MidA family
Cj1237c	1165564	1166538	-	-	YP_002344628.1	324	phosphatase	26	734	NEG	13	43	EOG	6	27	NEG		Cj1237c		COG0248	FTP	Exopolyphosphatase/pppGpp-phosphohydrolase
Cj1238	1166594	1167367	+	pdxJ	YP_002344629.1	257	pyridoxine 5\'-phosphate synthase	1	4	NEG	0	0	EOG	0	0	NEG			Cj1238	COG0854	H	Pyridoxine 5'-phosphate synthase PdxJ
Cj1239	1167364	1168458	+	pdxA	YP_002344630.1	364	4-hydroxythreonine-4-phosphate dehydrogenase	0	0	NEG	0	0	EOG	1	5	NEG		Cj1239		COG1995	H	4-hydroxy-L-threonine phosphate dehydrogenase PdxA
Cj1240c	1168448	1169050	-	-	YP_002344631.1	200	periplasmic protein	22	506	NEG	10	27	EOG	10	27	NEG		Cj1240c		-	-	-
Cj1241	1169163	1170362	+	-	YP_002344632.1	399	MFS transport protein	6	73	NEG	4	7	NEG	1	2	NEG				COG2814	G	Predicted arabinose efflux permease, MFS family
Cj1242	1170418	1170738	+	-	YP_002344633.1	106	hypothetical protein Cj1242	33	2453	NEG	25	355	NEG	20	650	NEG				-	-	-
Cj1243	1170922	1171944	+	hemE	YP_002344634.1	340	uroporphyrinogen decarboxylase	2	10	NEG	0	0	NEG	0	0	NEG				COG0407	H	Uroporphyrinogen-III decarboxylase
Cj1244	1171941	1172843	+	-	YP_002344635.1	300	radical SAM domain-containing protein	3	11	NEG	0	0	NEG	0	0	NEG	Cj1244			COG0731	J	Wyosine [tRNA(Phe)-imidazoG37] synthetase, radical SAM superfamily
Cj1245c	1172840	1174036	-	-	YP_002344636.1	398	membrane protein	79	3584	NEG	43	251	NEG	49	1085	NEG				-	-	-
Cj1246c	1174038	1175840	-	uvrC	YP_002344637.1	600	excinuclease ABC subunit C	46	3168	NEG	24	167	NEG	10	47	NEG				COG0322	L	Excinuclease UvrABC, nuclease subunit
Cj1247c	1175833	1176327	-	-	YP_002344638.1	164	hypothetical protein Cj1247c	0	0	NEG	0	0	NEG	0	0	NEG			Cj1247c	-	-	-
Cj1248	1176466	1178001	+	guaA	YP_002344639.1	511	GMP synthase	2	75	NEG	2	12	NEG	1	4	NEG				COG0519	F	GMP synthase, PP-ATPase domain/subunit
Cj1249	1178087	1179547	+	-	YP_002344640.1	486	hypothetical protein Cj1249	133	5583	NEG	98	501	NEG	90	2058	NEG				COG1196	D	Chromosome segregation ATPase
Cj1250	1179787	1181037	+	purD	YP_002344641.1	416	phosphoribosylamine--glycine ligase	4	62	EOG	2	4	EOG	1	2	EOG	Cj1250		Cj1250	COG0151	F	Phosphoribosylamine-glycine ligase
Cj1251	1181034	1181486	+	-	YP_002344642.1	150	hypothetical protein Cj1251	1	53	NEG	1	4	NEG	0	0	NEG	Cj1251			COG1714	S	Uncharacterized membrane protein YckC, RDD family
Cj1252	1181476	1183524	+	-	YP_002344643.1	682	hypothetical protein Cj1252	1	54	EOG	1	7	EOG	0	0	EOG	Cj1252		Cj1252	COG1452	M	LPS assembly outer membrane protein LptD (organic solvent tolerance protein OstA)
Cj1253	1183594	1185753	+	pnp	YP_002344644.1	719	polynucleotide phosphorylase	139	1099	EOG	48	117	NEG	9	42	NEG				COG1185	J	Polyribonucleotide nucleotidyltransferase (polynucleotide phosphorylase)
Cj1254	1185750	1186232	+	-	YP_002344645.1	160	hypothetical protein Cj1254	14	211	NEG	7	24	NEG	2	2	NEG				COG3663	L	G:T/U-mismatch repair DNA glycosylase
Cj1255	1186290	1186499	+	-	YP_002344646.1	69	isomerase	11	259	NA	7	29	NA	1	3	NA				COG1942	Q	Phenylpyruvate tautomerase PptA, 4-oxalocrotonate tautomerase family
Cj1256c	1186496	1187158	-	-	YP_002344647.1	220	membrane protein	74	6124	NEG	55	493	NEG	46	1467	NEG				-	-	-
Cj1257c	1187176	1188360	-	-	YP_002344648.1	394	efflux pump protein	69	1875	NEG	34	80	NEG	30	170	NEG				COG2814	G	Predicted arabinose efflux permease, MFS family
Cj1258	1188414	1188869	+	-	YP_002344649.1	151	phosphotyrosine protein phosphatase	24	582	NEG	13	69	NEG	5	20	NEG				COG0394	T	Protein-tyrosine-phosphatase
Cj1259	1189121	1190395	+	porA	YP_002344650.1	424	major outer membrane protein	0	0	NEG	2	2	NEG	0	0	NEG			Cj1259	-	-	-
Cj1260c	1190510	1191631	-	dnaJ	YP_002344651.1	373	chaperone protein DnaJ	74	943	NEG	29	66	NEG	18	84	NEG				COG0484	O	DnaJ-class molecular chaperone with C-terminal Zn finger domain
Cj1261	1191788	1192459	+	racR	YP_002344652.1	223	two-component regulator	174	45017	NEG	160	19443	NEG	97	1014	NEG			Cj1261	COG0745	TK	DNA-binding response regulator, OmpR family, contains REC and winged-helix (wHTH) domain
Cj1262	1192456	1193691	+	racS	YP_002344653.1	411	two-component sensor histidine kinase	138	28101	NEG	122	3833	NEG	87	1345	NEG		Cj1262		COG0642	T	Signal transduction histidine kinase
Cj1263	1193691	1194263	+	recR	YP_002344654.1	190	recombination protein RecR	44	1423	NEG	31	13674	NEG	19	553	NEG				COG0353	L	Recombinational DNA repair protein RecR
Cj1264c	1194260	1194796	-	hydD	YP_002344655.1	178	hydrogenase maturation protease	104	18832	NEG	84	3101	NEG	82	3488	NEG				COG0680	C	Ni,Fe-hydrogenase maturation factor
Cj1265c	1194793	1195485	-	hydC	YP_002344656.1	230	Ni/Fe-hydrogenase B-type cytochrome subunit	155	19581	NEG	119	9561	NEG	108	34630	NEG				COG1969	C	Ni,Fe-hydrogenase I cytochrome b subunit
Cj1266c	1195496	1197211	-	hydB	YP_002344657.1	571	Ni/Fe-hydrogenase large subunit	416	52021	NEG	334	6120	NEG	333	10631	NEG				COG0374	C	Ni,Fe-hydrogenase I large subunit
Cj1267c	1197214	1198353	-	hydA	YP_002344658.1	379	Ni/Fe-hydrogenase small subunit	272	36634	NEG	223	23095	NEG	225	38198	NEG				COG1740	C	Ni,Fe-hydrogenase I small subunit
Cj1268c	1198474	1200315	-	mnmC	YP_002344659.1	613	bifunctional tRNA (mnm(5)s(2)U34)-methyltransferase/FAD-dependent cmnm(5)s(2)U34 oxidoreductase	28	365	EOG	12	39	NEG	8	43	NEG				COG4121	J	tRNA U34 5-methylaminomethyl-2-thiouridine-forming methyltransferase MnmC
Cj1269c	1200312	1202291	-	amiA	YP_002344660.1	659	N-acetylmuramoyl-L-alanine amidase	16	61	EOG	11	184	NEG	0	0	NEG	Cj1269c		Cj1269c	COG0860	M	N-acetylmuramoyl-L-alanine amidase
Cj1270c	1202291	1203382	-	-	YP_002344661.1	363	2-nitropropane dioxygenase	1	20	EOG	0	0	EOG	0	0	EOG				COG2070	R	NAD(P)H-dependent flavin oxidoreductase YrpB, nitropropane dioxygenase family
Cj1271c	1203379	1204584	-	tyrS	YP_002344662.1	401	tyrosine--tRNA ligase	0	0	EOG	0	0	EOG	0	0	EOG	Cj1271c			COG0162	J	Tyrosyl-tRNA synthetase
Cj1272c	1204596	1206791	-	spoT	YP_002344663.1	731	guanosine-3\',5\'-bis(diphosphate) 3\'-pyrophosphohydrolase	64	358	DEG	10	20	EOG	1	1	EOG				COG0317	TK	(p)ppGpp synthase/hydrolase, HD superfamily
Cj1273c	1206775	1206999	-	rpoZ	YP_002344664.1	74	DNA-directed RNA polymerase subunit omega	2	14	NA	1	1	NA	0	0	NA	Cj1273c			COG1758	K	DNA-directed RNA polymerase, subunit K/omega
Cj1274c	1207010	1207729	-	pyrH	YP_002344665.1	239	uridylate kinase	0	0	NEG	1	1	NEG	0	0	NEG	Cj1274c			COG0528	F	Uridylate kinase
Cj1275c	1207781	1208974	-	-	YP_002344666.1	397	peptidase M23 family protein	21	150	NEG	4	4	EOG	1	7	EOG				COG0739	M	Murein DD-endopeptidase MepM and murein hydrolase activator NlpD, contain LysM domain
Cj1276c	1208971	1209777	-	-	YP_002344667.1	268	integral membrane protein	12	37	NEG	4	5	EOG	1	1	EOG		Cj1276c		-	-	-
Cj1277c	1209764	1210429	-	-	YP_002344668.1	221	ABC transporter ATP-binding protein	28	214	NEG	9	16	EOG	3	6	NEG	Cj1277c		Cj1277c	COG1136	M	ABC-type lipoprotein export system, ATPase component
Cj1278c	1210499	1211677	-	trmB	YP_002344669.1	392	tRNA (guanine-N(7)-)-methyltransferase	110	7033	NEG	70	464	NEG	70	1317	NEG				COG0220	J	tRNA G46 methylase TrmB
Cj1279c	1211677	1212912	-	-	YP_002344670.1	411	fibronectin domain-containing lipoprotein	250	20306	NEG	188	1651	NEG	193	5950	NEG				COG3401	R	Fibronectin type 3 domain
Cj1280c	1212857	1213825	-	-	YP_002344671.1	322	pseudouridine synthase	75	2516	NEG	47	259	NEG	21	101	NEG		Cj1280c	Cj1280c	COG0564	J	Pseudouridylate synthase, 23S rRNA- or tRNA-specific
Cj1282	1213903	1215003	+	mrdB	YP_002344672.1	366	rod shape-determining protein RodA	0	0	EOG	0	0	NEG	0	0	NEG	Cj1282			COG0772	D	Bacterial cell division protein FtsW, lipid II flippase
Cj1283	1215456	1216799	+	ktrB	YP_002344673.1	447	K+ uptake protein	0	0	EOG	0	0	NEG	0	0	NEG				COG0168	P	Trk-type K+ transport system, membrane component
Cj1284	1216810	1217460	+	ktrA	YP_002344674.1	216	K+ uptake protein	1	34	EOG	1	1	NEG	0	0	NEG				COG0569	P	Trk K+ transport system, NAD-binding component
Cj1285c	1217457	1218128	-	-	YP_002344675.1	223	hypothetical protein Cj1285c	1	27	NEG	0	0	NEG	0	0	NEG				COG1427	R	Predicted periplasmic solute-binding protein
Cj1286c	1218134	1218760	-	upp	YP_002344676.1	208	uracil phosphoribosyltransferase	47	2065	NEG	28	129	NEG	24	351	NEG				COG0035	F	Uracil phosphoribosyltransferase
Cj1287c	1218757	1219992	-	-	YP_002344677.1	411	malate oxidoreductase	170	9690	NEG	106	712	NEG	93	2746	NEG				COG0281	C	Malic enzyme
Cj1288c	1219994	1221385	-	gltX	YP_002344678.1	463	glutamate--tRNA ligase	1	1	NEG	1	1	NEG	0	0	NEG	Cj1288c			COG0008	J	Glutamyl- or glutaminyl-tRNA synthetase
Cj1289	1221450	1222265	+	-	YP_002344679.1	271	hypothetical protein Cj1289	92	2700	NEG	63	291	NEG	16	48	NEG		Cj1289	Cj1289	-	-	-
Cj1290c	1222303	1223634	-	accC	YP_002344680.1	443	biotin carboxylase	0	0	NEG	0	0	NEG	0	0	NEG		Cj1290c		COG0439	I	Biotin carboxylase
Cj1291c	1223636	1224091	-	accB	YP_002344681.1	151	biotin carboxyl carrier protein of acetyl-CoA carboxylase	2	53	NEG	2	6	NEG	1	2	NEG		Cj1291c		COG0511	HI	Biotin carboxyl carrier protein
Cj1292	1224239	1224799	+	dcd	YP_002344682.1	186	deoxycytidine triphosphate deaminase	105	11164	NEG	88	956	NEG	80	1774	NEG				COG0717	F	Deoxycytidine triphosphate deaminase
Cj1293	1224849	1225853	+	pseB	YP_002344683.1	334	UDP-N-acetylglucosamine 4,6-dehydratase	163	5048	NEG	103	531	NEG	74	692	NEG				COG1086	MO	NDP-sugar epimerase, includes UDP-GlcNAc-inverting 4,6-dehydratase FlaA1 and capsular polysaccharide biosynthesis protein EpsC
Cj1294	1225855	1226985	+	pseC	YP_002344684.1	376	UDP-4-amino-4,6-dideoxy-N-acetyl-beta-L-altrosamine transaminase	7	68	NEG	5	8	NEG	3	8	NEG			Cj1294	COG0399	M	dTDP-4-amino-4,6-dideoxygalactose transaminase
Cj1295	1226978	1228285	+	-	YP_002344685.1	435	hypothetical protein Cj1295	114	11740	NEG	87	648	NEG	56	726	NEG				COG4310	R	Uncharacterized protein, cotains an aminopeptidase-like domain
Cj1298	1229096	1229887	+	-	YP_002344688.1	263	N-acetyltransferase	9	100	NEG	4	4	NEG	3	4	NEG				COG2746	V	Aminoglycoside N3'-acetyltransferase
Cj1299	1229918	1230148	+	acpP2	YP_002344689.1	76	acyl carrier protein	24	827	NA	17	75	NA	17	1518	NA		Cj1299		COG0236	IQ	Acyl carrier protein
Cj1300	1230145	1231038	+	-	YP_002344690.1	297	SAM domain-containing methyltransferase	91	4666	NEG	56	355	NEG	50	1130	NEG				COG2230	I	Cyclopropane fatty-acyl-phospholipid synthase and related methyltransferases
Cj1301	1231031	1231447	+	-	YP_002344691.1	138	hypothetical protein Cj1301	30	1388	NEG	22	153	NEG	13	264	NEG				-	-	-
Cj1302	1231444	1233006	+	-	YP_002344692.1	520	HAD-superfamily hydrolase	80	3057	NEG	50	292	NEG	28	280	NEG				COG3882	I	Predicted enzyme involved in methoxymalonyl-ACP biosynthesis
Cj1303	1232996	1234057	+	fabH2	YP_002344693.1	353	3-oxoacyl-ACP synthase	72	2927	NEG	51	252	NEG	35	300	NEG				COG0332	I	3-oxoacyl-[acyl-carrier-protein] synthase III
Cj1304	1234057	1234278	+	acpP3	YP_002344694.1	73	acyl carrier protein	40	2046	NEG	27	188	NEG	23	264	NEG	Cj1304			-	-	-
Cj1305c	1234292	1235509	-	-	YP_002344695.1	405	hypothetical protein Cj1305c	105	3333	NEG	55	170	NEG	41	277	NEG				-	-	-
Cj1306c	1235522	1236748	-	-	YP_002344696.1	408	hypothetical protein Cj1306c	115	4901	NEG	65	276	NEG	44	272	NEG				-	-	-
Cj1307	1236809	1238317	+	-	YP_002344697.1	502	amino acid activating protein	141	10449	NEG	97	4283	NEG	76	22638	NEG				COG1020	Q	Non-ribosomal peptide synthetase component F
Cj1308	1238357	1238584	+	-	YP_002344698.1	75	acyl carrier protein	26	1288	NA	22	142	NA	23	394	NA	Cj1308			-	-	-
Cj1309c	1238581	1239651	-	-	YP_002344699.1	356	hypothetical protein Cj1309c	128	12159	NEG	91	4010	NEG	90	21989	NEG				-	-	-
Cj1310c	1239673	1240887	-	-	YP_002344700.1	404	hypothetical protein Cj1310c	104	5290	NEG	70	339	NEG	55	548	NEG				-	-	-
Cj1311	1240966	1241664	+	pseF	YP_002344701.1	232	pseudaminic acid cytidylyltransferase	2	18	NEG	1	1	NEG	0	0	NEG				COG1083	M	CMP-N-acetylneuraminic acid synthetase
Cj1312	1241648	1242472	+	pseG	YP_002344702.1	274	UDP-2,4-diacetamido-2,4,6-trideoxy-beta-L-altropyranose hydrolase	1	29	NEG	0	0	NEG	0	0	NEG			Cj1312	COG3980	M	Spore coat polysaccharide biosynthesis protein SpsG, predicted glycosyltransferase
Cj1313	1242469	1242942	+	pseH	YP_002344703.1	157	N-acetyltransferase	0	0	NEG	0	0	NEG	0	0	NEG				COG1670	JO	Protein N-acetyltransferase, RimJ/RimL family
Cj1314c	1242907	1243653	-	hisF	YP_002344704.1	248	imidazole glycerol phosphate synthase subunit HisF	64	2370	NEG	37	151	NEG	13	70	NEG				COG0107	E	Imidazole glycerol phosphate synthase subunit HisF
Cj1315c	1243654	1244259	-	hisH	YP_002344705.1	201	imidazole glycerol phosphate synthase subunit HisH	48	2674	NEG	33	181	NEG	15	81	NEG				COG0118	E	Imidazoleglycerol phosphate synthase glutamine amidotransferase subunit HisH
Cj1316c	1244256	1245392	-	pseA	YP_002344706.1	378	pseudaminic acid biosynthesis protein PseA	142	8567	NEG	97	486	NEG	67	502	NEG				COG0037	J	tRNA(Ile)-lysidine synthase TilS/MesJ
Cj1317	1245650	1246681	+	pseI	YP_002344707.1	343	pseudaminic acid synthase	3	25	NEG	1	3	NEG	1	1	NEG			Cj1317	COG2089	M	Sialic acid synthase SpsE, contains C-terminal SAF domain
Cj1318	1246678	1248627	+	-	YP_002344708.1	649	hypothetical protein Cj1318	196	5386	NEG	110	462	NEG	63	343	NEG				COG2604	S	Uncharacterized conserved protein
Cj1319	1248624	1249595	+	-	YP_002344709.1	323	NAD-dependent 4,6-dehydratase	96	6134	NEG	65	1167	NEG	41	480	NEG				COG0451	M	Nucleoside-diphosphate-sugar epimerase
Cj1320	1249588	1250742	+	-	YP_002344710.1	384	PLP-dependent aminotransferase	75	2970	NEG	54	1147	NEG	20	1094	NEG				COG0399	M	dTDP-4-amino-4,6-dideoxygalactose transaminase
Cj1324	1252278	1253399	+	-	YP_002344714.1	373	hypothetical protein Cj1324	210	20044	NEG	162	3161	NEG	155	4678	NEG				COG0037	J	tRNA(Ile)-lysidine synthase TilS/MesJ
Cj1325	1253417	1254092	+	-	YP_002344715.1	224	methyltransferase	94	8520	NEG	61	381	NEG	61	1143	NEG				COG2264	J	Ribosomal protein L11 methylase PrmA
Cj1327	1254132	1255136	+	neuB2	YP_002344716.1	334	N,N\'-diacetyllegionaminic acid synthase	103	4163	NEG	63	268234	NEG	27	1684	NEG				COG2089	M	Sialic acid synthase SpsE, contains C-terminal SAF domain
Cj1328	1255129	1256283	+	neuC2	YP_002344717.1	384	GDP/UDP-N,N\'-diacetylbacillosamine 2-epimerase	50	1247	NEG	26	112	NEG	7	22	NEG				COG0381	M	UDP-N-acetylglucosamine 2-epimerase
Cj1329	1256292	1257317	+	-	YP_002344718.1	341	sugar-phosphate nucleotide transferase	59	4842	NEG	40	193401	NEG	24	1548	NEG				COG1208	JM	NDP-sugar pyrophosphorylase, includes eIF-2Bgamma, eIF-2Bepsilon, and LPS biosynthesis proteins
Cj1330	1257314	1258219	+	-	YP_002344719.1	301	isomerase	55	4876	NEG	34	356	NEG	19	295	NEG				COG0673	R	Predicted dehydrogenase
Cj1331	1258212	1258919	+	ptmB	YP_002344720.1	235	CMP-N,N\'-diacetyllegionaminic acid synthase	102	5239	NEG	85	571	NEG	50	475	NEG				COG1083	M	CMP-N-acetylneuraminic acid synthetase
Cj1332	1258919	1259689	+	ptmA	YP_002344721.1	256	flagellin modification protein A	107	6488	NEG	75	546	NEG	54	491	NEG				COG1028	IQR	NAD(P)-dependent dehydrogenase, short-chain alcohol dehydrogenase family
Cj1333	1259677	1261638	+	pseD	YP_002344722.1	653	protein PseD	191	7189	NEG	118	698	NEG	59	373	NEG				COG2604	S	Uncharacterized conserved protein
Cj1334	1261635	1263494	+	-	YP_002344723.1	619	hypothetical protein Cj1334	151	4980	NEG	104	473	NEG	64	391	NEG				COG2604	S	Uncharacterized conserved protein
Cj1335	1263507	1265454	+	-	YP_002344724.1	649	hypothetical protein Cj1335	197	5474	NEG	114	490	NEG	66	367	NEG	Cj1335			COG2604	S	Uncharacterized conserved protein
Cj1337	1265451	1267337	+	pseE	YP_002344725.1	628	protein PseE	203	3838	NEG	113	561	NEG	50	235	NEG				COG2604	S	Uncharacterized conserved protein
Cj1338c	1267368	1269086	-	flaB	YP_002344726.1	572	flagellin B	413	21534	NEG	321	35938	NEG	224	22518	NEG				COG1344	N	Flagellin and related hook-associated protein FlgL
Cj1339c	1269232	1270950	-	flaA	YP_002344727.1	572	flagellin A	410	19494	NEG	310	20338	NEG	211	15160	NEG	Cj1339c			COG1344	N	Flagellin and related hook-associated protein FlgL
Cj1340c	1271047	1272864	-	-	YP_002344728.1	605	motility protein	202	8935	NEG	131	694	NEG	62	419	NEG				COG2604	S	Uncharacterized conserved protein
Cj1341c	1272861	1274684	-	-	YP_002344729.1	607	hypothetical protein Cj1341c	209	8515	NEG	123	754	NEG	66	440	NEG				COG2604	S	Uncharacterized conserved protein
Cj1342c	1274694	1275935	-	-	YP_002344730.1	413	hypothetical protein Cj1342c	137	9674	NEG	87	591	NEG	58	452	NEG				-	-	-
Cj1343c	1275935	1276450	-	-	YP_002344731.1	171	periplasmic protein	43	2725	NEG	27	200	NEG	12	87	NEG				-	-	-
Cj1344c	1276451	1277458	-	-	YP_002344732.1	335	tRNA N6-adenosine threonylcarbamoyltransferase	4	72	NEG	2	4	NEG	0	0	DEG				COG0533	J	tRNA A37 threonylcarbamoyltransferase TsaD
Cj1345c	1277455	1278849	-	-	YP_002344733.1	464	periplasmic protein	29	428	DEG	12	36	DEG	2	11	EOG	Cj1345c			COG3608	R	Predicted deacylase
Cj1346c	1278851	1279921	-	dxr	YP_002344734.1	356	1-deoxy-D-xylulose 5-phosphate reductoisomerase	0	0	EOG	0	0	EOG	0	0	EOG	Cj1346c		Cj1346c	COG0743	I	1-deoxy-D-xylulose 5-phosphate reductoisomerase
Cj1347c	1279918	1280643	-	cdsA	YP_002344735.1	241	phosphatidate cytidylyltransferase	0	0	EOG	1	1	EOG	0	0	EOG	Cj1347c		Cj1347c	COG0575	I	CDP-diglyceride synthetase
Cj1348c	1280652	1280990	-	-	YP_002344736.1	112	hypothetical protein Cj1348c	2	75	NA	2	17	NA	0	0	NA				-	-	-
Cj1349c	1280992	1282299	-	-	YP_002344737.1	435	fibronectin/fibrinogen-binding protein	3	23	EOG	1	2	EOG	1	14	EOG				COG1293	J	Predicted component of the ribosome quality control (RQC) complex, YloA/Tae2 family, contains fibronectin-binding (FbpA) and DUF814 domains
Cj1350	1282361	1282936	+	mobA	YP_002344738.1	191	molybdopterin-guanine dinucleotide biosynthesis protein	13	402	NEG	8	30	NEG	6	20	NEG				COG0746	H	Molybdopterin-guanine dinucleotide biosynthesis protein A
Cj1351	1282933	1283922	+	pldA	YP_002344739.1	329	phospholipase A	3	53	EOG	0	0	EOG	0	0	EOG				COG2829	M	Outer membrane phospholipase A
Cj1352	1284008	1284976	+	ceuB	YP_002344740.1	322	enterochelin uptake permease	1	15	EOG	1	2	EOG	0	0	EOG				COG4606	P	ABC-type enterochelin transport system, permease component
Cj1353	1284969	1285907	+	ceuC	YP_002344741.1	312	enterochelin uptake permease	3	81	EOG	1	1	EOG	0	0	EOG				COG4605	P	ABC-type enterochelin transport system, permease component
Cj1354	1285904	1286659	+	ceuD	YP_002344742.1	251	enterochelin uptake ATP-binding protein	0	0	EOG	0	0	EOG	0	0	EOG				COG4604	P	ABC-type enterochelin transport system, ATPase component
Cj1355	1286672	1287664	+	ceuE	YP_002344743.1	330	enterochelin uptake substrate-binding protein	0	0	EOG	0	0	EOG	0	0	EOG				COG4607	P	ABC-type enterochelin transport system, periplasmic component
Cj1356c	1287890	1288444	-	-	YP_002344744.1	184	integral membrane protein	14	114	NEG	2	3	NEG	0	0	NEG				-	-	-
Cj1357c	1288580	1290412	-	nrfA	YP_002344745.1	610	cytochrome c nitrite reductase cytochrome c552 subunit	7	142	EOG	3	12	EOG	0	0	EOG				COG3303	P	Formate-dependent nitrite reductase, periplasmic cytochrome c552 subunit
Cj1358c	1290427	1290942	-	nrfH	YP_002344746.1	171	cytochrome c nitrite reductase small subunit	2	2	NEG	1	3	NEG	0	0	NEG				COG3005	C	Tetraheme cytochrome c subunit of nitrate or TMAO reductase
Cj1359	1291131	1293215	+	ppk	YP_002344747.1	694	polyphosphate kinase	5	41	EOG	2	4	EOG	0	0	EOG				COG0855	P	Polyphosphate kinase
Cj1361c	1293659	1294111	-	-	YP_002344749.1	150	hypothetical protein Cj1361c	46	3288	NEG	38	283	NEG	35	863	NEG				-	-	-
Cj1362	1294160	1295167	+	ruvB	YP_002344750.1	335	Holliday junction DNA helicase RuvB	2	61	EOG	1	3	EOG	1	3	NEG				COG2255	L	Holliday junction resolvasome RuvABC, ATP-dependent DNA helicase subunit
Cj1363	1295171	1296214	+	amaA	YP_002344751.1	347	acid membrane antigen A	2	2	EOG	1	2	EOG	0	0	NEG	Cj1363			COG0628	R	Predicted PurR-regulated permease PerM
Cj1364c	1296244	1297635	-	fumC	YP_002344752.1	463	fumarate hydratase	1	50	EOG	1	9	EOG	1	14	NEG				COG0114	C	Fumarate hydratase class II
Cj1365c	1297691	1300816	-	-	YP_002344753.1	1041	serine protease	568	41112	NEG	422	3114	NEG	464	16814	NEG				COG1404	O	Serine protease, subtilisin family
Cj1366c	1300819	1302615	-	glmS	YP_002344754.1	598	glucosamine--fructose-6-phosphate aminotransferase	3	89	NEG	3	30	NEG	4	11	NEG	Cj1366c			COG0449	M	Glucosamine 6-phosphate synthetase, contains amidotransferase and phosphosugar isomerase domains
Cj1367c	1302620	1304968	-	-	YP_002344755.1	782	nucleotidyltransferase	246	162402	NEG	205	10179	NEG	224	40109	NEG				COG2844	OT	UTP:GlnB (protein PII) uridylyltransferase
Cj1368	1305112	1306176	+	-	YP_002344756.1	354	hypothetical protein Cj1368	1	3	NEG	2	3	NEG	0	0	NEG			Cj1368	COG1060	H	2-iminoacetate synthase ThiH (tyrosine cleavage enzyme, thamine biosynthesis)
Cj1369	1306186	1307505	+	-	YP_002344757.1	439	permease	139	48974	NEG	119	2590	NEG	129	11154	NEG				COG2252	F	Xanthine/uracil/vitamin C permease, AzgA family
Cj1370	1307519	1307962	+	-	YP_002344758.1	147	nucleotide phosphoribosyltransferase	23	1436	NEG	9	104	NEG	10	293	NEG	Cj1370			COG2236	H	Hypoxanthine phosphoribosyltransferase
Cj1371	1308007	1308705	+	-	YP_002344759.1	232	periplasmic protein	98	7338	NEG	71	485	NEG	67	1262	NEG				COG2853	M	ABC-type transporter Mla maintaining outer membrane lipid asymmetry, lipoprotein component MlaA
Cj1372	1308715	1309284	+	-	YP_002344760.1	189	periplasmic protein	48	3319	NEG	36	267	NEG	31	807	NEG				COG2854	I	ABC-type transporter Mla maintaining outer membrane lipid asymmetry, periplasmic MlaC component
Cj1373	1309284	1311755	+	-	YP_002344761.1	823	integral membrane protein	79	3679	NEG	50	235	NEG	31	272	NEG				COG1033	R	Predicted exporter protein, RND superfamily
Cj1374c	1311786	1312388	-	-	YP_002344762.1	200	Non-canonical purine NTP pyrophosphatase	51	2017	NEG	37	140	NEG	27	311	NEG				COG0127	F	Inosine/xanthosine triphosphate pyrophosphatase, all-alpha NTP-PPase family
Cj1375	1312555	1313850	+	-	YP_002344763.1	431	multidrug efflux transporter	3	44	NEG	2	4	NEG	2	10	NEG				COG2814	G	Predicted arabinose efflux permease, MFS family
Cj1376	1313847	1314656	+	-	YP_002344764.1	269	periplasmic protein	59	6329	NEG	40	1102	NEG	34	3117	NEG				COG2819	R	Predicted hydrolase of the alpha/beta superfamily
Cj1377c	1314649	1316310	-	-	YP_002344765.1	553	ferredoxin	148	11035	NEG	107	1205	NEG	75	3076	NEG				COG1149	R	MinD superfamily P-loop ATPase, contains an inserted ferredoxin domain
Cj1378	1316388	1317710	+	selA	YP_002344766.1	440	L-seryl-tRNA(Sec) selenium transferase	81	2825	NEG	57	293	NEG	31	250	NEG				COG1921	J	Seryl-tRNA(Sec) selenium transferase
Cj1379	1317707	1319512	+	selB	YP_002344767.1	601	selenocysteine-specific elongation factor	61	2557	NEG	47	188	NEG	21	178	NEG				COG3276	J	Selenocysteine-specific translation elongation factor
Cj1380	1319561	1320271	+	-	YP_002344768.1	236	periplasmic protein	3	119	NEG	3	6	NEG	0	0	NEG				COG1651	O	Protein-disulfide isomerase
Cj1381	1320277	1320807	+	-	YP_002344769.1	176	lipoprotein	20	1373	NEG	11	200	NEG	9	353	NEG				-	-	-
Cj1382c	1320852	1321343	-	fldA	YP_002344770.1	163	flavodoxin FldA	0	0	NEG	0	0	NEG	0	0	NEG			Cj1382c	COG0716	C	Flavodoxin
Cj1383c	1321343	1322038	-	-	YP_002344771.1	231	hypothetical protein Cj1383c	1	2	NEG	0	0	NEG	1	1	NEG				-	-	-
Cj1384c	1322041	1322355	-	-	YP_002344772.1	104	hypothetical protein Cj1384c	0	0	NEG	0	0	NEG	0	0	NEG				COG4378	S	Uncharacterized protein
Cj1385	1322526	1323950	+	katA	YP_002344773.1	474	catalase	4	62	NEG	1	3	NEG	2	2	NEG				COG0753	P	Catalase
Cj1386	1324007	1324477	+	-	YP_002344774.1	156	ankyrin repeat-containing protein	1	7	NEG	0	0	NEG	0	0	NEG				COG0666	T	Ankyrin repeat
Cj1387c	1324478	1325134	-	-	YP_002344775.1	218	hypothetical protein Cj1387c	39	1562	NEG	28	78	NEG	24	214	NEG				COG2964	K	Predicted transcriptional regulator YheO, contains PAS and DNA-binding HTH domains
Cj1388	1325302	1325664	+	-	YP_002344776.1	120	endoribonuclease L-PSP	28	8784	NEG	22	129	NEG	11	76	NEG				COG0251	V	Enamine deaminase RidA, house cleaning of reactive enamine intermediates, YjgF/YER057c/UK114 family
Cj1394	1328292	1329659	+	-	YP_002344779.1	455	adenylosuccinate lyase	5	88	NEG	2	16	NEG	2	2	NEG				COG0015	F	Adenylosuccinate lyase
Cj1397	1331090	1331314	+	-	YP_002344780.1	74	ferrous iron transport protein	10	190	NA	4	8	NA	7	34	NA				COG1918	P	Fe2+ transport system protein FeoA
Cj1398	1331311	1333152	+	feoB	YP_002344781.1	613	ferrous iron transport protein	39	5829	NEG	22	2452	NEG	16	4137	NEG				COG0370	P	Fe2+ transport system protein B
Cj1399c	1333149	1334642	-	hydA2	YP_002344782.1	497	Ni/Fe-hydrogenase small subunit	229	21278	NEG	171	3758	NEG	192	25070	NEG				COG1740	C	Ni,Fe-hydrogenase I small subunit
Cj1400c	1334646	1335470	-	fabI	YP_002344783.1	274	enoyl-ACP reductase	159	13023	NEG	117	1040	NEG	138	21776	NEG				COG0623	I	Enoyl-[acyl-carrier-protein] reductase (NADH)
Cj1401c	1335474	1336145	-	tpiA	YP_002344784.1	223	triosephosphate isomerase	1	85	NEG	1	3	NEG	0	0	NEG				COG0149	G	Triosephosphate isomerase
Cj1402c	1336142	1337344	-	pgk	YP_002344785.1	400	phosphoglycerate kinase	3	10	NEG	0	0	EOG	1	3	NEG			Cj1402c	COG0126	G	3-phosphoglycerate kinase
Cj1403c	1337347	1338345	-	gapA	YP_002344786.1	332	glyceraldehyde 3-phosphate dehydrogenase	3	34	NEG	1	1	EOG	1	3	NEG	Cj1403c		Cj1403c	COG0057	G	Glyceraldehyde-3-phosphate dehydrogenase/erythrose-4-phosphate dehydrogenase
Cj1404	1338404	1338949	+	nadD	YP_002344787.1	181	nicotinate-nucleotide adenylyltransferase	1	9	NEG	0	0	NEG	1	10	NEG			Cj1404	COG1057	H	Nicotinic acid mononucleotide adenylyltransferase
Cj1405	1338977	1339303	+	-	YP_002344788.1	108	fibosomal silencing factor RsfS	56	5684	NEG	46	423	NEG	51	2490	NEG				COG0799	J	Ribosomal silencing factor RsfS, regulates association of 30S and 50S subunits
Cj1406c	1339362	1339712	-	-	YP_002344789.1	116	periplasmic protein	34	3260	NEG	29	350	NEG	27	1611	NEG				-	-	-
Cj1407c	1339759	1341147	-	-	YP_002344790.1	462	phospho-sugar mutase	3	85	NEG	3	6	NEG	0	0	DEG			Cj1407c	COG1109	G	Phosphomannomutase
Cj1408	1341250	1341786	+	fliL	YP_002344791.1	178	flagellar basal body-associated protein FliL	0	0	NEG	0	0	NEG	0	0	NEG	Cj1408			COG1580	N	Flagellar basal body-associated protein FliL
Cj1409	1341786	1342133	+	acpS	YP_002344792.1	115	holo-ACP synthase	0	0	NEG	0	0	NEG	1	1	NEG				COG0736	I	Phosphopantetheinyl transferase (holo-ACP synthase)
Cj1410c	1342134	1342553	-	-	YP_002344793.1	139	membrane protein	11	64	NEG	3	3	NEG	0	0	NEG				-	-	-
Cj1411c	1342550	1343911	-	-	YP_002344794.1	453	cytochrome P450	44	407	NEG	9	20	NEG	0	0	EOG				COG2124	QV	Cytochrome P450
Cj1412c	1343908	1345029	-	-	YP_002344795.1	373	integral membrane protein	21	48	NEG	5	31	NEG	0	0	EOG	Cj1412c			-	-	-
Cj1413c	1345102	1346286	-	kpsS	YP_002344796.1	394	capsule polysaccharide modification protein	7	83	NEG	1	4	NEG	1	4	EOG				COG3562	M	Capsule polysaccharide modification protein KpsS
Cj1414c	1346283	1348352	-	kpsC	YP_002344797.1	689	capsule polysaccharide modification protein	13	77	NEG	3	6	NEG	3	7	EOG				COG3563	M	Capsule polysaccharide export protein KpsC/LpsZ
Cj1415c	1348349	1348861	-	cysC	YP_002344798.1	170	adenylylsulfate kinase	3	18	NEG	0	0	NEG	2	3	NEG				COG0529	P	Adenylylsulfate kinase or related kinase
Cj1416c	1348851	1349612	-	-	YP_002344799.1	253	sugar nucleotidyltransferase	30	137	NEG	5	5	NEG	1	1	NEG				COG1213	I	Choline kinase
Cj1417c	1349614	1350216	-	-	YP_002344800.1	200	amidotransferase	20	106	NEG	8	14	NEG	3	14	NEG				COG2071	E	Gamma-glutamyl-gamma-aminobutyrate hydrolase PuuD (putrescine degradation), contains GATase1-like domain
Cj1418c	1350207	1352546	-	-	YP_002344801.1	779	hypothetical protein Cj1418c	250	6936	NEG	166	3702	NEG	112	26060	NEG				COG0574	G	Phosphoenolpyruvate synthase/pyruvate phosphate dikinase
Cj1419c	1352561	1353322	-	-	YP_002344802.1	253	methyltransferase	111	4568	NEG	69	425	NEG	71	1500	NEG				COG2226	H	Ubiquinone/menaquinone biosynthesis C-methylase UbiE
Cj1420c	1353375	1354148	-	-	YP_002344803.1	257	methyltransferase	125	1531	NEG	44	138	NEG	50	485	NEG				COG2226	H	Ubiquinone/menaquinone biosynthesis C-methylase UbiE
Cj1421c	1354215	1356053	-	-	YP_002344804.1	612	sugar transferase	131	4161	NEG	68	237	NEG	50	726	NEG				-	-	-
Cj1422c	1356108	1357985	-	-	YP_002344805.1	625	sugar transferase	133	4055	NEG	71	266	NEG	50	750	NEG				-	-	-
Cj1423c	1358036	1358701	-	hddC	YP_002344806.1	221	D-glycero-D-manno-heptose 1-phosphate guanosyltransferase	2	4	NEG	0	0	NEG	0	0	NEG			Cj1423c	COG1208	JM	NDP-sugar pyrophosphorylase, includes eIF-2Bgamma, eIF-2Bepsilon, and LPS biosynthesis proteins
Cj1424c	1358689	1359294	-	gmhA2	YP_002344807.1	201	phosphoheptose isomerase	10	244	NEG	7	412	NEG	0	0	NEG				COG0279	G	Phosphoheptose isomerase
Cj1425c	1359282	1360301	-	hddA	YP_002344808.1	339	D-glycero-D-manno-heptose 7-phosphate kinase	138	3831	NEG	88	465	NEG	47	439	NEG				COG2605	R	Predicted kinase related to galactokinase and mevalonate kinase
Cj1426c	1360321	1361172	-	-	YP_002344809.1	283	methyltransferase family protein	126	7309	NEG	70	607	NEG	76	1376	NEG				-	-	-
Cj1427c	1361191	1362132	-	-	YP_002344810.1	313	sugar-nucleotide epimerase/dehydratease	114	2470	NEG	55	161	NEG	38	298	NEG				COG0451	M	Nucleoside-diphosphate-sugar epimerase
Cj1428c	1362156	1363196	-	fcl	YP_002344811.1	346	GDP-L-fucose synthetase	37	449	NEG	18	905	NEG	7	19	NEG				COG0451	M	Nucleoside-diphosphate-sugar epimerase
Cj1429c	1363196	1364122	-	-	YP_002344812.1	308	hypothetical protein Cj1429c	116	4804	NEG	55	934	NEG	35	220	NEG				-	-	-
Cj1430c	1364126	1364671	-	rfbC	YP_002344813.1	181	dTDP-4-dehydrorhamnose 3,5-epimerase	67	542	NEG	23	49	NEG	8	12	NEG				COG1898	M	dTDP-4-dehydrorhamnose 3,5-epimerase or related enzyme
Cj1431c	1364671	1366419	-	hddC	YP_002344814.1	582	capsular polysaccharide heptosyltransferase	95	784	NEG	29	70	NEG	22	102	NEG				-	-	-
Cj1432c	1366422	1369517	-	-	YP_002344815.1	1031	sugar transferase	112	725	NEG	22	51	NEG	8	15	NEG				COG5610	R	Predicted hydrolase, HAD superfamily
Cj1433c	1369527	1370633	-	-	YP_002344816.1	368	hypothetical protein Cj1433c	67	297	NEG	14	20	NEG	8	17	NEG				COG2896	H	Molybdenum cofactor biosynthesis enzyme MoaA
Cj1434c	1370667	1372004	-	-	YP_002344817.1	445	sugar transferase	49	629	NEG	11	29	NEG	4	5	NEG				COG0463	M	Glycosyltransferase involved in cell wall bisynthesis
Cj1435c	1372056	1372691	-	-	YP_002344818.1	211	phosphatase	21	126	NEG	4	5	NEG	0	0	NEG				COG0560	E	Phosphoserine phosphatase
Cj1436c	1372695	1373867	-	-	YP_002344819.1	390	aminotransferase	109	3505	NEG	53	167	NEG	44	531	NEG				COG0079	E	Histidinol-phosphate/aromatic aminotransferase or cobyric acid decarboxylase
Cj1437c	1373917	1375020	-	-	YP_002344820.1	367	aminotransferase	80	648	NEG	8	14	NEG	11	25	NEG				COG0079	E	Histidinol-phosphate/aromatic aminotransferase or cobyric acid decarboxylase
Cj1438c	1375007	1377337	-	-	YP_002344821.1	776	sugar transferase	76	404	NEG	11	25	NEG	2	10	DEG	Cj1438c			COG0463	M	Glycosyltransferase involved in cell wall bisynthesis
Cj1439c	1377339	1378445	-	glf	YP_002344822.1	368	UDP-galactopyranose mutase	39	521	NEG	9	29	NEG	3	8	EOG				COG0562	M	UDP-galactopyranose mutase
Cj1440c	1378483	1379706	-	-	YP_002344823.1	407	sugar transferase	15	320	NEG	2	2	NEG	0	0	EOG				COG0463	M	Glycosyltransferase involved in cell wall bisynthesis
Cj1441c	1379716	1380897	-	kfiD	YP_002344824.1	393	UDP-glucose 6-dehydrogenase	23	294	NEG	5	32	NEG	1	5	EOG				COG1004	M	UDP-glucose 6-dehydrogenase
Cj1442c	1380894	1382528	-	-	YP_002344825.1	544	sugar transferase	17	157	NEG	4	7	NEG	1	6	EOG				COG4092	M	Predicted glycosyltransferase involved in capsule biosynthesis
Cj1443c	1382528	1383475	-	kpsF	YP_002344826.1	315	D-arabinose 5-phosphate isomerase	2	7	NEG	1	1	NEG	0	0	EOG	Cj1443c		Cj1443c	COG0794	GM	D-arabinose 5-phosphate isomerase GutQ
Cj1444c	1383486	1385144	-	kpsD	YP_002344827.1	552	capsule polysaccharide ABC transporter substrate-binding protein	8	177	NEG	3	8	NEG	1	28	EOG	Cj1444c		Cj1444c	COG1596	M	Periplasmic protein involved in polysaccharide export, contains SLBB domain of the beta-grasp fold
Cj1445c	1385146	1386264	-	kpsE	YP_002344828.1	372	capsule polysaccharide ABC transporter permease	35	86	NEG	6	8	NEG	2	3	EOG	Cj1445c			COG3524	M	Capsule polysaccharide export protein KpsE/RkpR
Cj1447c	1386264	1386926	-	kpsT	YP_002344829.1	220	capsule polysaccharide ABC transporter ATP-binding protein	15	463	NEG	5	17	NEG	3	14	NEG	Cj1447c			COG1134	GM	ABC-type polysaccharide/polyol phosphate transport system, ATPase component
Cj1448c	1386923	1387705	-	kpsM	YP_002344830.1	260	capsule polysaccharide ABC transporter permease	17	190	NEG	5	10	NEG	2	4	NEG			Cj1448c	COG1682	GM	ABC-type polysaccharide/polyol phosphate export permease
Cj1449c	1387777	1388184	-	-	YP_002344831.1	135	hypothetical protein Cj1449c	31	1327	NEG	19	127	NEG	19	256	NEG				COG3787	S	Uncharacterized conserved protein YhbP, UPF0306 family
Cj1450	1388259	1388822	+	-	YP_002344832.1	187	ATP/GTP-binding protein	77	5601	NEG	61	641	NEG	58	1349	NEG				-	-	-
Cj1451	1388859	1389548	+	dut	YP_002344833.1	229	dUTPase	85	3612	NEG	52	310	NEG	7	9	NEG				-	-	-
Cj1452	1389550	1390263	+	-	YP_002344834.1	237	integral membrane protein	55	4107	NEG	33	158	NEG	28	339	NEG				-	-	-
Cj1453c	1390246	1391211	-	tilS	YP_002344835.1	321	tRNA(Ile)-lysidine synthase	2	12	NEG	1	1	NEG	0	0	NEG	Cj1453c		Cj1453c	COG0037	J	tRNA(Ile)-lysidine synthase TilS/MesJ
Cj1454c	1391201	1392520	-	-	YP_002344836.1	439	ribosomal protein S12 methylthiotransferase	9	194	NEG	4	65	NEG	1	96	DEG				COG0621	J	tRNA A37 methylthiotransferase MiaB
Cj1455	1392594	1393691	+	prfB	YP_002344837.1	365	peptide chain release factor 2	1	38	NEG	1	8	NEG	0	0	EOG				COG1186	J	Protein chain release factor B
Cj1456c	1393849	1394163	-	-	YP_002344838.1	104	periplasmic protein	15	227	NA	10	38	NA	3	70	NA				-	-	-
Cj1457c	1394285	1395403	-	truD	YP_002344839.1	372	tRNA pseudouridine synthase D	20	125	NEG	6	11	NEG	1	8	EOG		Cj1457c		COG0585	J	tRNA(Glu) U13 pseudouridine synthase TruD
Cj1458c	1395372	1396193	-	thiL	YP_002344840.1	273	thiamine monophosphate kinase	2	9	NEG	0	0	NEG	0	0	NEG				COG0611	H	Thiamine monophosphate kinase
Cj1459	1396280	1397353	+	-	YP_002344841.1	357	hypothetical protein Cj1459	0	0	NEG	0	0	NEG	0	0	EOG				-	-	-
Cj1460	1397350	1397733	+	-	YP_002344842.1	127	hypothetical protein Cj1460	17	399	NEG	11	42	NEG	10	164	NEG				-	-	-
Cj1461	1397726	1398409	+	-	YP_002344843.1	227	DNA methylase	46	2601	NEG	36	208	NEG	23	328	NEG				COG0742	J	16S rRNA G966 N2-methylase RsmD
Cj1462	1398468	1399514	+	flgI	YP_002344844.1	348	flagellar basal body P-ring protein	131	2158	NEG	68	233	NEG	16	53	NEG			Cj1462	COG1706	N	Flagellar basal body P-ring protein FlgI
Cj1463	1399514	1399855	+	flgJ	YP_002344845.1	113	flagellar biosynthesis protein FlgJ	29	880	NEG	8	17	NEG	1	1	NEG				-	-	-
Cj1464	1399918	1400115	+	flgM	YP_002344846.1	65	flagellar biosynthesis protein FlgM	27	1150	NA	19	109	NA	17	277	NA				-	-	-
Cj1465	1400158	1400592	+	-	YP_002344847.1	144	hypothetical protein Cj1465	40	508	NEG	23	70	NEG	7	19	NEG				-	-	-
Cj1466	1400602	1402428	+	flgK	YP_002344848.1	608	flagellar hook-associated protein FlgK	167	2172	NEG	76	189	NEG	27	158	NEG				COG1256	N	Flagellar hook-associated protein FlgK
Cj1467	1402445	1403209	+	-	YP_002344849.1	254	hypothetical protein Cj1467	3	20	NEG	0	0	NEG	1	1	NEG				-	-	-
Cj1468	1403213	1403977	+	-	YP_002344850.1	254	integral membrane protein	18	214	NEG	5	18	NEG	1	1	NEG				COG0730	S	Uncharacterized membrane protein YfcA
Cj1471c	1405147	1406706	-	ctsE	YP_002344851.1	519	type II protein secretion system protein E	23	229	NEG	8	21	NEG	1	3	NEG				COG2804	NUW	Type II secretory pathway ATPase GspE/PulE or T4P pilus assembly pathway ATPase PilB
Cj1472c	1406696	1407283	-	-	YP_002344852.1	195	membrane protein	4	165	NEG	3	13	NEG	1	1	NEG				-	-	-
Cj1473c	1407287	1407895	-	ctsP	YP_002344853.1	202	ATP/GTP-binding protein	13	312	NEG	7	22	NEG	5	25	NEG				COG2805	NW	Tfp pilus assembly protein PilT, pilus retraction ATPase
Cj1474c	1407888	1409306	-	ctsD	YP_002344854.1	472	type II protein secretion system protein D	53	1433	NEG	31	136	NEG	19	181	NEG				COG1450	U	Type II secretory pathway component GspD/PulD (secretin)
Cj1475c	1409278	1409595	-	-	YP_002344855.1	105	hypothetical protein Cj1475c	17	1447	NEG	10	93	NEG	13	608	NEG				-	-	-
Cj1476c	1409619	1413179	-	-	YP_002344856.1	1186	pyruvate-flavodoxin oxidoreductase	4	39	EOG	3	22	NEG	1	3	NEG				COG0674	C	Pyruvate:ferredoxin oxidoreductase or related 2-oxoacid:ferredoxin oxidoreductase, alpha subunit
Cj1477c	1413272	1413913	-	-	YP_002344857.1	213	hydrolase	48	2770	NEG	37	193	NEG	28	279	NEG				COG0546	C	Phosphoglycolate phosphatase, HAD superfamily
Cj1478c	1413913	1414872	-	cadF	YP_002344858.1	319	outer membrane fibronectin-binding protein	187	14245	NEG	148	1093	NEG	151	5216	NEG				COG2885	M	Outer membrane protein OmpA and related peptidoglycan-associated (lipo)proteins
Cj1479c	1414997	1415386	-	rpsI	YP_002344859.1	129	30S ribosomal protein S9	5	57	NEG	1	4	NEG	0	0	NEG				COG0103	J	Ribosomal protein S9
Cj1480c	1415389	1415814	-	rplM	YP_002344860.1	141	50S ribosomal protein L13	0	0	NEG	0	0	NEG	0	0	NEG	Cj1480c			COG0102	J	Ribosomal protein L13
Cj1481c	1415898	1418663	-	-	YP_002344861.1	921	helicase	106	1664	NEG	47	109	NEG	21	49	NEG				COG1074	L	ATP-dependent exoDNAse (exonuclease V) beta subunit (contains helicase and exonuclease domains)
Cj1482c	1418660	1421026	-	-	YP_002344862.1	788	hypothetical protein Cj1482c	109	2098	NEG	49	127	NEG	18	61	NEG				COG3893	L	Inactivated superfamily I helicase
Cj1483c	1421023	1421544	-	-	YP_002344863.1	173	lipoprotein	3	3	NEG	1	1	NEG	0	0	NEG				-	-	-
Cj1484c	1421531	1422133	-	-	YP_002344864.1	200	membrane protein	48	516	NEG	11	34	NEG	2	155	NEG			Cj1484c	-	-	-
Cj1485c	1422130	1422231	-	-	YP_002344865.1	33	periplasmic protein	13	178	NEG	6	12	NEG	1	3	NEG	Cj1485c	Cj1485c		-	-	-
Cj1486c	1422228	1422449	-	-	YP_002344866.1	73	periplasmic protein	27	4711	NA	20	365	NA	17	1000	NA		Cj1486c		-	-	-
Cj1487c	1422446	1423309	-	ccoP	YP_002344867.1	287	cbb3-type cytochrome C oxidase subunit III	1	59	NEG	1	2	NEG	1	1	NEG			Cj1487c	COG2010	C	Cytochrome c, mono- and diheme variants
Cj1488c	1423309	1423572	-	ccoQ	YP_002344868.1	87	cbb3-type cytochrome C oxidase subunit IV	15	588	NEG	9	36	NEG	3	54	NEG				COG4736	C	Cbb3-type cytochrome oxidase, subunit 3
Cj1489c	1423577	1424242	-	ccoO	YP_002344869.1	221	cbb3-type cytochrome c oxidase subunit II	1	59	NEG	1	1	NEG	1	1	NEG				COG2993	C	Cbb3-type cytochrome oxidase, cytochrome c subunit
Cj1490c	1424255	1425721	-	ccoN	YP_002344870.1	488	cbb3-type cytochrome c oxidase subunit I	8	196	NEG	5	11	NEG	3	10	NEG	Cj1490c			COG3278	C	Cbb3-type cytochrome oxidase, subunit 1
Cj1491c	1425847	1426527	-	-	YP_002344871.1	226	two-component regulator	123	14862	NEG	93	1056	NEG	114	8917	NEG				COG0745	TK	DNA-binding response regulator, OmpR family, contains REC and winged-helix (wHTH) domain
Cj1492c	1426530	1427741	-	-	YP_002344872.1	403	two-component sensor	115	9929	NEG	85	805	NEG	96	4437	NEG				COG0642	T	Signal transduction histidine kinase
Cj1493c	1427738	1428397	-	-	YP_002344873.1	219	integral membrane protein	3	3	NEG	0	0	NEG	0	0	NEG				COG2836	P	Sulfite exporter TauE/SafE
Cj1494c	1428394	1429512	-	carA	YP_002344874.1	372	carbamoyl phosphate synthase small subunit	20	242	NEG	5	19	NEG	0	0	NEG				COG0505	EF	Carbamoylphosphate synthase small subunit
Cj1495c	1429512	1430063	-	-	YP_002344875.1	183	hypothetical protein Cj1495c	1	2	NEG	0	0	NEG	0	0	NEG				COG2952	S	Uncharacterized protein
Cj1496c	1430156	1430674	-	-	YP_002344876.1	172	periplasmic protein	62	4759	NEG	42	391	NEG	49	1850	NEG				COG3334	N	Flagellar motility protein MotE, a chaperone for MotC folding
Cj1497c	1430667	1431095	-	-	YP_002344877.1	142	hypothetical protein Cj1497c	32	1330	NEG	26	136	NEG	23	217	NEG				-	-	-
Cj1498c	1431092	1432342	-	purA	YP_002344878.1	416	adenylosuccinate synthetase	6	69	NEG	2	4	NEG	1	1	NEG			Cj1498c	COG0104	F	Adenylosuccinate synthase
Cj1500	1432607	1433815	+	-	YP_002344879.1	402	inner membrane protein	7	71	NEG	6	13	NEG	1	1	NEG				COG2391	R	Uncharacterized membrane protein YedE/YeeE, contains two sulfur transport domains
Cj1501	1433819	1434046	+	-	YP_002344880.1	75	hypothetical protein Cj1501	8	46	NA	1	3	NA	2	16	NA				COG0425	O	TusA-related sulfurtransferase
Cj1502c	1434062	1435549	-	putP	YP_002344881.1	495	sodium/proline symporter	158	5960	NEG	103	358	NEG	67	494	NEG				COG0591	E	Na+/proline symporter
Cj1503c	1435549	1439037	-	putA	YP_002344882.1	1162	proline dehydrogenase/delta-1-pyrroline-5-carboxylate dehydrogenase	199	7253	NEG	132	968	NEG	95	9279	NEG				COG1012	C	Acyl-CoA reductase or other NAD-dependent aldehyde dehydrogenase
Cj1504c	1439168	1440094	-	selD	YP_002344883.1	308	selenide,water dikinase	33	2813	NEG	14	454	NEG	10	7560	NEG				COG0709	E	Selenophosphate synthase
Cj1505c	1440200	1440772	-	-	YP_002344884.1	190	two-component response regulator	70	2242	NEG	40	188	NEG	41	483	NEG				COG0425	O	TusA-related sulfurtransferase
Cj1506c	1440883	1442985	-	-	YP_002344885.1	700	MCP-type signal transduction protein	387	38690	NEG	287	3170	NEG	318	18813	NEG				COG0840	NT	Methyl-accepting chemotaxis protein
Cj1507c	1443095	1443832	-	-	YP_002344886.1	245	regulatory protein	108	5221	NEG	69	585	NEG	85	2488	NEG				COG2005	K	DNA-binding transcriptional regulator ModE (molybdenum-dependent)
Cj1508c	1443825	1444607	-	fdhD	YP_002344887.1	260	formate dehydrogenase accessory protein	168	24459	NEG	136	2138	NEG	150	12833	NEG				COG1526	C	Formate dehydrogenase assembly factor FdhD
Cj1509c	1444774	1445706	-	fdhC	YP_002344888.1	310	formate dehydrogenase cytochrome B subunit	185	23414	NEG	131	1475	NEG	148	4295	NEG				COG2864	C	Cytochrome b subunit of formate dehydrogenase
Cj1510c	1445703	1446344	-	fdhB	YP_002344889.1	213	formate dehydrogenase iron-sulfur subunit	163	11911	NEG	127	1068	NEG	138	2921	NEG				COG0437	C	Fe-S-cluster-containing dehydrogenase component
Cj1513c	1449145	1449336	-	-	YP_002344891.1	63	hypothetical protein Cj1513c	32	3034	NA	24	267	NA	21	714	NA		Cj1513c		-	-	-
Cj1514c	1449311	1450024	-	-	YP_002344892.1	237	hypothetical protein Cj1514c	77	3645	NEG	57	333	NEG	49	738	NEG		Cj1514c		COG3381	O	Cytoplasmic chaperone TorD involved in molybdoenzyme TorA maturation
Cj1515c	1450328	1451476	-	-	YP_002344893.1	382	carboxynorspermidine/carboxyspermidine decarboxylase	27	73	NEG	6	32	NEG	0	0	NEG			Cj1515c	COG0019	E	Diaminopimelate decarboxylase
Cj1516	1451600	1453141	+	-	YP_002344894.1	513	oxidoreductase	246	18676	NEG	201	2038	NEG	161	3990	NEG				COG2132	DPM	Multicopper oxidase with three cupredoxin domains (includes cell division protein FtsP and spore coat protein CotA)
Cj1517	1453143	1453364	+	moaD	YP_002344895.1	73	molybdopterin converting factor subunit 1	23	2946	NA	20	311	NA	18	358	NA				COG1977	H	Molybdopterin converting factor, small subunit
Cj1518	1453365	1453811	+	moaE	YP_002344896.1	148	molybdopterin converting factor subunit 2	57	6203	NEG	38	623	NEG	33	775	NEG				COG0314	H	Molybdopterin synthase catalytic subunit
Cj1519	1453815	1455005	+	moeA2	YP_002344897.1	396	molybdopterin biosynthesis protein	128	8769	NEG	107	835	NEG	66	849	NEG				COG0303	H	Molybdopterin biosynthesis enzyme
Cj1521c	1455569	1456000	-	-	YP_002344898.1	143	CRISPR-associated endoribonuclease Cas2	4	119	NEG	4	15	NEG	2	17	NEG				COG3512	V	CRISPR/Cas system-associated protein Cas2, endoribonuclease
Cj1522c	1455993	1456883	-	-	YP_002344899.1	296	CRISPR-associated endonuclease Cas1	7	81	EOG	3	6	EOG	1	2	NEG				COG1518	V	CRISPR/Cas system-associated endonuclease Cas1
Cj1523c	1456880	1459834	-	-	YP_002344900.1	984	CRISPR-associated protein	6	112	EOG	5	15	EOG	1	5	EOG				COG3513	V	CRISPR/Cas system Type II associated protein, contains McrA/HNH and RuvC-like nuclease domains
Cj1529c	1461504	1462493	-	purM	YP_002344901.1	329	phosphoribosylformylglycinamidine cyclo-ligase	54	196	NEG	9	116	NEG	1	1	NEG				COG0150	F	Phosphoribosylaminoimidazole (AIR) synthetase
Cj1530	1462554	1463159	+	coaE	YP_002344902.1	201	dephospho-CoA kinase	0	0	NEG	0	0	NEG	0	0	NEG			Cj1530	COG0237	H	Dephospho-CoA kinase
Cj1531	1463156	1463905	+	dapF	YP_002344903.1	249	diaminopimelate epimerase	3	66	NEG	1	3	NEG	0	0	NEG		Cj1531		COG0253	E	Diaminopimelate epimerase
Cj1532	1463880	1464611	+	-	YP_002344904.1	243	periplasmic protein	63	3806	NEG	48	442	NEG	39	708	NEG				COG2992	R	Uncharacterized FlgJ-related protein
Cj1533c	1464608	1465645	-	-	YP_002344905.1	345	hypothetical protein Cj1533c	2	3	NEG	0	0	NEG	0	0	NEG				COG1373	R	Predicted ATPase, AAA+ superfamily
Cj1534c	1465710	1466159	-	-	YP_002344906.1	149	bacterioferritin	60	6438	NEG	49	712	NEG	49	3962	NEG				COG0783	PV	DNA-binding ferritin-like protein (oxidative damage protectant)
Cj1535c	1466289	1467509	-	pgi	YP_002344907.1	406	glucose-6-phosphate isomerase	3	90	NEG	2	10	NEG	0	0	NEG		Cj1535c	Cj1535c	COG0166	G	Glucose-6-phosphate isomerase
Cj1536c	1467503	1468327	-	galU	YP_002344908.1	274	UTP-glucose-1-phosphate uridylyltransferase	4	14	NEG	1	1	NEG	0	0	NEG	Cj1536c		Cj1536c	COG1210	M	UTP-glucose-1-phosphate uridylyltransferase
Cj1537c	1468409	1470382	-	acs	YP_002344909.1	657	acetyl-CoA synthetase	16	286	NEG	6	14	NEG	3	16	NEG				COG0365	I	Acyl-coenzyme A synthetase/AMP-(fatty) acid ligase
Cj1538c	1470520	1471515	-	-	YP_002344910.1	331	anion uptake ABC transporter ATP-binding protein	11	242	NEG	5	19	NEG	3	24	NEG		Cj1538c		COG3839	G	ABC-type sugar transport system, ATPase component
Cj1539c	1471517	1472236	-	-	YP_002344911.1	239	anion-uptake ABC transporter permease	29	926	NEG	19	83	NEG	13	103	NEG				COG4662	P	ABC-type tungstate transport system, periplasmic component
Cj1540	1472282	1473091	+	-	YP_002344912.1	269	periplasmic protein	100	8372	NEG	77	747	NEG	83	6923	NEG				COG2998	P	ABC-type tungstate transport system, permease component
Cj1541	1473233	1474000	+	-	YP_002344913.1	255	LamB/YcsF family protein	70	3987	NEG	53	255	NEG	51	563	NEG				COG1540	R	Lactam utilization protein B (function unknown)
Cj1542	1474010	1474750	+	-	YP_002344914.1	246	allophanate hydrolase subunit 1	26	915	NEG	11	61	NEG	8	410	NEG				COG2049	E	Allophanate hydrolase subunit 1
Cj1543	1474731	1475696	+	-	YP_002344915.1	321	allophanate hydrolase subunit 2	21	525	NEG	12	9752	NEG	14	36586	NEG				COG1984	E	Allophanate hydrolase subunit 2
Cj1544c	1475693	1476589	-	-	YP_002344916.1	298	integral membrane protein	21	523	NEG	12	21	NEG	3	23	NEG				-	-	-
Cj1545c	1476622	1477200	-	-	YP_002344917.1	192	MdaB protein	90	10833	NEG	80	13360	NEG	76	41821	NEG				COG2249	R	Putative NADPH-quinone reductase (modulator of drug activity B)
Cj1546	1477300	1477647	+	-	YP_002344918.1	115	transcriptional regulator	17	215	NEG	15	3123	NEG	4	35	NEG				COG1733	K	DNA-binding transcriptional regulator, HxlR family
Cj1547	1477635	1478084	+	-	YP_002344919.1	149	lipocalin family protein	7	233	NEG	5	261	NEG	1	121	NEG				COG3040	M	Bacterial lipocalin
Cj1548c	1478086	1479162	-	-	YP_002344920.1	358	NADP-dependent alcohol dehydrogenase	126	2907	NEG	77	273	NEG	46	298	NEG				COG1064	G	D-arabinose 1-dehydrogenase, Zn-dependent alcohol dehydrogenase family
Cj1549c	1479390	1482485	-	hsdR	YP_002344921.1	1031	type I restriction enzyme R protein	99	2291	NEG	42	136	NEG	13	94	NEG				COG0610	V	Type I site-specific restriction-modification system, R (restriction) subunit and related helicases ...
Cj1550c	1482488	1484254	-	rloH	YP_002344922.1	588	ATP/GTP-binding protein	89	2041	NEG	39	151	NEG	34	224	NEG				COG1123	O	ABC-type glutathione transport system ATPase component, contains duplicated ATPase domain
Cj1551c	1484265	1485407	-	hsdS	YP_002344923.1	380	type I restriction enzyme S protein	22	391	NEG	10	36	NEG	4	15	NEG				COG0732	V	Restriction endonuclease S subunit
Cj1552c	1485626	1487092	-	mloB	YP_002344924.1	488	hypothetical protein Cj1552c	67	1401	NEG	37	118	NEG	19	77	NEG				COG2865	K	Predicted transcriptional regulator, contains HTH domain
Cj1553c	1487089	1488591	-	hsdM	YP_002344925.1	500	type I restriction enzyme M protein	75	1620	NEG	43	136	NEG	18	105	NEG				COG0286	V	Type I restriction-modification system, DNA methylase subunit
Cj1555c	1488961	1489596	-	-	YP_002344926.1	211	hypothetical protein Cj1555c	7	89	NEG	2	5	NEG	4	30	NEG				COG2910	R	Putative NADH-flavin reductase
Cj1556	1489789	1490121	+	-	YP_002344927.1	110	transcriptional regulator	15	264	NEG	6	12	NEG	6	29	NEG				COG1733	K	DNA-binding transcriptional regulator, HxlR family
Cj1563c	1491492	1491923	-	-	YP_002344932.1	143	transcriptional regulator	2	34	NEG	1	2	NEG	1	37	NEG				COG0789	K	DNA-binding transcriptional regulator, MerR family
Cj1564	1492003	1493991	+	-	YP_002344933.1	662	methyl-accepting chemotaxis signal transduction protein	464	35441	NEG	350	40215	NEG	396	471068	NEG				COG0840	NT	Methyl-accepting chemotaxis protein
Cj1565c	1494034	1496400	-	pflA	YP_002344934.1	788	paralysed flagellum protein	240	20366	NEG	183	39433	NEG	197	449950	NEG				-	-	-
Cj1566c	1496422	1497810	-	nuoN	YP_002344935.1	462	NADH-quinone oxidoreductase I subunit N	1	32	EOG	2	12	EOG	0	0	DEG	Cj1566c		Cj1566c	COG1007	C	NADH:ubiquinone oxidoreductase subunit 2 (chain N)
Cj1567c	1497800	1499287	-	nuoM	YP_002344936.1	495	NADH-quinone oxidoreductase I subunit M	3	167	EOG	3	5	EOG	2	3	EOG	Cj1567c			COG1008	C	NADH:ubiquinone oxidoreductase subunit 4 (chain M)
Cj1568c	1499289	1501079	-	nuoL	YP_002344937.1	596	NADH-quinone oxidoreductase subunit L	4	163	EOG	2	11	EOG	1	10	EOG				COG1009	CP	NADH:ubiquinone oxidoreductase subunit 5 (chain L)/Multisubunit Na+/H+ antiporter, MnhA subunit
Cj1569c	1501081	1501377	-	nuoK	YP_002344938.1	98	NADH-quinone oxidoreductase I subunit K	0	0	NA	0	0	NA	0	0	NA	Cj1569c			COG0713	C	NADH:ubiquinone oxidoreductase subunit 11 or 4L (chain K)
Cj1570c	1501374	1501892	-	nuoJ	YP_002344939.1	172	NADH-quinone oxidoreductase subunit J	0	0	EOG	0	0	EOG	0	0	EOG				COG0839	C	NADH:ubiquinone oxidoreductase subunit 6 (chain J)
Cj1571c	1501889	1502530	-	nuoI	YP_002344940.1	213	NADH-quinone oxidoreductase subunit I	2	57	NEG	1	5	NEG	1	5	NEG	Cj1571c			COG1143	C	Formate hydrogenlyase subunit 6/NADH:ubiquinone oxidoreductase 23 kD subunit (chain I)
Cj1572c	1502540	1503538	-	nuoH	YP_002344941.1	332	NADH-quinone oxidoreductase subunit H	2	96	EOG	2	3	EOG	2	7	EOG	Cj1572c			COG1005	C	NADH:ubiquinone oxidoreductase subunit 1 (chain H)
Cj1573c	1503531	1505993	-	nuoG	YP_002344942.1	820	NADH-quinone oxidoreductase subunit G	3	50	EOG	2	5	EOG	1	5	EOG				COG1034	C	NADH dehydrogenase/NADH:ubiquinone oxidoreductase 75 kD subunit (chain G)
Cj1574c	1505990	1506682	-	-	YP_002344943.1	230	hypothetical protein Cj1574c	1	29	EOG	0	0	EOG	0	0	EOG	Cj1574c			-	-	-
Cj1575c	1506679	1506906	-	-	YP_002344944.1	75	hypothetical protein Cj1575c	0	0	NA	0	0	NA	0	0	NA		Cj1575c		-	-	-
Cj1576c	1506903	1508129	-	nuoD	YP_002344945.1	408	NADH-quinone oxidoreductase subunit D	3	24	EOG	2	2	EOG	0	0	EOG				COG0649	C	NADH:ubiquinone oxidoreductase 49 kD subunit (chain D)
Cj1577c	1508131	1508925	-	nuoC	YP_002344946.1	264	NADH-quinone oxidoreductase subunit C	1	49	EOG	1	3	EOG	0	0	EOG				COG0852	C	NADH:ubiquinone oxidoreductase 27 kD subunit (chain C)
Cj1578c	1508922	1509425	-	nuoB	YP_002344947.1	167	NADH-quinone oxidoreductase subunit B	0	0	EOG	0	0	EOG	0	0	EOG				COG0377	C	NADH:ubiquinone oxidoreductase 20 kD subunit (chhain B) or related Fe-S oxidoreductase
Cj1579c	1509407	1509796	-	nuoA	YP_002344948.1	129	NADH-quinone oxidoreductase subunit A	0	0	NA	0	0	NA	0	0	NA				COG0838	C	NADH:ubiquinone oxidoreductase subunit 3 (chain A)
Cj1580c	1509909	1510574	-	-	YP_002344949.1	221	peptide ABC transporter ATP-binding protein	3	124	NEG	3	7	NEG	1	1	NEG				COG1123	O	ABC-type glutathione transport system ATPase component, contains duplicated ATPase domain
Cj1581c	1510567	1511277	-	-	YP_002344950.1	236	peptide ABC transporter ATP-binding protein	1	2	EOG	0	0	EOG	0	0	EOG		Cj1581c		COG0444	EP	ABC-type dipeptide/oligopeptide/nickel transport system, ATPase component
Cj1582c	1511274	1512068	-	-	YP_002344951.1	264	peptide ABC transporter permease	3	65	EOG	1	4	EOG	1	18	EOG				COG1173	EP	ABC-type dipeptide/oligopeptide/nickel transport system, permease component
Cj1583c	1512055	1512999	-	-	YP_002344952.1	314	peptide ABC transporter permease	4	7	EOG	1	1	EOG	0	0	EOG				COG0601	EP	ABC-type dipeptide/oligopeptide/nickel transport system, permease component
Cj1584c	1512999	1514534	-	-	YP_002344953.1	511	peptide ABC transporter substrate-binding protein	54	2590	NEG	41	161	NEG	23	109	NEG				COG0747	E	ABC-type transport system, periplasmic component
Cj1585c	1514644	1517415	-	-	YP_002344954.1	923	oxidoreductase	173	6918	NEG	98	453	NEG	55	380	NEG				COG0277	C	FAD/FMN-containing dehydrogenase
Cj1586	1517567	1517989	+	cgb	YP_002344955.1	140	single domain hemoglobin	6	139	NEG	3	16	NEG	1	8	NEG				COG1017	C	Hemoglobin-like flavoprotein
Cj1587c	1518009	1519640	-	-	YP_002344956.1	543	multidrug ABC transporter permease/ATP-binding protein	7	42	NEG	2	2	NEG	0	0	EOG				COG4615	P	ABC-type siderophore export system, fused ATPase and permease components
Cj1588c	1519690	1520985	-	-	YP_002344957.1	431	MFS transport protein	27	289	NEG	9	12	NEG	2	5	EOG				-	-	-
Cj1589	1521072	1521869	+	-	YP_002344958.1	265	hypothetical protein Cj1589	51	2715	NEG	35	220	NEG	35	758	NEG		Cj1589		COG0491	R	Glyoxylase or a related metal-dependent hydrolase, beta-lactamase superfamily II
Cj1590	1521957	1522175	+	infA	YP_002344959.1	72	translation initiation factor IF-1	1	5	NA	1	567	NA	2	2708	NA				COG0361	J	Translation initiation factor IF-1
Cj1591	1522347	1522460	+	rpmJ	YP_002344960.1	37	50S ribosomal protein L36	0	0	NA	0	0	NA	0	0	NA		Cj1591		COG0257	J	Ribosomal protein L36
Cj1592	1522463	1522828	+	rpsM	YP_002344961.1	121	30S ribosomal protein S13	0	0	NEG	0	0	NEG	1	1	NEG				COG0099	J	Ribosomal protein S13
Cj1593	1522838	1523230	+	rpsK	YP_002344962.1	130	30S ribosomal protein S11	2	35	NEG	1	4	NEG	0	0	NEG	Cj1593			COG0100	J	Ribosomal protein S11
Cj1594	1523258	1523884	+	rpsD	YP_002344963.1	208	30S ribosomal protein S4	1	16	NEG	1	1	NEG	1	29	NEG				COG0522	J	Ribosomal protein S4 or related protein
Cj1595	1523897	1524910	+	rpoA	YP_002344964.1	337	DNA-directed RNA polymerase subunit alpha	5	150	NEG	4	957	NEG	3	4434	NEG			Cj1595	COG0202	K	DNA-directed RNA polymerase, alpha subunit/40 kD subunit
Cj1596	1524914	1525267	+	rplQ	YP_002344965.1	117	50S ribosomal protein L17	0	0	NEG	0	0	NEG	0	0	NEG				COG0203	J	Ribosomal protein L17
Cj1597	1525440	1526339	+	hisG	YP_002344966.1	299	ATP phosphoribosyltransferase	121	4215	NEG	61	988	NEG	67	2249	NEG				COG0040	E	ATP phosphoribosyltransferase
Cj1598	1526347	1527633	+	hisD	YP_002344967.1	428	histidinol dehydrogenase	148	2219	NEG	67	417	NEG	44	378	NEG				COG0141	E	Histidinol dehydrogenase
Cj1599	1527630	1528688	+	hisB	YP_002344968.1	352	bifunctional imidazole glycerol-phosphate dehydratase/histidinol phosphatase	125	3431	NEG	66	1299	NEG	57	564	NEG				COG0131	E	Imidazoleglycerol phosphate dehydratase HisB
Cj1600	1528685	1529272	+	hisH	YP_002344969.1	195	imidazole glycerol phosphate synthase subunit HisH	83	1504	NEG	38	112	NEG	31	156	NEG				COG0118	E	Imidazoleglycerol phosphate synthase glutamine amidotransferase subunit HisH
Cj1601	1529269	1530000	+	hisA	YP_002344970.1	243	1-(5-phosphoribosyl)-5	82	757	NEG	36	156	NEG	19	58	NEG				COG0106	E	Phosphoribosylformimino-5-aminoimidazole carboxamide ribonucleotide (ProFAR) isomerase
Cj1602	1529985	1530941	+	-	YP_002344971.1	318	hypothetical protein Cj1602	91	2433	NEG	54	384	NEG	54	887	NEG				COG2958	S	Uncharacterized protein
Cj1603	1530942	1531709	+	hisF	YP_002344972.1	255	imidazole glycerol phosphate synthase subunit HisF	98	1696	NEG	44	113	NEG	40	245	NEG				COG0107	E	Imidazole glycerol phosphate synthase subunit HisF
Cj1604	1531711	1532334	+	hisI	YP_002344973.1	207	bifunctional phosphoribosyl-AMP cyclohydrolase/phosphoribosyl-ATP pyrophosphatase	83	2693	NEG	55	236	NEG	55	976	NEG				COG0139	E	Phosphoribosyl-AMP cyclohydrolase
Cj1605c	1532359	1533519	-	dapD	YP_002344974.1	386	2,3,4,5-tetrahydropyridine-2,6-carboxylate N-succinyltransferase	6	95	EOG	3	9	EOG	2	9	NEG				COG2171	E	Tetrahydrodipicolinate N-succinyltransferase
Cj1606c	1533545	1534651	-	mrp	YP_002344975.1	368	ATP/GTP-binding protein	2	33	EOG	3	10	EOG	0	0	NEG				COG0489	D	Chromosome partitioning ATPase, Mrp family, contains Fe-S cluster
Cj1607	1534774	1535889	+	ispDF	YP_002344976.1	371	bifunctional 2-C-methyl-D-erythritol 4-phosphate cytidylyltransferase/2-C-methyl-D-erythritol 2,4-cyclodiphosphate synthase	4	126	EOG	3	10	EOG	3	11	NEG	Cj1607			COG0245	I	2C-methyl-D-erythritol 2,4-cyclodiphosphate synthase
Cj1608	1535886	1536773	+	-	YP_002344977.1	295	two-component regulator	2	6	EOG	0	0	EOG	0	0	NEG	Cj1608		Cj1608	COG0745	TK	DNA-binding response regulator, OmpR family, contains REC and winged-helix (wHTH) domain
Cj1609	1536751	1537911	+	-	YP_002344978.1	386	sulfate adenylyltransferase	3	126	EOG	1	45	EOG	1	50	NEG				COG2046	P	ATP sulfurylase (sulfate adenylyltransferase)
Cj1610	1537916	1538416	+	pgpA	YP_002344979.1	166	phosphatidylglycerophosphatase	2	146	NEG	1	14	NEG	0	0	NEG	Cj1610			COG1267	I	Phosphatidylglycerophosphatase A
Cj1611	1538495	1538758	+	rpsT	YP_002344980.1	87	30S ribosomal protein S20	0	0	NEG	0	0	NEG	0	0	NEG	Cj1611			COG0268	J	Ribosomal protein S20
Cj1612	1538777	1539844	+	prfA	YP_002344981.1	355	peptide chain release factor 1	1	1	EOG	0	0	EOG	1	1	NEG				COG0216	J	Protein chain release factor A
Cj1613c	1539858	1540613	-	-	YP_002344982.1	251	pyridoxamine 5\'-phosphate oxidase	76	3614	NEG	60	335	NEG	53	1185	NEG				COG0748	P	Putative heme iron utilization protein
Cj1614	1540807	1542936	+	chuA	YP_002344983.1	709	hemin uptake system outer membrane receptor	10	329	DEG	6	28	DEG	2	62	DEG				COG1629	P	Outer membrane receptor proteins, mostly Fe transport
Cj1615	1542911	1543897	+	chuB	YP_002344984.1	328	hemin uptake ABC transporter permease	1	2	EOG	1	1	EOG	0	0	EOG				COG0609	P	ABC-type Fe3+-siderophore transport system, permease component
Cj1616	1543897	1544673	+	chuC	YP_002344985.1	258	hemin uptake ABC transporter ATP-binding protein	1	1	EOG	1	1	EOG	0	0	EOG				COG1120	PH	ABC-type cobalamin/Fe3+-siderophores transport system, ATPase component
Cj1617	1544670	1545476	+	chuD	YP_002344986.1	268	hemin uptake system substrate-binding protein	2	6	EOG	2	4	EOG	1	37	EOG				COG0614	P	ABC-type Fe3+-hydroxamate transport system, periplasmic component
Cj1618c	1545473	1546390	-	-	YP_002344987.1	305	radical SAM domain-containing protein	7	515	EOG	4	52	EOG	3	122	EOG				-	-	-
Cj1619	1546496	1547755	+	kgtP	YP_002344988.1	419	alpha-ketoglutarate permease	156	15276	NEG	111	936	NEG	103	1583	NEG				COG2814	G	Predicted arabinose efflux permease, MFS family
Cj1620c	1547741	1548760	-	mutY	YP_002344989.1	339	A/G-specific adenine glycosylase	23	437	NEG	7	48	NEG	5	12	NEG				COG1194	L	Adenine-specific DNA glycosylase, acts on AG and A-oxoG pairs
Cj1621	1548833	1549585	+	-	YP_002344990.1	250	periplasmic protein	69	2860	NEG	49	360	NEG	53	1162	NEG				-	-	-
Cj1622	1550235	1551245	+	ribD	YP_002344991.1	336	riboflavin-specific deaminase/reductase	2	23	NEG	2	2	NEG	0	0	NEG				COG0117	H	Pyrimidine deaminase domain of riboflavin biosynthesis protein RibD
Cj1623	1551226	1551747	+	-	YP_002344992.1	173	membrane protein	23	2051	NEG	14	195	NEG	9	270	NEG				-	-	-
Cj1624c	1551755	1553119	-	sdaA	YP_002344993.1	454	L-serine dehydratase	258	20708	NEG	209	22066	NEG	232	181717	NEG				COG1760	E	L-serine deaminase
Cj1625c	1553134	1554384	-	sdaC	YP_002344994.1	416	amino acid transporter	186	13254	NEG	103	1501	NEG	131	5674	NEG				COG0814	E	Amino acid permease
Cj1626c	1554644	1555060	-	-	YP_002344995.1	138	membrane protein	70	8187	NEG	60	670	NEG	65	4405	NEG				-	-	-
Cj1627c	1555124	1555867	-	-	YP_002344996.1	247	hypothetical protein Cj1627c	77	7173	NEG	53	392	NEG	53	1398	NEG				-	-	-
Cj1628	1556025	1556450	+	exbB2	YP_002344997.1	141	ExbB/TolQ family transport protein	13	693	NEG	9	40	NEG	8	115	NEG				COG0811	U	Biopolymer transport protein ExbB/TolQ
Cj1629	1556443	1556832	+	exbD2	YP_002344998.1	129	ExbD/TolR family transport protein	1	10	NEG	2	4	NEG	1	1	NEG				COG0848	U	Biopolymer transport protein ExbD
Cj1630	1556829	1557512	+	tonB2	YP_002344999.1	227	TonB transport protein	3	75	NEG	1	3	NEG	0	0	NEG				COG0810	M	Periplasmic protein TonB, links inner and outer membranes
Cj1631c	1557525	1558394	-	-	YP_002345000.1	289	hypothetical protein Cj1631c	79	3623	NEG	58	282	NEG	30	141	NEG				-	-	-
Cj1632c	1558398	1558559	-	-	YP_002345001.1	53	periplasmic protein	6	112	NA	5	15	NA	4	58	NA				-	-	-
Cj1633	1558654	1559637	+	-	YP_002345002.1	327	ATP-binding protein	88	3812	NEG	61	307	NEG	50	936	NEG				COG0482	J	tRNA U34 2-thiouridine synthase MnmA/TrmU, contains the PP-loop ATPase domain
Cj1634c	1559723	1560811	-	aroC	YP_002345003.1	362	chorismate synthase	2	125	EOG	2	12	NEG	0	0	DEG			Cj1634c	COG0082	E	Chorismate synthase
Cj1635c	1560811	1561485	-	rnc	YP_002345004.1	224	ribonuclease III	2	2	EOG	1	2	NEG	0	0	EOG				COG0571	K	dsRNA-specific ribonuclease
Cj1636c	1561472	1561912	-	rnhA	YP_002345005.1	146	ribonuclease H	23	267	NEG	18	237	NEG	0	0	NEG				COG0328	L	Ribonuclease HI
Cj1637c	1561899	1562885	-	-	YP_002345006.1	328	periplasmic protein	0	0	EOG	0	0	EOG	0	0	EOG	Cj1637c			COG2956	M	Lipopolysaccharide biosynthesis regulator YciM, contains six TPR domains and a predicted metal-binding C-terminal domain
Cj1638	1562955	1564772	+	dnaG	YP_002345007.1	605	DNA primase	2	37	EOG	1	1	EOG	0	0	EOG				COG0358	L	DNA primase (bacterial type)
Cj1639	1564854	1565126	+	-	YP_002345008.1	90	NifU protein	0	0	NEG	0	0	NEG	0	0	NEG				COG0694	O	Fe-S cluster biogenesis protein NfuA, 4Fe-4S-binding domain
Cj1640	1565113	1565664	+	-	YP_002345009.1	183	hypothetical protein Cj1640	1	99	NEG	1	3	NEG	0	0	NEG		Cj1640		-	-	-
Cj1641	1565648	1566931	+	murE	YP_002345010.1	427	UDP-N-acetylmuramoyl-L-alanyl-D-glutamate--2,6-diaminopimelate ligase	1	195	EOG	1	16	EOG	1	4	EOG				COG0769	M	UDP-N-acetylmuramyl tripeptide synthase
Cj1642	1566935	1567246	+	-	YP_002345011.1	103	nucleoid-associated protein	1	1	NEG	0	0	NEG	0	0	NEG	Cj1642			COG0718	R	Conserved DNA-binding protein YbaB (function unknown)
Cj1643	1567243	1568337	+	-	YP_002345012.1	364	periplasmic protein	3	181	EOG	2	15	EOG	2	10	EOG				COG0265	O	Periplasmic serine protease, S1-C subfamily, contain C-terminal PDZ domain
Cj1644	1568334	1569179	+	ispA	YP_002345013.1	281	geranyltranstransferase	1	39	EOG	1	3	EOG	0	0	EOG	Cj1644	Cj1644	Cj1644	COG0142	H	Geranylgeranyl pyrophosphate synthase
Cj1645	1569190	1571088	+	tkt	YP_002345014.1	632	transketolase	7	264	EOG	4	17	EOG	1	1	DEG			Cj1645	COG0021	G	Transketolase
Cj1646	1571090	1572199	+	iamB	YP_002345015.1	369	ABC transporter permease	61	3564	NEG	42	254	NEG	17	121	NEG				COG0767	M	ABC-type transporter Mla maintaining outer membrane lipid asymmetry, permease component MlaE
Cj1647	1572200	1572922	+	iamA	YP_002345016.1	240	ABC transporter ATP-binding protein	44	1548	NEG	29	125	NEG	15	71	NEG				COG1127	M	ABC-type transporter Mla maintaining outer membrane lipid asymmetry, ATPase component MlaF
Cj1648	1572925	1573815	+	-	YP_002345017.1	296	ABC transporter substrate-binding protein	53	4603	NEG	41	504	NEG	27	605	NEG				COG1463	M	ABC-type transporter Mla maintaining outer membrane lipid asymmetry, periplasmic component MlaD
Cj1649	1573815	1574414	+	-	YP_002345018.1	199	lipoprotein	34	1698	NEG	23	117	NEG	12	106	NEG				COG3218	R	ABC-type uncharacterized transport system, auxiliary component
Cj1650	1574470	1574970	+	-	YP_002345019.1	166	hypothetical protein Cj1650	56	5819	NEG	45	424	NEG	40	896	NEG				-	-	-
Cj1651c	1575339	1576097	-	map	YP_002345020.1	252	methionine aminopeptidase	2	33	EOG	2	3	EOG	1	3	NEG				COG0024	J	Methionine aminopeptidase
Cj1652c	1576099	1576851	-	murI	YP_002345021.1	250	glutamate racemase	0	0	EOG	0	0	EOG	0	0	NEG	Cj1652c			COG0796	M	Glutamate racemase
Cj1653c	1576853	1577311	-	-	YP_002345022.1	152	lipoprotein	22	485	NEG	15	26	NEG	12	45	NEG	Cj1653c			COG0791	M	Cell wall-associated hydrolase, NlpC family
Cj1654c	1577320	1578489	-	nhaA	YP_002345023.1	389	Na(+)/H(+) antiporter NhaA	1	1	EOG	0	0	EOG	0	0	NEG	Cj1654c			COG3004	CP	Na+/H+ antiporter NhaA
Cj1655c	1578486	1579634	-	nhaA1	YP_002345024.1	382	Na(+)/H(+) antiporter	1	51	EOG	1	2	EOG	0	0	NEG				COG3004	CP	Na+/H+ antiporter NhaA
Cj1656c	1579777	1579959	-	-	YP_002345025.1	60	hypothetical protein Cj1656c	38	6021	NEG	30	234	NEG	28	862	NEG				-	-	-
Cj1658	1580836	1582926	+	-	YP_002345026.1	696	iron permease	137	7798	NEG	110	1017	NEG	87	1407	NEG				COG0672	P	High-affinity Fe2+/Pb2+ permease
Cj1659	1582923	1583462	+	p19	YP_002345027.1	179	hypothetical protein Cj1659	54	2970	NEG	38	208	NEG	34	378	NEG				COG3470	MI	Uncharacterized protein probably involved in high-affinity Fe2+ transport
Cj1660	1583545	1584948	+	-	YP_002345028.1	467	integral membrane protein	45	2389	NEG	30	331	NEG	13	102	NEG				COG4393	S	Uncharacterized membrane protein
Cj1661	1584935	1586227	+	-	YP_002345029.1	430	ABC transporter permease	36	1396	NEG	23	120	NEG	12	85	NEG				COG4591	M	ABC-type transport system, involved in lipoprotein release, permease component
Cj1662	1586217	1587335	+	-	YP_002345030.1	372	integral membrane protein	34	1644	NEG	24	170	NEG	17	104	NEG				COG4591	M	ABC-type transport system, involved in lipoprotein release, permease component
Cj1663	1587332	1587985	+	-	YP_002345031.1	217	ABC transporter ATP-binding protein	39	1086	NEG	28	112	NEG	19	256	NEG				COG1136	M	ABC-type lipoprotein export system, ATPase component
Cj1664	1587982	1588470	+	-	YP_002345032.1	162	thiredoxin	21	566	NEG	11	33	NEG	7	37	NEG		Cj1664		COG0526	O	Thiol-disulfide isomerase or thioredoxin
Cj1665	1588431	1588934	+	-	YP_002345033.1	167	lipoprotein thiredoxin	33	3012	NEG	29	228	NEG	19	621	NEG				-	-	-
Cj1666c	1588944	1589381	-	-	YP_002345034.1	145	periplasmic protein	96	27811	NEG	81	1964	NEG	91	8979	NEG				COG3019	S	Uncharacterized conserved protein
Cj1668c	1589680	1590096	-	-	YP_002345036.1	138	periplasmic protein	5	106	NEG	3	13	NEG	1	10	NEG				-	-	-
Cj1669c	1590752	1591600	-	-	YP_002345037.1	282	ATP-dependent DNA ligase	9	140	NEG	7	16	NEG	2	13	NEG				COG1793	L	ATP-dependent DNA ligase
Cj1670c	1591600	1592262	-	cgpA	YP_002345038.1	220	glycoprotein CpgA	92	9710	NEG	71	735	NEG	66	2945	NEG				-	-	-
Cj1671c	1592252	1592455	-	-	YP_002345039.1	67	hypothetical protein Cj1671c	5	211	NA	2	22	NA	2	24	NA				-	-	-
Cj1672c	1592521	1593765	-	eno	YP_002345040.1	414	enolase	2	33	NEG	1	3	NEG	0	0	NEG			Cj1672c	COG0148	G	Enolase
Cj1673c	1593765	1594796	-	recA	YP_002345041.1	343	recombinase A	84	6356	NEG	54	571	NEG	25	400	NEG				COG0468	L	RecA/RadA recombinase
Cj1674	1594902	1595762	+	-	YP_002345042.1	286	hypothetical protein Cj1674	0	0	NEG	0	0	NEG	0	0	NEG			Cj1674	COG2107	R	Predicted periplasmic solute-binding protein
Cj1675	1595774	1596043	+	fliQ	YP_002345043.1	89	flagellar biosynthesis protein FliQ	2	73	NEG	2	5	NEG	0	0	NEG				COG1987	N	Flagellar biosynthesis protein FliQ
Cj1676	1596040	1596816	+	murB	YP_002345044.1	258	UDP-N-acetylenolpyruvoylglucosamine reductase	2	5	NEG	0	0	NEG	0	0	NEG	Cj1676	Cj1676		COG0812	M	UDP-N-acetylenolpyruvoylglucosamine reductase
Cj1677	1597008	1600372	+	-	YP_002345045.1	1120	lipoprotein	529	30479	NEG	351	3001	NEG	320	4390	NEG				-	-	-
Cj1679	1600574	1602328	+	-	YP_002345046.1	584	hypothetical protein Cj1679	90	4508	NEG	60	345	NEG	24	145	NEG				-	-	-
Cj1680c	1602332	1603099	-	-	YP_002345047.1	255	periplasmic protein	55	8400	NEG	44	373	NEG	31	565	NEG				-	-	-
Cj1681c	1603139	1603903	-	cysQ	YP_002345048.1	254	3\'(2\'),5\'-bisphosphate nucleotidase	4	29	NEG	1	2	NEG	0	0	NEG				COG1218	P	3'-Phosphoadenosine 5'-phosphosulfate (PAPS) 3'-phosphatase
Cj1682c	1603983	1605251	-	gltA	YP_002345049.1	422	citrate synthase	109	1852	NEG	38	104	NEG	20	73	NEG				COG0372	C	Citrate synthase
Cj1684c	1605366	1606541	-	-	YP_002345050.1	391	transmembrane transport protein	138	32370	NEG	106	2070	NEG	83	1991	NEG				COG0475	P	Kef-type K+ transport system, membrane component KefB
Cj1685c	1606522	1607358	-	bioB	YP_002345051.1	278	biotin synthase	4	93	NEG	3	29	NEG	1	11	NEG			Cj1685c	COG0502	H	Biotin synthase or related enzyme
Cj1686c	1607360	1609462	-	topA	YP_002345052.1	700	DNA topoisomerase I	7	189	DEG	3	15	DEG	0	0	DEG				COG0550	L	DNA topoisomerase IA
Cj1687	1609657	1610928	+	-	YP_002345053.1	423	efflux protein	7	55	EOG	4	6	EOG	1	1	EOG				COG2814	G	Predicted arabinose efflux permease, MFS family
Cj1688c	1610956	1612221	-	secY	YP_002345054.1	421	protein translocase subunit SecY	1	5	EOG	0	0	EOG	0	0	EOG				COG0201	U	Preprotein translocase subunit SecY
Cj1689c	1612221	1612613	-	rplO	YP_002345055.1	130	50S ribosomal protein L15	1	20	NEG	1	1	NEG	0	0	NEG				COG0200	J	Ribosomal protein L15
Cj1690c	1612618	1613061	-	rpsE	YP_002345056.1	147	30S ribosomal protein S5	2	4	NEG	2	2	NEG	0	0	NEG				COG0098	J	Ribosomal protein S5
Cj1691c	1613073	1613429	-	rplR	YP_002345057.1	118	50S ribosomal protein L18	0	0	NEG	0	0	NEG	0	0	NEG	Cj1691c			COG0256	J	Ribosomal protein L18
Cj1692c	1613439	1613975	-	rplF	YP_002345058.1	178	50S ribosomal protein L6	3	21	NEG	0	0	NEG	0	0	NEG				COG0097	J	Ribosomal protein L6P/L9E
Cj1693c	1614054	1614449	-	rpsH	YP_002345059.1	131	30S ribosomal protein S8	1	84	NEG	1	5	NEG	1	5	NEG	Cj1693c			COG0096	J	Ribosomal protein S8
Cj1694c	1614459	1614644	-	rpsN	YP_002345060.1	61	30S ribosomal protein S14	0	0	NEG	0	0	NEG	1	1	NEG	Cj1694c			COG0199	J	Ribosomal protein S14
Cj1695c	1614646	1615191	-	rplE	YP_002345061.1	181	50S ribosomal protein L5	3	191	NEG	1	8	NEG	0	0	NEG			Cj1695c	COG0094	J	Ribosomal protein L5
Cj1696c	1615195	1615428	-	rplX	YP_002345062.1	77	50S ribosomal protein L24	0	0	NEG	0	0	NEG	0	0	NEG	Cj1696c			COG0198	J	Ribosomal protein L24
Cj1697c	1615428	1615796	-	rplN	YP_002345063.1	122	50S ribosomal protein L14	0	0	NA	0	0	NA	0	0	NA				COG0093	J	Ribosomal protein L14
Cj1698c	1615796	1616047	-	rpsQ	YP_002345064.1	83	30S ribosomal protein S17	0	0	NEG	0	0	NEG	0	0	NEG	Cj1698c			COG0186	J	Ribosomal protein S17
Cj1699c	1616057	1616242	-	rpmC	YP_002345065.1	61	50S ribosomal protein L29	1	2	NEG	0	0	NEG	0	0	NEG	Cj1699c			COG0255	J	Ribosomal protein L29
Cj1700c	1616229	1616654	-	rplP	YP_002345066.1	141	50S ribosomal protein L16	0	0	NEG	0	0	NEG	0	0	NEG				COG0197	J	Ribosomal protein L16/L10AE
Cj1701c	1616657	1617358	-	rpsC	YP_002345067.1	233	30S ribosomal protein S3	1	11	NEG	1	1	NEG	0	0	NEG			Cj1701c	COG0092	J	Ribosomal protein S3
Cj1702c	1617358	1617783	-	rplV	YP_002345068.1	141	50S ribosomal protein L22	0	0	NEG	0	0	NEG	0	0	NEG			Cj1702c	COG0091	J	Ribosomal protein L22
Cj1703c	1617794	1618075	-	rpsS	YP_002345069.1	93	30S ribosomal protein S19	2	64	NEG	2	4	NEG	0	0	NEG				COG0185	J	Ribosomal protein S19
Cj1704c	1618077	1618907	-	rplB	YP_002345070.1	276	50S ribosomal protein L2	0	0	EOG	0	0	EOG	1	1	EOG			Cj1704c	COG0090	J	Ribosomal protein L2
Cj1705c	1618909	1619190	-	rplW	YP_002345071.1	93	50S ribosomal protein L23	0	0	NEG	0	0	NEG	0	0	NEG	Cj1705c			COG0089	J	Ribosomal protein L23
Cj1706c	1619193	1619807	-	rplD	YP_002345072.1	204	50S ribosomal protein L4	0	0	EOG	0	0	EOG	0	0	EOG	Cj1706c		Cj1706c	COG0088	J	Ribosomal protein L4
Cj1707c	1619804	1620379	-	rplC	YP_002345073.1	191	50S ribosomal protein L3	3	91	NEG	4	8	NEG	2	7	NEG	Cj1707c		Cj1707c	COG0087	J	Ribosomal protein L3
Cj1708c	1620389	1620700	-	rpsJ	YP_002345074.1	103	30S ribosomal protein S10	2	30	NEG	2	3	NEG	0	0	NEG				COG0051	J	Ribosomal protein S10
Cj1709c	1620899	1621660	-	-	YP_002345075.1	253	pseudouridine synthase	36	210	EOG	11	17	EOG	0	0	EOG			Cj1709c	COG1187	J	16S rRNA U516 pseudouridylate synthase RsuA and related 23S rRNA U2605, pseudouridylate synthases
Cj1710c	1621696	1623690	-	-	YP_002345076.1	664	metallo-beta-lactamase family protein	19	552	EOG	13	61	EOG	0	0	EOG				COG0595	J	mRNA degradation ribonuclease J1/J2
Cj1711c	1623659	1624459	-	ksgA	YP_002345077.1	266	rRNA small subunit methyltransferase A	1	16	EOG	1	10	EOG	0	0	EOG	Cj1711c	Cj1711c	Cj1711c	COG0030	J	16S rRNA A1518 and A1519 N6-dimethyltransferase RsmA/KsgA/DIM1 (may also have DNA glycosylase/AP lyase activity)
Cj1712	1624541	1625077	+	-	YP_002345078.1	178	hypothetical protein Cj1712	1	3	EOG	1	1	EOG	0	0	EOG	Cj1712	Cj1712		COG0775	F	Nucleoside phosphorylase
Cj1713	1625100	1626170	+	-	YP_002345079.1	356	dual-specificity RNA methyltransferase RlmN	29	554	NEG	21	43	NEG	7	45	NEG				COG0820	J	Adenine C2-methylase RlmN of 23S rRNA A2503 and tRNA A37
Cj1714	1626167	1626265	+	-	YP_002345080.1	32	hypothetical protein Cj1714	0	0	NEG	0	0	NEG	0	0	NEG		Cj1714		-	-	-
Cj1715	1626807	1627337	+	-	YP_002345081.1	176	acetyltransferase	38	1807	NEG	29	169	NEG	27	435	NEG				COG0456	J	Ribosomal protein S18 acetylase RimI and related acetyltransferases
Cj1716c	1627317	1627919	-	leuD	YP_002345082.1	200	3-isopropylmalate dehydratase small subunit	3	251	NEG	2	2	EOG	0	0	NEG				COG0066	E	3-isopropylmalate dehydratase small subunit
Cj1717c	1627921	1629333	-	leuC	YP_002345083.1	470	3-isopropylmalate dehydratase large subunit	7	87	NEG	2	6	EOG	0	0	NEG				COG0065	E	Homoaconitase/3-isopropylmalate dehydratase large subunit
Cj1718c	1629320	1630396	-	leuB	YP_002345084.1	358	3-isopropylmalate dehydrogenase	3	20	NEG	3	5	EOG	2	34	NEG				COG0473	CE	Isocitrate/isopropylmalate dehydrogenase
Cj1719c	1630393	1631928	-	leuA	YP_002345085.1	511	2-isopropylmalate synthase	11	61	NEG	4	7	EOG	1	23	NEG				COG0119	E	Isopropylmalate/homocitrate/citramalate synthases
Cj1720	1632248	1632877	+	-	YP_002345086.1	209	hypothetical protein Cj1720	102	9279	NEG	86	911	NEG	83	4091	NEG				-	-	-
Cj1721c	1632901	1633545	-	-	YP_002345087.1	214	outer membrane protein	11	325	NEG	7	26	NEG	1	11	NEG				-	-	-
Cj1724c	1634296	1634679	-	-	YP_002345090.1	127	7-cyano-7-deazaguanine reductase	30	592	NEG	16	58	NEG	12	38	NEG				COG0780	J	NADPH-dependent 7-cyano-7-deazaguanine reductase QueF, C-terminal domain, T-fold superfamily
Cj1725	1634839	1635438	+	-	YP_002345091.1	199	periplasmic protein	122	9675	NEG	115	17513	NEG	102	47577	NEG				COG0492	O	Thioredoxin reductase
Cj1726c	1635443	1636324	-	metA	YP_002345092.1	293	homoserine O-succinyltransferase	6	109	NEG	4	8	NEG	4	803	NEG				COG1897	E	Homoserine trans-succinylase
Cj1727c	1636407	1637678	-	metB	YP_002345093.1	423	O-acetylhomoserine (thiol)-lyase	39	591	NEG	18	123	NEG	4	14	NEG				COG2873	E	O-acetylhomoserine/O-acetylserine sulfhydrylase, pyridoxal phosphate-dependent
Cj1729c	1638104	1640701	-	flgE	YP_002345095.1	865	flagellar hook protein FlgE	166	961	NEG	46	373	NEG	7	19	NEG			Cj1729c	COG1749	N	Flagellar hook protein FlgE
Cj1731c	1640904	1641386	-	ruvC	YP_002345096.1	160	Holliday junction resolvase	4	37	NEG	1	1	NEG	0	0	NEG	Cj1731c			COG0817	L	Holliday junction resolvasome RuvABC endonuclease subunit
Cj1731c	1640904	1641386	-	ruvC	YP_002345096.1	160	Holliday junction resolvase	4	37	NEG	1	1	NEG	0	0	NEG	Cj1731c			COG0817	L	Holliday junction resolvasome RuvABC endonuclease subunit

## Sheet: SH2
SH2: List of 166 essential genes of C. jejuni NCTC 11168.
Locus tag	Start	Stop	Strand	Locus	Protein product	Length	Protein name	UIC: S-CJ11168	ARC: S-CJ11168	Essential_call: S-CJ11168	UIC: S-CJ11168-D	ARC: S-CJ11168-D	Essential Call: S-CJ11168-D	UIC: R-CJ11168-D	ARC: R-CJ11168-D	Essential_Call: R-CJ11168-D	Metris et al. 2011	Stahl and Stintzi 2011	Gao et al. 2014	COG	COG-Symbol	Annotation	Your Query Protein	No. of homologs in DEG	DEG AC Number
Cj0094	104118	104426	+	rplU	YP_002343554.1	102	50S ribosomal protein L21	0	0	NEG	0	0	NEG	0	0	NEG				COG0261	J	Ribosomal protein L21	Cj0094	22	DEG10190187; DEG10170238; DEG10240120; DEG10120165; DEG10020185; DEG10320252; DEG10390209; DEG10420215; DEG10130364; DEG10430337; DEG10340142; DEG10450298; DEG10220350; DEG10160230; DEG10400303; DEG10100393; DEG10480217; DEG10200050; DEG10330233; DEG10010196; DEG10030076; DEG10290320;
Cj0098	106784	107701	+	fmt	YP_002343558.1	305	methionyl-tRNA formyltransferase	0	0	EOG	0	0	NEG	0	0	NEG	Cj0098		Cj0098	COG0223	J	Methionyl-tRNA formyltransferase	Cj0098	37	DEG10240003; DEG10330331; DEG10060300; DEG10010113; DEG10340404; DEG10480227; DEG10270255; DEG10310005; DEG10320263; DEG10230268; DEG10380180; DEG10070214; DEG10160327; DEG10250267; DEG10290009; DEG10190203; DEG10030007; DEG10410137; DEG10210163; DEG10390262; DEG10430458; DEG10370165; DEG10180489; DEG10100227; DEG10150004; DEG10420076; DEG10140017; DEG10400531; DEG10050518; DEG10220436; DEG102402…
Cj0099	107664	108317	+	birA	YP_002343559.1	217	biotin-	0	0	EOG	0	0	NEG	0	0	NEG		Cj0099	Cj0099	COG0340	H	Biotin-(acetyl-CoA carboxylase) ligase	Cj0099	16	DEG10460236; DEG10430131; DEG10230124; DEG10280337; DEG10180566; DEG10030044; DEG10400096; DEG10340102; DEG10450124; DEG10170190; DEG10320325; DEG10250653; DEG10120185; DEG10200269; DEG10190273; DEG10010154;
Cj0102	110002	110427	+	atpF'	YP_002343562.1	141	ATP synthase subunit B\'	0	0	NEG	0	0	NEG	0	0	NEG		Cj0102		COG0711	C	FoF1-type ATP synthase, membrane subunit b or b'	Cj0102	1	DEG10080210;
Cj0104	110953	111474	+	atpH	YP_002343564.1	173	ATP synthase subunit delta	0	0	EOG	0	0	EOG	0	0	EOG			Cj0104	COG0712	C	FoF1-type ATP synthase, delta subunit	Cj0104	3	DEG10140098; DEG10130025; DEG10360332;
Cj0110	116265	116654	+	exbD3	YP_002343570.1	129	ExbD/TolR family transport protein	0	0	NEG	0	0	NEG	0	0	NEG	Cj0110			COG0848	U	Biopolymer transport protein ExbD	Cj0110	16	DEG10080267; DEG10450322; DEG10410194; DEG10310008; DEG10410428; DEG10460102; DEG10080286; DEG10430199; DEG10080203; DEG10280220; DEG10150235; DEG10240403; DEG10280028; DEG10120097; DEG10360045; DEG10200395;
Cj0113	118731	119228	+	pal	YP_002343573.1	165	peptidoglycan associated lipoprotein	0	0	NEG	0	0	NEG	0	0	NEG		Cj0113		COG2885	M	Outer membrane protein OmpA and related peptidoglycan-associated (lipo)proteins	Cj0113	10	DEG10450319; DEG10260013; DEG10410550; DEG10410197; DEG10030351; DEG10350322; DEG10200392; DEG10460105; DEG10270161; DEG10440124;
Cj0114	119232	120179	+	-	YP_002343574.1	315	periplasmic protein	0	0	EOG	0	0	EOG	0	0	EOG				COG1729	R	Periplasmic TolA-binding protein (function unknown)	No hit	No hit
Cj0117	121680	122369	+	pfs	YP_002343577.1	229	aminodeoxyfutalosine nucleosidase	0	0	EOG	0	0	EOG	0	0	EOG	Cj0117			COG0775	F	Nucleoside phosphorylase	Cj0117	7	DEG10310012; DEG10120127; DEG10320030; DEG10180035; DEG10370055; DEG10420248; DEG10290125;
Cj0127c	128227	129069	-	accD	YP_002343587.1	280	acetyl-CoA carboxylase carboxyl transferase subunit beta	0	0	NEG	0	0	NEG	0	0	NEG				COG0777	I	Acetyl-CoA carboxylase beta subunit	Cj0127c	36	DEG10100362; DEG10390047; DEG10120081; DEG10330071; DEG10010213; DEG10250654; DEG10370183; DEG10200435; DEG10190136; DEG10160069; DEG10410027; DEG10360110; DEG10130104; DEG10280283; DEG10400491; DEG10240378; DEG10030210; DEG10430350; DEG10220086; DEG10320190; DEG10050453; DEG10460400; DEG10150121; DEG10020199; DEG10480155; DEG10270409; DEG10250742; DEG10270587; DEG10270663; DEG10380194; DEG102504…
Cj0132	134376	135260	+	lpxC	YP_002343592.1	294	UDP-3-O	0	0	EOG	0	0	EOG	0	0	EOG		Cj0132	Cj0132	COG0774	M	UDP-3-O-acyl-N-acetylglucosamine deacetylase	Cj0132	21	DEG10340130; DEG10290359; DEG10410434; DEG10480024; DEG10190019; DEG10030474; DEG10330023; DEG10080179; DEG10240116; DEG10450231; DEG10220444; DEG10360219; DEG10390268; DEG10320023; DEG10430437; DEG10200290; DEG10460357; DEG10120033; DEG10160022; DEG10400240; DEG10350375;
Cj0135	136612	136869	+	-	YP_002343595.1	85	hypothetical protein Cj0135	0	0	NA	0	0	NA	0	0	NA	Cj0135	Cj0135		COG2740	R	Predicted RNA-binding protein YlxR, DUF448 family	Cj0135	1	DEG10310014;
Cj0151c	154884	155690	-	-	YP_002343611.1	268	periplasmic protein	0	0	NEG	0	0	NEG	0	0	NEG	Cj0151c		Cj0151c	-	-	-	Cj0151c	1	DEG10310017;
Cj0180	176791	177201	+	exbD1	YP_002343638.1	136	biopolymer transport protein	0	0	NEG	0	0	NEG	0	0	NEG				COG0848	U	Biopolymer transport protein ExbD	Cj0180	16	DEG10080267; DEG10450322; DEG10410194; DEG10310008; DEG10410428; DEG10120097; DEG10080286; DEG10430199; DEG10080203; DEG10280220; DEG10150235; DEG10240403; DEG10280028; DEG10460102; DEG10360045; DEG10200395;
Cj0191c	186972	187499	-	def	YP_002343649.1	175	peptide deformylase	0	0	NEG	0	0	NEG	0	0	NEG	Cj0191c		Cj0191c	COG0242	J	Peptide deformylase	Cj0191c	26	DEG10330332; DEG10420285; DEG10160328; DEG10080137; DEG10190202; DEG10410136; DEG10370208; DEG10070178; DEG10400332; DEG10180488; DEG10100057; DEG10250082; DEG10150005; DEG10210191; DEG10120018; DEG10130031; DEG10450033; DEG10200038; DEG10280464; DEG10320262; DEG10170112; DEG10140270; DEG10310020; DEG10460100; DEG10430036; DEG10360008;
Cj0205	201307	202110	+	uppP	YP_002343663.1	267	undecaprenyl-diphosphatase	0	0	NEG	0	0	NEG	0	0	NEG			Cj0205	COG1968	I	Undecaprenyl pyrophosphate phosphatase UppP	Cj0205	9	DEG10410016; DEG10400494; DEG10230182; DEG10460395; DEG10070029; DEG10020058; DEG10200444; DEG10440120; DEG10340008;
Cj0206	202241	204049	+	thrS	YP_002343664.1	602	threonine--tRNA ligase	0	0	EOG	0	0	EOG	0	0	EOG				COG0441	J	Threonyl-tRNA synthetase	Cj0206	65	DEG10030594; DEG10370181; DEG10130123; DEG10060308; DEG10120270; DEG10200267; DEG10220196; DEG10060004; DEG10420288; DEG10360094; DEG10450125; DEG10400677; DEG10420125; DEG10250516; DEG10100421; DEG10080016; DEG10160049; DEG10340211; DEG10370210; DEG10130387; DEG10380220; DEG10380064; DEG10210142; DEG10460238; DEG10450186; DEG10110078; DEG10050493; DEG10430100; DEG10180054; DEG10170248; DEG100701…
Cj0231c	215417	216439	-	nrdF	YP_002343674.1	340	ribonucleotide-diphosphate reductase subunit beta	0	0	EOG	0	0	NEG	0	0	NEG	Cj0231c	Cj0231c	Cj0231c	COG0208	F	Ribonucleotide reductase beta subunit, ferritin-like domain	Cj0231c	26	DEG10430115; DEG10330075; DEG10120231; DEG10240127; DEG10270555; DEG10150229; DEG10190134; DEG10180354; DEG10050608; DEG10290231; DEG10030256; DEG10360051; DEG10460008; DEG10100497; DEG10480153; DEG10130118; DEG10170066; DEG10420139; DEG10010145; DEG10350367; DEG10200036; DEG10160072; DEG10060194; DEG10250608; DEG10210071; DEG10310022;
Cj0273	250590	251030	+	fabZ	YP_002343715.1	146	3-hydroxyacyl-ACP dehydratase	0	0	EOG	0	0	NEG	0	0	NEG			Cj0273	COG0764	I	3-hydroxymyristoyl/3-hydroxydecanoyl-(acyl carrier protein) dehydratase	Cj0273	27	DEG10340130; DEG10120313; DEG10220444; DEG10170294; DEG10030439; DEG10190038; DEG10160043; DEG10280068; DEG10390268; DEG10410326; DEG10200253; DEG10330044; DEG10130203; DEG10290160; DEG10430229; DEG10050386; DEG10150101; DEG10480042; DEG10400241; DEG10450151; DEG10240244; DEG10320042; DEG10360140; DEG10210178; DEG10180047; DEG10420087; DEG10070023;
Cj0286c	264166	264783	-	-	YP_002343727.1	205	hypothetical protein Cj0286c	0	0	NEG	0	0	NEG	0	0	NEG			Cj0286c	COG2908	M	UDP-2,3-diacylglucosamine pyrophosphatase LpxH	No hit	No hit
Cj0288c	265431	266525	-	lpxB	YP_002343729.1	364	ipid-A-disaccharide synthase	0	0	NEG	0	0	NEG	0	0	NEG				COG0763	M	Lipid A disaccharide synthetase	Cj0288c	24	DEG10120311; DEG10340118; DEG10460304; DEG10130270; DEG10390007; DEG10030437; DEG10160045; DEG10410323; DEG10330046; DEG10430208; DEG10200250; DEG10360138; DEG10290162; DEG10150103; DEG10350249; DEG10220024; DEG10400243; DEG10480044; DEG10230275; DEG10190040; DEG10320044; DEG10180049; DEG10450154; DEG10240246;
Cj0311	282101	282637	+	-	YP_002343749.1	178	50S ribosomal protein L25	0	0	NEG	0	0	NEG	0	0	EOG			Cj0311	COG1825	J	Ribosomal protein L25 (general stress protein Ctc)	Cj0311	4	DEG10390023; DEG10170028; DEG10340167; DEG10220047;
Cj0329c	299850	300836	-	plsX	YP_002343767.1	328	phosphate acyltransferase	0	0	NEG	0	0	NEG	0	0	NEG				COG0416	I	Fatty acid/phospholipid biosynthesis enzyme	Cj0329c	19	DEG10410298; DEG10120295; DEG10460214; DEG10170142; DEG10200172; DEG10030394; DEG10370007; DEG10010116; DEG10140056; DEG10280387; DEG10380007; DEG10240197; DEG10060302; DEG10080033; DEG10350304; DEG10020118; DEG10420010; DEG10400370; DEG10450109;
Cj0330c	300842	300988	-	rpmF	YP_002343768.1	48	50S ribosomal protein L32	0	0	NA	0	0	NA	0	0	NA	Cj0330c	Cj0330c		COG0333	J	Ribosomal protein L32	Cj0330c	3	DEG10080032; DEG10310033; DEG10020100;
Cj0331c	301012	301365	-	-	YP_002343769.1	117	hypothetical protein Cj0331c	0	0	NA	0	0	NA	0	0	NA				-	-	-	No hit	No hit
Cj0344	315108	315233	+	-	YP_002343782.1	41	hypothetical protein Cj0344	0	0	NA	0	0	NA	0	0	NA	Cj0344			-	-	-	Cj0344	1	DEG10310034;
Cj0354c	323805	324050	-	fdxB	YP_002343792.1	81	ferredoxin	0	0	NA	0	0	NA	0	0	NA		Cj0354c		COG1149	R	MinD superfamily P-loop ATPase, contains an inserted ferredoxin domain	Cj0354c	4	DEG10200091; DEG10410145; DEG10410119; DEG10080046;
Cj0355c	324163	324834	-	-	YP_002343793.1	223	two-component regulator	0	0	EOG	0	0	EOG	0	0	EOG		Cj0355c	Cj0355c	COG0745	TK	DNA-binding response regulator, OmpR family, contains REC and winged-helix (wHTH) domain	Cj0355c	58	DEG10030155; DEG10170009; DEG10380148; DEG10460050; DEG10240004; DEG10200470; DEG10080191; DEG10340401; DEG10250148; DEG10010263; DEG10440057; DEG10350236; DEG10420126; DEG10270578; DEG10450006; DEG10260070; DEG10300096; DEG10250167; DEG10350008; DEG10380065; DEG10310158; DEG10280043; DEG10210141; DEG10200371; DEG10410514; DEG10470455; DEG10460027; DEG10130462; DEG10450260; DEG10460124; DEG102300…
Cj0357c	325215	325823	-	-	YP_002343795.1	202	glycerol-3-phosphate acyltransferase PlsY	0	0	EOG	0	0	EOG	0	0	EOG				COG0344	I	Phospholipid biosynthesis protein PlsY, probable glycerol-3-phosphate acyltransferase	Cj0357c	18	DEG10420190; DEG10410380; DEG10400520; DEG10170175; DEG10070148; DEG10350051; DEG10020148; DEG10140110; DEG10210124; DEG10060209; DEG10460197; DEG10380115; DEG10050110; DEG10370109; DEG10200332; DEG10120248; DEG10240053; DEG10010147;
Cj0369c	337535	338911	-	-	YP_002343806.1	458	ferredoxin domain-containing integral membrane protein	0	0	NEG	0	0	NEG	0	0	NEG				COG0348	C	Polyferredoxin	No hit	No hit
Cj0370	339071	339283	+	rpsU	YP_002343807.1	70	30S ribosomal protein S21	0	0	NA	0	0	NA	0	0	NA				COG0828	J	Ribosomal protein S21	Cj0370	8	DEG10480209; DEG10130189; DEG10240348; DEG10170212; DEG10160215; DEG10020171; DEG10030100; DEG10330218;
Cj0382c	348741	349139	-	nusB	YP_002343819.1	132	transcription antitermination protein NusB	0	0	NEG	0	0	NEG	0	0	NEG	Cj0382c			COG0781	K	Transcription termination factor NusB	Cj0382c	18	DEG10360183; DEG10310037; DEG10430448; DEG10290301; DEG10280285; DEG10150059; DEG10320055; DEG10160168; DEG10460212; DEG10240168; DEG10480055; DEG10450108; DEG10180077; DEG10400643; DEG10070027; DEG10200169; DEG10100407; DEG10330171;
Cj0383c	349139	349603	-	ribH	YP_002343820.1	154	6,7-dimethyl-8-ribityllumazine synthase	0	0	NEG	0	0	NEG	0	0	NEG			Cj0383c	COG0054	H	6,7-dimethyl-8-ribityllumazine synthase (Riboflavin synthase beta chain)	Cj0383c	18	DEG10480054; DEG10290302; DEG10230288; DEG10320054; DEG10400578; DEG10220191; DEG10430447; DEG10160169; DEG10280248; DEG10100230; DEG10130490; DEG10180076; DEG10190050; DEG10460211; DEG10350329; DEG10410294; DEG10450107; DEG10330172;
Cj0389	354279	355514	+	serS	YP_002343826.1	411	serine--tRNA ligase	0	0	NEG	0	0	EOG	0	0	EOG	Cj0389			COG0172	J	Seryl-tRNA synthetase	Cj0389	37	DEG10480079; DEG10030229; DEG10220348; DEG10370181; DEG10330138; DEG10100605; DEG10170006; DEG10400119; DEG10200296; DEG10270673; DEG10410308; DEG10360084; DEG10250754; DEG10020005; DEG10190075; DEG10430334; DEG10240174; DEG10070134; DEG10290216; DEG10150149; DEG10320091; DEG10310039; DEG10130362; DEG10340140; DEG10160136; DEG10060004; DEG10350327; DEG10230295; DEG10010006; DEG10120157; DEG103801…
Cj0395c	362322	362612	-	-	YP_002343832.1	96	hypothetical protein Cj0395c	0	0	NEG	0	0	NEG	0	0	NEG		Cj0395c		-	-	-	No hit	No hit
Cj0423	387168	387395	+	-	YP_002343860.1	75	integral membrane protein	0	0	NA	0	0	NA	0	0	NA				-	-	-	No hit	No hit
Cj0430	391711	392937	+	-	YP_002343867.1	408	integral membrane protein	0	0	EOG	0	0	NEG	0	0	NEG				-	-	-	No hit	No hit
Cj0451	416985	417632	+	rep	YP_002343885.1	215	ribulose-phosphate 3-epimerase	0	0	NEG	0	0	NEG	0	0	NEG		Cj0451		COG0036	G	Pentose-5-phosphate-3-epimerase	Cj0451	18	DEG10360029; DEG10430114; DEG10070087; DEG10080276; DEG10050179; DEG10220096; DEG10130116; DEG10180517; DEG10200023; DEG10070227; DEG10150022; DEG10170139; DEG10400162; DEG10280217; DEG10410466; DEG10270256; DEG10250268; DEG10290060;
Cj0458c	422463	423764	-	miaB	YP_002343892.1	433	tRNA-2-methylthio-N(6)-dimethylallyladenosine synthase	0	0	NEG	0	0	NEG	0	0	NEG	Cj0458c		Cj0458c	COG0621	J	tRNA A37 methylthiotransferase MiaB	Cj0458c	8	DEG10340398; DEG10080042; DEG10180135; DEG10310048; DEG10220461; DEG10430235; DEG10230115; DEG10310129;
Cj0472	435925	436104	+	secE	YP_002343906.1	59	protein translocase subunit SecE	0	0	NA	0	0	NA	0	0	NA	Cj0472	Cj0472		COG0690	U	Preprotein translocase subunit SecE	Cj0472	1	DEG10310051;
Cj0473	436114	436647	+	nusG	YP_002343907.1	177	transcription termination/antitermination protein NusG	0	0	EOG	0	0	EOG	0	0	EOG	Cj0473			COG0250	K	Transcription antitermination factor NusG	Cj0473	28	DEG10390197; DEG10240346; DEG10160263; DEG10360211; DEG10080222; DEG10330266; DEG10350412; DEG10400170; DEG10270112; DEG10140064; DEG10450226; DEG10290021; DEG10250122; DEG10430049; DEG10130047; DEG10310052; DEG10030046; DEG10120340; DEG10220333; DEG10230159; DEG10420296; DEG10460188; DEG10200385; DEG10410420; DEG10050240; DEG10280259; DEG10340490; DEG10190275;
Cj0474	436673	437098	+	rplK	YP_002343908.1	141	50S ribosomal protein L11	0	0	NEG	0	0	NEG	0	0	NEG	Cj0474			COG0080	J	Ribosomal protein L11	Cj0474	31	DEG10170040; DEG10120339; DEG10240345; DEG10060063; DEG10390196; DEG10150030; DEG10290022; DEG10280260; DEG10160262; DEG10360210; DEG10100089; DEG10340489; DEG10350411; DEG10330265; DEG10080221; DEG10020043; DEG10250123; DEG10200088; DEG10130048; DEG10320328; DEG10310053; DEG10140006; DEG10050166; DEG10030047; DEG10220332; DEG10210148; DEG10460189; DEG10400169; DEG10410419; DEG10420246; DEG104300…
Cj0475	437153	437854	+	rplA	YP_002343909.1	233	50S ribosomal protein L1	0	0	EOG	0	0	EOG	0	0	EOG			Cj0475	COG0081	J	Ribosomal protein L1	Cj0475	26	DEG10170041; DEG10120338; DEG10060064; DEG10240344; DEG10410418; DEG10460190; DEG10280261; DEG10340488; DEG10450225; DEG10370057; DEG10290023; DEG10250124; DEG10210147; DEG10020044; DEG10130049; DEG10140007; DEG10030048; DEG10220331; DEG10230158; DEG10010025; DEG10400168; DEG10380054; DEG10360209; DEG10150031; DEG10420245; DEG10430051;
Cj0477	438506	438883	+	rplL	YP_002343911.1	125	50S ribosomal protein L7/L12	0	0	NEG	0	0	NEG	0	0	NEG	Cj0477			COG0222	J	Ribosomal protein L7/L12	Cj0477	30	DEG10030050; DEG10170043; DEG10120336; DEG10390194; DEG10240342; DEG10150032; DEG10460192; DEG10220329; DEG10160260; DEG10410416; DEG10110211; DEG10330263; DEG10450224; DEG10340486; DEG10020046; DEG10290025; DEG10310055; DEG10200083; DEG10420197; DEG10280379; DEG10100091; DEG10010027; DEG10360207; DEG10210113; DEG10400166; DEG10180570; DEG10130051; DEG10190277; DEG10320330; DEG10430053;
Cj0492	457683	458153	+	rpsG	YP_002343926.1	156	30S ribosomal protein S7	0	0	NEG	0	0	NEG	0	0	NEG				COG0049	J	Ribosomal protein S7	Cj0492	35	DEG10170047; DEG10080219; DEG10150034; DEG10420280; DEG10280186; DEG10110191; DEG10130145; DEG10370035; DEG10010031; DEG10340484; DEG10140161; DEG10330301; DEG10320292; DEG10220423; DEG10030060; DEG10480256; DEG10240338; DEG10120050; DEG10060070; DEG10290029; DEG10460185; DEG10160297; DEG10210199; DEG10410412; DEG10100098; DEG10050189; DEG10380030; DEG10360203; DEG10200382; DEG10190232; DEG104002…
Cj0503c	466660	467571	-	hemH	YP_002343935.1	303	ferrochelatase	0	0	NEG	0	0	EOG	0	0	EOG		Cj0503c		COG0276	H	Protoheme ferro-lyase (ferrochelatase)	Cj0503c	24	DEG10030208; DEG10160161; DEG10200479; DEG10120250; DEG10360255; DEG10400033; DEG10180090; DEG10110037; DEG10190056; DEG10460043; DEG10330164; DEG10240155; DEG10130440; DEG10290188; DEG10150277; DEG10270277; DEG10480060; DEG10050419; DEG10320060; DEG10410164; DEG10450329; DEG10250294; DEG10100252; DEG10430078;
Cj0507	472155	472706	+	maf	YP_002343939.1	183	Maf-like protein	0	0	EOG	0	0	EOG	0	0	EOG	Cj0507			COG0424	Q	Predicted house-cleaning NTP pyrophosphatase, Maf/HAM1 superfamily	Cj0507	2	DEG10080233; DEG10310061;
Cj0516	481877	482569	+	plsC	YP_002343948.1	230	1-acyl-SN-glycerol-3-phosphate acyltransferase	0	0	NEG	0	0	NEG	0	0	NEG	Cj0516			COG0204	I	1-acyl-sn-glycerol-3-phosphate acyltransferase	Cj0516	11	DEG10080268; DEG10060181; DEG10050249; DEG10270459; DEG10140032; DEG10410539; DEG10310064; DEG10030506; DEG10120391; DEG10200320; DEG10460410;
Cj0526c	489155	489451	-	fliE	YP_002343957.1	98	flagellar hook-basal body protein FliE	0	0	NEG	0	0	NEG	0	0	NEG	Cj0526c	Cj0526c		COG1677	N	Flagellar hook-basal body complex protein FliE	Cj0526c	1	DEG10310066;
Cj0541	503037	503930	+	-	YP_002343972.1	297	polyprenyl synthetase	0	0	EOG	0	0	EOG	0	0	EOG				COG0142	H	Geranylgeranyl pyrophosphate synthase	Cj0541	42	DEG10400613; DEG10160165; DEG10120216; DEG10050523; DEG10190188; DEG10480057; DEG10080038; DEG10360252; DEG10100081; DEG10450287; DEG10080157; DEG10010157; DEG10350374; DEG10050319; DEG10330168; DEG10320253; DEG10280004; DEG10030186; DEG10180081; DEG10190053; DEG10290145; DEG10240119; DEG10430338; DEG10130365; DEG10410182; DEG10010171; DEG10360180; DEG10400200; DEG10310211; DEG10480218; DEG101005…
Cj0544	506918	507307	+	-	YP_002343975.1	129	integral membrane protein	0	0	NEG	0	0	NEG	0	0	NEG		Cj0544		-	-	-	No hit	No hit
Cj0564	527149	527355	+	-	YP_002343995.1	68	integral membrane protein	0	0	NA	0	0	NA	0	0	NA				-	-	-	No hit	No hit
Cj0567	529659	529772	+	-	YP_002343997.1	37	hypothetical protein Cj0567	0	0	NA	0	0	NA	0	0	NA	Cj0567			-	-	-	Cj0567	1	DEG10310072;
Cj0578c	538998	539735	-	tatC	YP_002344008.1	245	Sec-independent protein translocase TatC	0	0	NEG	0	0	NEG	0	0	NEG			Cj0578c	COG0805	U	Sec-independent protein secretion pathway component TatC	Cj0578c	12	DEG10250391; DEG10280445; DEG10100313; DEG10050087; DEG10460328; DEG10400401; DEG10270365; DEG10200297; DEG10410309; DEG10130216; DEG10080188; DEG10260094;
Cj0582	541843	543045	+	lysC	YP_002344012.1	400	aspartatokinase	0	0	EOG	0	0	EOG	0	0	EOG			Cj0582	COG0527	E	Aspartokinase	Cj0582	25	DEG10230125; DEG10200111; DEG10080227; DEG10140073; DEG10340100; DEG10450145; DEG10360039; DEG10290290; DEG10450341; DEG10030465; DEG10430167; DEG10410132; DEG10280491; DEG10470164; DEG10250720; DEG10270648; DEG10400260; DEG10130174; DEG10220008; DEG10050040; DEG10240225; DEG10410333; DEG10350268; DEG10100583; DEG10460033;
Cj0586	545332	547275	+	ligA	YP_002344016.1	647	DNA ligase	0	0	EOG	0	0	EOG	0	0	EOG			Cj0586	COG0272	L	NAD-dependent DNA ligase	Cj0586	39	DEG10380081; DEG10430133; DEG10230046; DEG10030205; DEG10100488; DEG10290269; DEG10250593; DEG10400065; DEG10050398; DEG10420149; DEG10060214; DEG10410432; DEG10110138; DEG10140149; DEG10160066; DEG10220280; DEG10190139; DEG10240233; DEG10280518; DEG10200184; DEG10360057; DEG10330067; DEG10010081; DEG10390166; DEG10120301; DEG10340285; DEG10320193; DEG10460172; DEG10020218; DEG10150213; DEG101803…
Cj0596	553232	554053	+	peb4cbf2	YP_002344026.1	273	peptidyl-prolyl cis-trans isomerase	0	0	NEG	0	0	NEG	0	0	NEG			Cj0596	COG0760	O	Parvulin-like peptidyl-prolyl isomerase	Cj0596	13	DEG10260001; DEG10290314; DEG10330007; DEG10360028; DEG10470096; DEG10010089; DEG10110003; DEG10300032; DEG10030081; DEG10080026; DEG10340435; DEG10300031; DEG10230252;
Cj0597	554053	555117	+	fba	YP_002344027.1	354	fructose-bisphosphate aldolase	0	0	NEG	0	0	NEG	0	0	NEG	Cj0597		Cj0597	COG0191	G	Fructose/tagatose bisphosphate aldolase	Cj0597	26	DEG10130236; DEG10420049; DEG10290094; DEG10480196; DEG10170299; DEG10150018; DEG10250065; DEG10160202; DEG10320236; DEG10430190; DEG10370206; DEG10070138; DEG10310075; DEG10330205; DEG10240050; DEG10060015; DEG10010257; DEG10020239; DEG10030089; DEG10400366; DEG10210186; DEG10360022; DEG10180436; DEG10380216; DEG10140030; DEG10190169;
Cj0616	576225	576965	+	pstB	YP_002344046.1	246	phosphate ABC transporter ATP-binding protein	0	0	NEG	0	0	NEG	0	0	NEG				COG1117	P	ABC-type phosphate transport system, ATPase component	Cj0616	100	DEG10460204; DEG10400632; DEG10330295; DEG10100381; DEG10050394; DEG10020083; DEG10350028; DEG10310171; DEG10270222; DEG10080054; DEG10360293; DEG10470106; DEG10180246; DEG10280312; DEG10260086; DEG10050060; DEG10400349; DEG10330135; DEG10250613; DEG10370038; DEG10370225; DEG10210103; DEG10200045; DEG10440138; DEG10140106; DEG10320297; DEG10110057; DEG10070110; DEG10200440; DEG10480083; DEG101503…
Cj0638c	599381	599899	-	ppa	YP_002344067.1	172	inorganic pyrophosphatase	0	0	NEG	0	0	NEG	0	0	NEG			Cj0638c	COG0221	CP	Inorganic pyrophosphatase	Cj0638c	22	DEG10330351; DEG10180595; DEG10460092; DEG10120212; DEG10480302; DEG10060290; DEG10160346; DEG10270637; DEG10030510; DEG10050058; DEG10430038; DEG10360179; DEG10320347; DEG10240074; DEG10250708; DEG10190292; DEG10200011; DEG10130033; DEG10400344; DEG10140175; DEG10410102; DEG10450279;
Cj0641	602326	603186	+	pnk	YP_002344070.1	286	NAD kinase	0	0	EOG	0	0	NEG	0	0	EOG	Cj0641			COG0061	F	NAD kinase	Cj0641	31	DEG10120306; DEG10420181; DEG10030174; DEG10060103; DEG10450138; DEG10280205; DEG10480183; DEG10230262; DEG10100292; DEG10460137; DEG10160185; DEG10320219; DEG10250356; DEG10170103; DEG10330187; DEG10290142; DEG10310078; DEG10240154; DEG10130261; DEG10340416; DEG10380134; DEG10220140; DEG10210118; DEG10370125; DEG10360109; DEG10070061; DEG10350348; DEG10180410; DEG10390081; DEG10190160; DEG100100…
Cj0648	609255	609770	+	-	YP_002344077.1	171	membrane protein	0	0	NEG	0	0	NEG	0	0	NEG				-	-	-	No hit	No hit
Cj0649	609752	610213	+	-	YP_002344078.1	153	OstA family protein	0	0	EOG	0	0	EOG	0	0	EOG				COG1934	M	Lipopolysaccharide export system protein LptA	Cj0649	1	DEG10410019;
Cj0650	610210	610806	+	engB	YP_002344079.1	198	GTP-binding protein EngB	0	0	NEG	0	0	NEG	0	0	NEG	Cj0650		Cj0650	COG0218	D	GTP-binding protein EngB required for normal cell division	Cj0650	34	DEG10130311; DEG10130434; DEG10060274; DEG10150332; DEG10010200; DEG10160268; DEG10050404; DEG10140082; DEG10480287; DEG10200105; DEG10180560; DEG10340255; DEG10320321; DEG10170242; DEG10310079; DEG10190269; DEG10390207; DEG10240311; DEG10460088; DEG10420199; DEG10360326; DEG10080319; DEG10380114; DEG10120239; DEG10220346; DEG10070082; DEG10330272; DEG10450036; DEG10370108; DEG10210111; DEG102903…
Cj0651	610803	611297	+	-	YP_002344080.1	164	integral membrane protein	0	0	NEG	0	0	NEG	0	0	NEG	Cj0651			-	-	-	Cj0651	1	DEG10310080;
Cj0659c	616572	617120	-	-	YP_002344083.1	182	periplasmic protein	0	0	NEG	0	0	EOG	0	0	EOG				-	-	-	No hit	No hit
Cj0668	623010	623417	+	-	YP_002344091.1	135	ATP/GTP-binding protein	0	0	NEG	0	0	NEG	0	0	NEG	Cj0668			COG0802	J	tRNA A37 threonylcarbamoyladenosine biosynthesis protein TsaE	Cj0668	22	DEG10130279; DEG10030055; DEG10120082; DEG10480301; DEG10190289; DEG10010073; DEG10340108; DEG10220220; DEG10160341; DEG10080116; DEG10310084; DEG10320345; DEG10420091; DEG10180588; DEG10330346; DEG10110222; DEG10170289; DEG10350050; DEG10140037; DEG10430253; DEG10390130; DEG10290075;
Cj0681	635716	635946	+	-	YP_002344099.1	76	hypothetical protein Cj0681	0	0	NEG	0	0	NEG	0	0	NEG				-	-	-	No hit	No hit
Cj0692c	649008	649946	-	-	YP_002344110.1	312	membrane protein	0	0	EOG	0	0	EOG	0	0	EOG			Cj0692c	-	-	-	No hit	No hit
Cj0707	663830	664987	+	kdtA	YP_002344125.1	385	3-deoxy-D-manno-octulosonic-acid transferase	0	0	NEG	0	0	NEG	0	0	NEG	Cj0707	Cj0707		COG1519	M	3-deoxy-D-manno-octulosonic-acid transferase	Cj0707	25	DEG10460202; DEG10230161; DEG10160283; DEG10110198; DEG10450060; DEG10050211; DEG10410205; DEG10030029; DEG10320301; DEG10430432; DEG10190246; DEG10150301; DEG10390055; DEG10480267; DEG10330287; DEG10310091; DEG10080163; DEG10290389; DEG10220101; DEG10340493; DEG10360289; DEG10180536; DEG10200043; DEG10130471; DEG10240167;
Cj0710	667190	667417	+	rpsP	YP_002344128.1	75	30S ribosomal protein S16	0	0	NEG	0	0	NEG	0	0	NEG	Cj0710			COG0228	J	Ribosomal protein S16	Cj0710	26	DEG10050096; DEG10120330; DEG10060362; DEG10380104; DEG10400441; DEG10480180; DEG10450284; DEG10340315; DEG10320216; DEG10160182; DEG10020125; DEG10210127; DEG10180406; DEG10190157; DEG10420212; DEG10430412; DEG10010124; DEG10330184; DEG10170148; DEG10130449; DEG10310092; DEG10150088; DEG10030110; DEG10140174; DEG10240189; DEG10290134;
Cj0726c	680369	681352	-	corA	YP_002344144.1	327	magnesium and cobalt transport protein	0	0	EOG	0	0	EOG	0	0	EOG				COG0598	P	Mg2+ and Co2+ transporter CorA	Cj0726c	4	DEG10430404; DEG10180555; DEG10370199; DEG10420268;
Cj0748	703027	703119	+	-	YP_002344161.1	30	hypothetical protein Cj0748	0	0	NA	0	0	NA	0	0	NA	Cj0748			-	-	-	Cj0748	1	DEG10310098;
Cj0765c	716609	717835	-	hisS	YP_002344172.1	408	histidine--tRNA ligase	0	0	EOG	0	0	EOG	0	0	EOG				COG0124	J	Histidyl-tRNA synthetase	Cj0765c	36	DEG10130095; DEG10400581; DEG10270475; DEG10420304; DEG10060024; DEG10480165; DEG10220456; DEG10020182; DEG10340359; DEG10240276; DEG10160060; DEG10400210; DEG10370221; DEG10140129; DEG10410209; DEG10390278; DEG10320199; DEG10330061; DEG10170228; DEG10290282; DEG10200424; DEG10430089; DEG10120363; DEG10210212; DEG10080218; DEG10100416; DEG10230092; DEG10380230; DEG10350115; DEG10250504; DEG104500…
Cj0766c	717832	718410	-	tmk	YP_002344173.1	192	thymidylate kinase	0	0	NEG	0	0	NEG	0	0	NEG				COG0125	F	Thymidylate kinase	Cj0766c	30	DEG10170023; DEG10480097; DEG10150132; DEG10430303; DEG10050151; DEG10330117; DEG10380048; DEG10240255; DEG10410301; DEG10350102; DEG10320115; DEG10370051; DEG10190091; DEG10020028; DEG10140020; DEG10420251; DEG10110074; DEG10400020; DEG10460250; DEG10120345; DEG10010008; DEG10160115; DEG10180181; DEG10060005; DEG10030389; DEG10200229; DEG10360100; DEG10280072; DEG10290245; DEG10210152;
Cj0768c	718917	719480	-	-	YP_002344175.1	187	3-polyprenyl-4-hydroxybenzoate decarboxylase	0	0	EOG	0	0	EOG	0	0	EOG				COG0163	H	3-polyprenyl-4-hydroxybenzoate decarboxylase	Cj0768c	5	DEG10400479; DEG10180361; DEG10360178; DEG10290322; DEG10150063;
Cj0795c	745833	747260	-	murF	YP_002344202.1	475	UDP-N-acetylmuramoyl-tripeptide D-alanyl-D-alanine ligase	0	0	EOG	0	0	EOG	0	0	EOG				COG0770	M	UDP-N-acetylmuramyl pentapeptide synthase	Cj0795c	35	DEG10380166; DEG10130457; DEG10450241; DEG10340078; DEG10330014; DEG10290368; DEG10230282; DEG10130458; DEG10220249; DEG10010070; DEG10230225; DEG10220247; DEG10480015; DEG10020229; DEG10190010; DEG10170291; DEG10370152; DEG10320014; DEG10170128; DEG10210067; DEG10020108; DEG10030482; DEG10120135; DEG10240106; DEG10010104; DEG10400459; DEG10150254; DEG10420135; DEG10160013; DEG10200349; DEG103602…
Cj0796c	747261	747980	-	-	YP_002344203.1	239	hydrolase	0	0	EOG	0	0	EOG	0	0	EOG	Cj0796c			COG0596	HR	Pimeloyl-ACP methyl ester carboxylesterase	Cj0796c	1	DEG10310103;
Cj0797c	747982	748197	-	-	YP_002344204.1	71	hypothetical protein Cj0797c	0	0	NA	0	0	NA	0	0	NA	Cj0797c			-	-	-	Cj0797c	1	DEG10310104;
Cj0801	751797	753248	+	-	YP_002344208.1	483	integral membrane protein	0	0	EOG	0	0	EOG	0	0	EOG		Cj0801		COG0728	M	Peptidoglycan biosynthesis protein MviN/MurJ, putative lipid II flippase	Cj0801	18	DEG10430010; DEG10480092; DEG10320109; DEG10450031; DEG10200017; DEG10190085; DEG10350053; DEG10160121; DEG10290308; DEG10330123; DEG10460031; DEG10410478; DEG10130011; DEG10360251; DEG10150272; DEG10110070; DEG10180175; DEG10030145;
Cj0811	762148	763074	+	lpxK	YP_002344218.1	308	tetraacyldisaccharide 4\'-kinase	0	0	EOG	0	0	EOG	0	0	NEG				COG1663	M	Tetraacyldisaccharide-1-P 4'-kinase	Cj0811	16	DEG10050027; DEG10030362; DEG10190078; DEG10290263; DEG10460201; DEG10230094; DEG10180149; DEG10200042; DEG10340361; DEG10120346; DEG10320097; DEG10390082; DEG10410206; DEG10480084; DEG10220142; DEG10450061;
Cj0821	768906	770195	+	glmU	YP_002344228.1	429	bifunctional N-acetylglucosamine-1-phosphate uridyltransferase/glucosamine-1-phosphate acetyltransferase	0	0	EOG	0	0	EOG	0	0	NEG			Cj0821	COG1207	M	Bifunctional protein GlmU, N-acetylglucosamine-1-phosphate-uridyltransferase/glucosamine-1-phosphate-acetyltransferase	Cj0821	31	DEG10400070; DEG10170026; DEG10250191; DEG10030557; DEG10120121; DEG10010012; DEG10350018; DEG10180546; DEG10480280; DEG10370054; DEG10290393; DEG10070055; DEG10190261; DEG10160270; DEG10210149; DEG10100155; DEG10460166; DEG10430451; DEG10430452; DEG10240016; DEG10270188; DEG10360328; DEG10380052; DEG10330274; DEG10410279; DEG10130492; DEG10020033; DEG10420249; DEG10450190; DEG10320313; DEG102003…
Cj0822	770192	771346	+	dfp	YP_002344229.1	384	bifunctional phosphopantothenoylcysteine decarboxylase/phosphopantothenate synthase	0	0	EOG	0	0	EOG	0	0	NEG			Cj0822	COG0452	H	Phosphopantothenoylcysteine synthetase/decarboxylase	Cj0822	33	DEG10400073; DEG10240060; DEG10380144; DEG10380145; DEG10160280; DEG10120254; DEG10110199; DEG10450026; DEG10280533; DEG10250263; DEG10190249; DEG10030025; DEG10220381; DEG10070173; DEG10320304; DEG10430357; DEG10390224; DEG10200463; DEG10130400; DEG10150326; DEG10230070; DEG10100225; DEG10480270; DEG10330284; DEG10360322; DEG10270252; DEG10370133; DEG10340326; DEG10350058; DEG10470335; DEG100201…
Cj0837c	785174	786115	-	-	YP_002344244.1	313	hypothetical protein Cj0837c	0	0	EOG	0	0	EOG	0	0	EOG		Cj0837c		-	-	-	No hit	No hit
Cj0839c	788015	788212	-	-	YP_002344246.1	65	hypothetical protein Cj0839c	0	0	NEG	0	0	NEG	0	0	NEG	Cj0839c			-	-	-	Cj0839c	2	DEG10310108; DEG10080274;
Cj0851c	798818	799321	-	-	YP_002344258.1	167	integral membrane protein	0	0	NEG	0	0	NEG	0	0	NEG		Cj0851c		-	-	-	No hit	No hit
Cj0852c	799321	799650	-	-	YP_002344259.1	109	integral membrane protein	0	0	NEG	0	0	NEG	0	0	NEG	Cj0852c			COG5336	C	FoF1-type ATP synthase assembly protein I	Cj0852c	1	DEG10310110;
Cj0854c	800918	801265	-	-	YP_002344261.1	115	periplasmic protein	0	0	NEG	0	0	NEG	0	0	NEG		Cj0854c		-	-	-	No hit	No hit
Cj0855	801345	802193	+	folD	YP_002344262.1	282	bifunctional 5,10-methylene-tetrahydrofolate dehydrogenase/ 5,10-methylene-tetrahydrofolate cyclohydrolase	0	0	EOG	0	0	EOG	0	0	EOG	Cj0855	Cj0855	Cj0855	COG0190	H	5,10-methylene-tetrahydrofolate dehydrogenase/Methenyl tetrahydrofolate cyclohydrolase	Cj0855	25	DEG10290173; DEG10060008; DEG10430321; DEG10120105; DEG10450046; DEG10010172; DEG10270593; DEG10360076; DEG10330161; DEG10190059; DEG10110039; DEG10160158; DEG10320063; DEG10480063; DEG10100532; DEG10310111; DEG10250662; DEG10140091; DEG10150189; DEG10400201; DEG10070147; DEG10350282; DEG10130339; DEG10240209; DEG10410103;
Cj0877c	815432	815524	-	-	YP_002344277.1	30	hypothetical protein Cj0877c	0	0	NA	0	0	NA	0	0	NA	Cj0877c			-	-	-	Cj0877c	1	DEG10310112;
Cj0881c	816524	817570	-	-	YP_002344281.1	348	hypothetical protein Cj0881c	0	0	NEG	0	0	NEG	0	0	NEG				COG2404	JT	Oligoribonuclease NrnB or cAMP/cGMP phosphodiesterase, DHH superfamily	No hit	No hit
Cj0886c	820683	823523	-	ftsK	YP_002344285.1	946	DNA translocase FtsK	0	0	EOG	0	0	EOG	0	0	EOG		Cj0886c		COG1674	D	DNA segregation ATPase FtsK/SpoIIIE and related proteins	Cj0886c	29	DEG10320089; DEG10470421; DEG10470188; DEG10270494; DEG10250047; DEG10130148; DEG10470328; DEG10190073; DEG10370056; DEG10250533; DEG10230298; DEG10200461; DEG10330140; DEG10220084; DEG10030370; DEG10270604; DEG10100436; DEG10340146; DEG10360086; DEG10270051; DEG10270333; DEG10380053; DEG10420247; DEG10280400; DEG10250365; DEG10410070; DEG10140019; DEG10100024; DEG10460117;
Cj0894c	834005	834838	-	ispH	YP_002344293.1	277	4-hydroxy-3-methylbut-2-enyl diphosphate reductase	0	0	EOG	0	0	NEG	0	0	NEG	Cj0894c		Cj0894c	COG0761	I	4-Hydroxy-3-methylbut-2-enyl diphosphate reductase IspH	Cj0894c	26	DEG10290304; DEG10150268; DEG10130450; DEG10230107; DEG10050358; DEG10270197; DEG10400015; DEG10010177; DEG10480010; DEG10160005; DEG10250208; DEG10220132; DEG10330005; DEG10030149; DEG10200408; DEG10120094; DEG10340387; DEG10460370; DEG10430413; DEG10310114; DEG10360247; DEG10450070; DEG10280274; DEG10190003; DEG10320007; DEG10180008;
Cj0897c	838429	839421	-	pheS	YP_002344296.1	330	phenylalanine--tRNA ligase subunit alpha	0	0	EOG	0	0	NEG	0	0	NEG				COG0016	J	Phenylalanyl-tRNA synthetase alpha subunit	Cj0897c	36	DEG10460072; DEG10060162; DEG10380088; DEG10010204; DEG10100278; DEG10400523; DEG10360091; DEG10050468; DEG10200121; DEG10450022; DEG10280242; DEG10190118; DEG10230086; DEG10130383; DEG10340352; DEG10320131; DEG10020101; DEG10480126; DEG10430103; DEG10170120; DEG10330100; DEG10290190; DEG10120202; DEG10160098; DEG10150140; DEG10420157; DEG10210098; DEG10220370; DEG10350220; DEG10270315; DEG100800…
Cj0905c	844295	845281	-	alr	YP_002344304.1	328	alanine racemase	0	0	NEG	0	0	NEG	0	0	NEG			Cj0905c	COG0787	M	Alanine racemase	Cj0905c	16	DEG10070209; DEG10030067; DEG10380208; DEG10250669; DEG10080161; DEG10270600; DEG10330338; DEG10230282; DEG10100540; DEG10400546; DEG10290334; DEG10420264; DEG10010072; DEG10050568; DEG10210054; DEG10220247;
Cj0916c	852181	852378	-	-	YP_002344314.1	65	hypothetical protein Cj0916c	0	0	NEG	0	0	NEG	0	0	NEG		Cj0916c		COG2879	S	Uncharacterized short protein YbdD, DUF466 family	No hit	No hit
Cj0925	860287	860724	+	rpiB	YP_002344323.1	145	ribose 5-phosphate isomerase	0	0	NEG	0	0	NEG	0	0	NEG		Cj0925		COG0698	G	Ribose 5-phosphate isomerase RpiB	Cj0925	7	DEG10020246; DEG10220363; DEG10060327; DEG10080091; DEG10140248; DEG10280130; DEG10250485;
Cj0939c	877647	878027	-	-	YP_002344337.1	126	hypothetical protein Cj0939c	0	0	NEG	0	0	NEG	0	0	NEG	Cj0939c	Cj0939c		-	-	-	Cj0939c	2	DEG10080190; DEG10310123;
Cj0941c	879636	880841	-	-	YP_002344339.1	401	permease	0	0	EOG	0	0	EOG	0	0	EOG				COG4591	M	ABC-type transport system, involved in lipoprotein release, permease component	Cj0941c	36	DEG10290199; DEG10480101; DEG10230169; DEG10030367; DEG10120129; DEG10480099; DEG10330113; DEG10290201; DEG10330115; DEG10450126; DEG10050561; DEG10220224; DEG10350278; DEG10340199; DEG10460239; DEG10320117; DEG10190095; DEG10200266; DEG10190093; DEG10240218; DEG10130325; DEG10030365; DEG10230076; DEG10430310; DEG10160113; DEG10150124; DEG10180184; DEG10150122; DEG10050556; DEG10180186; DEG103601…
Cj0959c	900703	901044	-	-	YP_002344357.1	113	membrane protein insertion efficiency factor	0	0	NEG	0	0	NEG	0	0	NEG				COG0759	M	Membrane-anchored protein YidD, putatitve component of membrane protein insertase Oxa1/YidC/SpoIIIJ	Cj0959c	2	DEG10250771; DEG10080289;
Cj0960c	901041	901367	-	rnpA	YP_002344358.1	108	ribonuclease P protein component	0	0	NA	0	0	NA	0	0	NA				COG0594	J	RNase P protein component	No hit	No hit
Cj0961c	901364	901498	-	rpmH	YP_002344359.1	44	50S ribosomal protein L34	0	0	NEG	0	0	NEG	0	0	NEG		Cj0961c		COG0230	J	Ribosomal protein L34	Cj0961c	24	DEG10460090; DEG10430363; DEG10050353; DEG10420283; DEG10210201; DEG10020302; DEG10080287; DEG10290003; DEG10030002; DEG10240350; DEG10480276; DEG10010271; DEG10120010; DEG10400412; DEG10060376; DEG10160274; DEG10330278; DEG10200108; DEG10190256; DEG10410144; DEG10450358; DEG10140052; DEG10320310; DEG10170351;
Cj0972	908107	908430	+	-	YP_002344367.1	107	hypothetical protein Cj0972	0	0	NEG	0	0	NEG	0	0	NEG		Cj0972		-	-	-	No hit	No hit
Cj0974	908693	908833	+	-	YP_002344369.1	46	hypothetical protein Cj0974	0	0	NA	0	0	NA	0	0	NA	Cj0974			-	-	-	No hit	No hit
Cj0988c	920967	921203	-	-	YP_002344383.1	78	hypothetical protein Cj0988c	0	0	NEG	0	0	NEG	0	0	NEG				-	-	-	No hit	No hit
Cj0991c	922155	923420	-	-	YP_002344386.1	421	oxidoreductase ferredoxin-type electron transport protein	0	0	DEG	0	0	DEG	0	0	DEG				COG0247	C	Fe-S oxidoreductase	Cj0991c	1	DEG10470489;
Cj0993c	924764	925255	-	-	YP_002344388.1	163	hypothetical protein Cj0993c	0	0	NEG	0	0	NEG	0	0	NEG	Cj0993c			-	-	-	Cj0993c	2	DEG10080113; DEG10310128;
Cj0999c	929020	930117	-	-	YP_002344394.1	365	membrane protein	0	0	NEG	0	0	NEG	0	0	NEG				COG2855	S	Uncharacterized membrane protein YadS	Cj0999c	1	DEG10050598;
Cj1005c	934626	936242	-	-	YP_002344400.1	538	membrane bound ATPase	0	0	EOG	0	0	EOG	0	0	EOG				COG0465	O	ATP-dependent Zn proteases	Cj1005c	35	DEG10430322; DEG10190184; DEG10470010; DEG10400074; DEG10080192; DEG10390002; DEG10120163; DEG10420007; DEG10200390; DEG10100569; DEG10360272; DEG10330229; DEG10250396; DEG10140307; DEG10410199; DEG10160226; DEG10380004; DEG10110173; DEG10290109; DEG10240299; DEG10340120; DEG10130342; DEG10350095; DEG10480215; DEG10350460; DEG10250704; DEG10400244; DEG10370004; DEG10220007; DEG10230277; DEG102804…
Cj1023c	954238	955269	-	asd	YP_002344418.1	343	aspartate-semialdehyde dehydrogenase	0	0	NEG	0	0	NEG	0	0	NEG				COG0136	E	Aspartate-semialdehyde dehydrogenase	Cj1023c	25	DEG10010139; DEG10330298; DEG10130194; DEG10340074; DEG10480260; DEG10050521; DEG10400462; DEG10250719; DEG10230221; DEG10220113; DEG10360111; DEG10410062; DEG10450264; DEG10320294; DEG10460063; DEG10130082; DEG10240377; DEG10160294; DEG10150120; DEG10430080; DEG10470330; DEG10050206; DEG10190236; DEG10100582; DEG10180519;
Cj1039	973060	974088	+	murG	YP_002344434.1	342	UDP-N-acetylglucosamine--N-acetylmuramyl-(pentapeptide) pyrophosphoryl-undecaprenol N-acetylglucosamine transferase	0	0	NEG	0	0	EOG	0	0	NEG				COG0707	M	UDP-N-acetylglucosamine:LPS N-acetylglucosamine transferase	Cj1039	39	DEG10450237; DEG10330018; DEG10290364; DEG10030479; DEG10120272; DEG10480019; DEG10050408; DEG10270376; DEG10420103; DEG10230207; DEG10190014; DEG10430443; DEG10130483; DEG10320018; DEG10390070; DEG10100325; DEG10210061; DEG10180019; DEG10410440; DEG10400595; DEG10460375; DEG10380173; DEG10240110; DEG10170183; DEG10340061; DEG10010105; DEG10150251; DEG10370159; DEG10160017; DEG10360223; DEG104703…
Cj1045c	978774	979550	-	thiG	YP_002344440.1	258	thiazole synthase	0	0	EOG	0	0	EOG	0	0	EOG	Cj1045c			COG2022	H	Thiamin biosynthesis thiazole synthase ThiGH, ThiG subunit	Cj1045c	11	DEG10220014; DEG10460266; DEG10400155; DEG10270077; DEG10130181; DEG10290235; DEG10250079; DEG10310134; DEG10100053; DEG10410451; DEG10200240;
Cj1046c	979553	980356	-	moeB	YP_002344441.1	267	thiamine biosynthesis protein ThiF	0	0	EOG	0	0	EOG	0	0	EOG			Cj1046c	COG1179	J	tRNA A37 threonylcarbamoyladenosine dehydratase	Cj1046c	21	DEG10050052; DEG10470293; DEG10270418; DEG10130285; DEG10220078; DEG10100369; DEG10390043; DEG10280532; DEG10340076; DEG10250628; DEG10400040; DEG10200469; DEG10250255; DEG10460004; DEG10390186; DEG10050529; DEG10270249; DEG10270572; DEG10230223; DEG10410033; DEG10220317;
Cj1047c	980353	980544	-	thiS	YP_002344442.1	63	thiamine biosynthesis protein	0	0	NA	0	0	NA	0	0	NA	Cj1047c			COG2104	H	Sulfur carrier protein ThiS (thiamine biosynthesis)	Cj1047c	2	DEG10310135; DEG10460267;
Cj1067	1002567	1003103	+	pgsA	YP_002344460.1	178	CDP-diacylglycerol--glycerol-3-phosphate 3-phosphatidyltransferase	0	0	NEG	0	0	NEG	0	0	NEG				COG0558	I	Phosphatidylglycerophosphate synthase	Cj1067	32	DEG10170170; DEG10160080; DEG10290176; DEG10120048; DEG10150154; DEG10480141; DEG10270341; DEG10270493; DEG10050057; DEG10080172; DEG10330082; DEG10350296; DEG10250531; DEG10020141; DEG10410208; DEG10420316; DEG10130054; DEG10180325; DEG10100434; DEG10010141; DEG10210216; DEG10360082; DEG10190127; DEG10250369; DEG10380239; DEG10320177; DEG10280394; DEG10240207; DEG10430056; DEG10140058; DEG100702…
Cj1070	1005152	1005529	+	rpsF	YP_002344463.1	125	30S ribosomal protein S6	0	0	NEG	0	0	NEG	0	0	NEG	Cj1070			COG0360	J	Ribosomal protein S6	Cj1070	26	DEG10050174; DEG10180591; DEG10340400; DEG10010269; DEG10160343; DEG10310142; DEG10130287; DEG10240257; DEG10210049; DEG10290338; DEG10320346; DEG10390075; DEG10430263; DEG10120223; DEG10330348; DEG10030062; DEG10170017; DEG10060072; DEG10400003; DEG10080236; DEG10020019; DEG10220127; DEG10410371; DEG10250015; DEG10200208; DEG10360283;
Cj1071	1005538	1006089	+	ssb	YP_002344464.1	183	single-stranded DNA-binding protein	0	0	NEG	0	0	NEG	0	0	NEG				COG0629	L	Single-stranded DNA-binding protein	Cj1071	26	DEG10330339; DEG10170018; DEG10020223; DEG10190284; DEG10120020; DEG10450166; DEG10010268; DEG10070077; DEG10410304; DEG10420270; DEG10020020; DEG10130469; DEG10430431; DEG10240038; DEG10200180; DEG10390036; DEG10210050; DEG10350030; DEG10080235; DEG10280251; DEG10220067; DEG10480294; DEG10160334; DEG10320338; DEG10030072; DEG10460351;
Cj1080c	1012145	1012774	-	hemD	YP_002344473.1	209	uroporphyrinogen-III synthase	0	0	NEG	0	0	NEG	0	0	NEG			Cj1080c	COG1587	H	Uroporphyrinogen-III synthase	No hit	No hit
Cj1082c	1013374	1014186	-	thiD	YP_002344475.1	270	phosphomethylpyrimidine kinase	0	0	NEG	0	0	NEG	0	0	NEG	Cj1082c			COG0351	H	Hydroxymethylpyrimidine/phosphomethylpyrimidine kinase	Cj1082c	15	DEG10130141; DEG10280018; DEG10400605; DEG10100054; DEG10430136; DEG10070085; DEG10270078; DEG10420044; DEG10250080; DEG10200388; DEG10050142; DEG10460108; DEG10310144; DEG10410477; DEG10050138;
Cj1092c	1025265	1026236	-	secF	YP_002344485.1	323	protein translocase subunit SecF	0	0	EOG	0	0	EOG	0	0	EOG				COG0341	U	Preprotein translocase subunit SecF	Cj1092c	48	DEG10130097; DEG10170232; DEG10270478; DEG10120245; DEG10150077; DEG10270477; DEG10390219; DEG10240149; DEG10470398; DEG10400035; DEG10450169; DEG10130098; DEG10480052; DEG10480051; DEG10310147; DEG10200292; DEG10200291; DEG10220367; DEG10410306; DEG10320051; DEG10320052; DEG10410305; DEG10180073; DEG10180074; DEG10110030; DEG10160171; DEG10430356; DEG10430355; DEG10430354; DEG10240150; DEG102902…
Cj1157	1089675	1091204	+	dnaX	YP_002344548.1	509	DNA polymerase III subunits gamma and tau	0	0	EOG	0	0	EOG	0	0	EOG		Cj1157		COG2812	L	DNA polymerase III, gamma/tau subunits	Cj1157	65	DEG10460249; DEG10170021; DEG10160163; DEG10170024; DEG10380161; DEG10030223; DEG10220190; DEG10160114; DEG10330116; DEG10270640; DEG10200228; DEG10420145; DEG10400021; DEG10060340; DEG10050150; DEG10430195; DEG10250711; DEG10480058; DEG10240273; DEG10380049; DEG10320058; DEG10240256; DEG10140019; DEG10400233; DEG10230084; DEG10210104; DEG10230247; DEG10360058; DEG10190054; DEG10020026; DEG103201…
Cj1176c	1103771	1104010	-	tatA	YP_002344567.1	79	Sec-independent protein translocase	0	0	NEG	0	0	NEG	0	0	NEG				COG1826	U	Sec-independent protein translocase protein TatA	No hit	No hit
Cj1180c	1107071	1107706	-	-	YP_002344571.1	211	ABC transporter ATP-binding protein	0	0	NEG	0	0	NEG	0	0	NEG			Cj1180c	COG1136	M	ABC-type lipoprotein export system, ATPase component	Cj1180c	100	DEG10030734; DEG10100216; DEG10340077; DEG10330114; DEG10330295; DEG10450127; DEG10050542; DEG10270222; DEG10250225; DEG10080054; DEG10470106; DEG10130324; DEG10150123; DEG10180246; DEG10300009; DEG10050262; DEG10260086; DEG10050394; DEG10360106; DEG10050060; DEG10400349; DEG10190094; DEG10410336; DEG10030320; DEG10290200; DEG10060049; DEG10250613; DEG10270176; DEG10370038; DEG10370226; DEG100701…
Cj1185c	1112111	1113361	-	petB	YP_002344576.1	416	ubiquinol-cytochrome C reductase cytochrome B subunit	0	0	EOG	0	0	EOG	0	0	EOG			Cj1185c	COG1290	C	Cytochrome b subunit of the bc complex	Cj1185c	6	DEG10250428; DEG10400603; DEG10100343; DEG10410211; DEG10270391; DEG10080311;
Cj1186c	1113363	1113866	-	petA	YP_002344577.1	167	ubiquinol-cytochrome C reductase iron-sulfur subunit	0	0	EOG	0	0	EOG	0	0	EOG				COG0723	C	Rieske Fe-S protein	Cj1186c	1	DEG10400308;
Cj1196c	1125011	1125907	-	gpsA	YP_002344587.1	298	glycerol-3-phosphate dehydrogenase	0	0	NEG	0	0	NEG	0	0	NEG			Cj1196c	COG0240	C	Glycerol-3-phosphate dehydrogenase	Cj1196c	18	DEG10340390; DEG10430272; DEG10390146; DEG10230109; DEG10130185; DEG10200018; DEG10030545; DEG10420098; DEG10370031; DEG10380028; DEG10400654; DEG10010161; DEG10220239; DEG10290014; DEG10280215; DEG10050194; DEG10190244; DEG10140038;
Cj1206c	1135449	1136315	-	ftsY	YP_002344597.1	288	signal recognition particle protein	0	0	NEG	0	0	NEG	0	0	NEG		Cj1206c	Cj1206c	COG0552	U	Signal recognition particle GTPase	Cj1206c	70	DEG10100467; DEG10230049; DEG10210115; DEG10460079; DEG10270524; DEG10480262; DEG10330294; DEG10400440; DEG10280268; DEG10250567; DEG10060239; DEG10420128; DEG10480181; DEG10350024; DEG10450283; DEG10450281; DEG10110193; DEG10250568; DEG10280321; DEG10020124; DEG10370131; DEG10080130; DEG10020123; DEG10160183; DEG10340351; DEG10380066; DEG10230083; DEG10170147; DEG10240125; DEG10210140; DEG101805…
Cj1208	1136955	1137581	+	-	YP_002344599.1	208	5-formyltetrahydrofolate cyclo-ligase	0	0	NEG	0	0	NEG	0	0	NEG				COG0212	H	5-formyltetrahydrofolate cyclo-ligase	Cj1208	2	DEG10080129; DEG10050310;
Cj1218c	1145872	1146483	-	ribA	YP_002344609.1	203	riboflavin synthase subunit alpha	0	0	NEG	0	0	NEG	0	0	NEG			Cj1218c	COG0307	H	Riboflavin synthase alpha chain	Cj1218c	16	DEG10160100; DEG10480124; DEG10130035; DEG10190115; DEG10320140; DEG10230067; DEG10150058; DEG10410293; DEG10460209; DEG10050581; DEG10240169; DEG10400416; DEG10330102; DEG10450106; DEG10180277; DEG10220153;
Cj1220	1149194	1149454	+	groES	YP_002344611.1	86	co-chaperonin GroES	0	0	NEG	0	0	NEG	0	0	NEG		Cj1220		COG0234	O	Co-chaperonin GroES (HSP10)	Cj1220	26	DEG10390171; DEG10430320; DEG10020224; DEG10190286; DEG10010076; DEG10220289; DEG10340357; DEG10320341; DEG10150246; DEG10460020; DEG10400597; DEG10180583; DEG10120324; DEG10030547; DEG10330341; DEG10450057; DEG10100538; DEG10170285; DEG10280375; DEG10210038; DEG10480297; DEG10160336; DEG10290079; DEG10130337; DEG10240162; DEG10200094;
Cj1247c	1175833	1176327	-	-	YP_002344638.1	164	hypothetical protein Cj1247c	0	0	NEG	0	0	NEG	0	0	NEG			Cj1247c	-	-	-	No hit	No hit
Cj1271c	1203379	1204584	-	tyrS	YP_002344662.1	401	tyrosine--tRNA ligase	0	0	EOG	0	0	EOG	0	0	EOG	Cj1271c			COG0162	J	Tyrosyl-tRNA synthetase	Cj1271c	41	DEG10120232; DEG10460264; DEG10480123; DEG10340017; DEG10160102; DEG10310168; DEG10140182; DEG10020205; DEG10060368; DEG10280202; DEG10180273; DEG10230185; DEG10270322; DEG10190114; DEG10350354; DEG10380020; DEG10130004; DEG10370227; DEG10200237; DEG10070234; DEG10250355; DEG10030129; DEG10290124; DEG10380240; DEG10170260; DEG10010216; DEG10430005; DEG10420317; DEG10420053; DEG10330105; DEG100505…
Cj1282	1213903	1215003	+	mrdB	YP_002344672.1	366	rod shape-determining protein RodA	0	0	EOG	0	0	NEG	0	0	NEG	Cj1282			COG0772	D	Bacterial cell division protein FtsW, lipid II flippase	Cj1282	49	DEG10330156; DEG10200190; DEG10240005; DEG10330017; DEG10030195; DEG10070057; DEG10230246; DEG10270377; DEG10480018; DEG10440099; DEG10200346; DEG10290099; DEG10340445; DEG10190013; DEG10280456; DEG10450238; DEG10170115; DEG10290365; DEG10470367; DEG10400278; DEG10130041; DEG10370070; DEG10390107; DEG10320017; DEG10100326; DEG10430045; DEG10180018; DEG10360176; DEG10230208; DEG10460376; DEG100304…
Cj1283	1215456	1216799	+	ktrB	YP_002344673.1	447	K+ uptake protein	0	0	EOG	0	0	NEG	0	0	NEG				COG0168	P	Trk-type K+ transport system, membrane component	Cj1283	4	DEG10140046; DEG10380036; DEG10060261; DEG10470123;
Cj1290c	1222303	1223634	-	accC	YP_002344680.1	443	biotin carboxylase	0	0	NEG	0	0	NEG	0	0	NEG		Cj1290c		COG0439	I	Biotin carboxylase	Cj1290c	40	DEG10370184; DEG10400192; DEG10240128; DEG10430441; DEG10460269; DEG10100146; DEG10120148; DEG10250655; DEG10480225; DEG10010173; DEG10100527; DEG10050338; DEG10160243; DEG10470374; DEG10110011; DEG10330246; DEG10310028; DEG10190200; DEG10170202; DEG10130221; DEG10150294; DEG10400614; DEG10270529; DEG10290086; DEG10450134; DEG10100471; DEG10350366; DEG10400343; DEG10250178; DEG10200244; DEG102705…
Cj1313	1242469	1242942	+	pseH	YP_002344703.1	157	N-acetyltransferase	0	0	NEG	0	0	NEG	0	0	NEG				COG1670	JO	Protein N-acetyltransferase, RimJ/RimL family	No hit	No hit
Cj1346c	1278851	1279921	-	dxr	YP_002344734.1	356	1-deoxy-D-xylulose 5-phosphate reductoisomerase	0	0	EOG	0	0	EOG	0	0	EOG	Cj1346c		Cj1346c	COG0743	I	1-deoxy-D-xylulose 5-phosphate reductoisomerase	Cj1346c	29	DEG10330038; DEG10460309; DEG10120317; DEG10270516; DEG10010133; DEG10190032; DEG10050291; DEG10290156; DEG10480037; DEG10350255; DEG10150099; DEG10340372; DEG10320037; DEG10250557; DEG10200257; DEG10280065; DEG10130200; DEG10390142; DEG10310179; DEG10030444; DEG10400387; DEG10220234; DEG10160037; DEG10470279; DEG10240240; DEG10360143; DEG10410330; DEG10180043; DEG10430231;
Cj1354	1285904	1286659	+	ceuD	YP_002344742.1	251	enterochelin uptake ATP-binding protein	0	0	EOG	0	0	EOG	0	0	EOG				COG4604	P	ABC-type enterochelin transport system, ATPase component	Cj1354	100	DEG10380238; DEG10130213; DEG10340077; DEG10100381; DEG10050394; DEG10350028; DEG10050540; DEG10220139; DEG10400139; DEG10470106; DEG10460320; DEG10120209; DEG10350194; DEG10150123; DEG10280312; DEG10260086; DEG10180475; DEG10360106; DEG10050060; DEG10330135; DEG10290200; DEG10110217; DEG10270176; DEG10370038; DEG10370226; DEG10340219; DEG10110057; DEG10250180; DEG10480083; DEG10330141; DEG101201…
Cj1355	1286672	1287664	+	ceuE	YP_002344743.1	330	enterochelin uptake substrate-binding protein	0	0	EOG	0	0	EOG	0	0	EOG				COG4607	P	ABC-type enterochelin transport system, periplasmic component	Cj1355	6	DEG10250607; DEG10330157; DEG10180106; DEG10160154; DEG10470399; DEG10270554;
Cj1382c	1320852	1321343	-	fldA	YP_002344770.1	163	flavodoxin FldA	0	0	NEG	0	0	NEG	0	0	NEG			Cj1382c	COG0716	C	Flavodoxin	Cj1382c	10	DEG10320076; DEG10330146; DEG10050088; DEG10290218; DEG10480075; DEG10160143; DEG10080215; DEG10190069; DEG10030402; DEG10420116;
Cj1384c	1322041	1322355	-	-	YP_002344772.1	104	hypothetical protein Cj1384c	0	0	NEG	0	0	NEG	0	0	NEG				COG4378	S	Uncharacterized protein	No hit	No hit
Cj1408	1341250	1341786	+	fliL	YP_002344791.1	178	flagellar basal body-associated protein FliL	0	0	NEG	0	0	NEG	0	0	NEG	Cj1408			COG1580	N	Flagellar basal body-associated protein FliL	Cj1408	1	DEG10310186;
Cj1459	1396280	1397353	+	-	YP_002344841.1	357	hypothetical protein Cj1459	0	0	NEG	0	0	NEG	0	0	EOG				-	-	-	No hit	No hit
Cj1480c	1415389	1415814	-	rplM	YP_002344860.1	141	50S ribosomal protein L13	0	0	NEG	0	0	NEG	0	0	NEG	Cj1480c			COG0102	J	Ribosomal protein L13	Cj1480c	35	DEG10410299; DEG10240144; DEG10050527; DEG10100544; DEG10480222; DEG10130371; DEG10420061; DEG10340425; DEG10210189; DEG10320258; DEG10360234; DEG10350355; DEG10080010; DEG10020248; DEG10330240; DEG10310194; DEG10290341; DEG10220339; DEG10280497; DEG10190194; DEG10460217; DEG10170306; DEG10180481; DEG10400550; DEG10010064; DEG10140190; DEG10450111; DEG10150258; DEG10120287; DEG10060339; DEG101602…
Cj1530	1462554	1463159	+	coaE	YP_002344902.1	201	dephospho-CoA kinase	0	0	NEG	0	0	NEG	0	0	NEG			Cj1530	COG0237	H	Dephospho-CoA kinase	Cj1530	31	DEG10100276; DEG10150266; DEG10340171; DEG10170251; DEG10160024; DEG10450001; DEG10380060; DEG10210144; DEG10070053; DEG10280293; DEG10460040; DEG10240118; DEG10290066; DEG10400063; DEG10030488; DEG10010210; DEG10330025; DEG10480026; DEG10360246; DEG10200002; DEG10080143; DEG10230316; DEG10270314; DEG10180027; DEG10320025; DEG10370062; DEG10250340; DEG10130055; DEG10410079; DEG10430057; DEG104202…
Cj1569c	1501081	1501377	-	nuoK	YP_002344938.1	98	NADH-quinone oxidoreductase I subunit K	0	0	NA	0	0	NA	0	0	NA	Cj1569c			COG0713	C	NADH:ubiquinone oxidoreductase subunit 11 or 4L (chain K)	Cj1569c	6	DEG10280334; DEG10410343; DEG10310200; DEG10450120; DEG10460232; DEG10080246;
Cj1570c	1501374	1501892	-	nuoJ	YP_002344939.1	172	NADH-quinone oxidoreductase subunit J	0	0	EOG	0	0	EOG	0	0	EOG				COG0839	C	NADH:ubiquinone oxidoreductase subunit 6 (chain J)	Cj1570c	3	DEG10120372; DEG10280333; DEG10400335;
Cj1575c	1506679	1506906	-	-	YP_002344944.1	75	hypothetical protein Cj1575c	0	0	NA	0	0	NA	0	0	NA		Cj1575c		-	-	-	Cj1575c	1	DEG10080242;
Cj1578c	1508922	1509425	-	nuoB	YP_002344947.1	167	NADH-quinone oxidoreductase subunit B	0	0	EOG	0	0	EOG	0	0	EOG				COG0377	C	NADH:ubiquinone oxidoreductase 20 kD subunit (chhain B) or related Fe-S oxidoreductase	Cj1578c	10	DEG10410351; DEG10240088; DEG10450114; DEG10350078; DEG10400295; DEG10200282; DEG10460224; DEG10080241; DEG10120380; DEG10280326;
Cj1579c	1509407	1509796	-	nuoA	YP_002344948.1	129	NADH-quinone oxidoreductase subunit A	0	0	NA	0	0	NA	0	0	NA				COG0838	C	NADH:ubiquinone oxidoreductase subunit 3 (chain A)	No hit	No hit
Cj1591	1522347	1522460	+	rpmJ	YP_002344960.1	37	50S ribosomal protein L36	0	0	NA	0	0	NA	0	0	NA		Cj1591		COG0257	J	Ribosomal protein L36	Cj1591	4	DEG10170311; DEG10080249; DEG10020255; DEG10010059;
Cj1596	1524914	1525267	+	rplQ	YP_002344965.1	117	50S ribosomal protein L17	0	0	NEG	0	0	NEG	0	0	NEG				COG0203	J	Ribosomal protein L17	Cj1596	29	DEG10150053; DEG10330330; DEG10060149; DEG10290057; DEG10080248; DEG10480228; DEG10250675; DEG10030511; DEG10160326; DEG10190204; DEG10450202; DEG10240312; DEG10430377; DEG10170307; DEG10460163; DEG10410385; DEG10400552; DEG10130407; DEG10360186; DEG10420038; DEG10010063; DEG10050289; DEG10120079; DEG10020251; DEG10370024; DEG10140214; DEG10210030; DEG10320264; DEG10200159;
Cj1611	1538495	1538758	+	rpsT	YP_002344980.1	87	30S ribosomal protein S20	0	0	NEG	0	0	NEG	0	0	NEG	Cj1611			COG0268	J	Ribosomal protein S20	Cj1611	8	DEG10340056; DEG10410552; DEG10200004; DEG10100385; DEG10080009; DEG10310208; DEG10240055; DEG10460412;
Cj1637c	1561899	1562885	-	-	YP_002345006.1	328	periplasmic protein	0	0	EOG	0	0	EOG	0	0	EOG	Cj1637c			COG2956	M	Lipopolysaccharide biosynthesis regulator YciM, contains six TPR domains and a predicted metal-binding C-terminal domain	Cj1637c	1	DEG10310209;
Cj1639	1564854	1565126	+	-	YP_002345008.1	90	NifU protein	0	0	NEG	0	0	NEG	0	0	NEG				COG0694	O	Fe-S cluster biogenesis protein NfuA, 4Fe-4S-binding domain	Cj1639	3	DEG10400120; DEG10310024; DEG10280236;
Cj1652c	1576099	1576851	-	murI	YP_002345021.1	250	glutamate racemase	0	0	EOG	0	0	EOG	0	0	NEG	Cj1652c			COG0796	M	Glutamate racemase	Cj1652c	27	DEG10400612; DEG10010201; DEG10280419; DEG10270244; DEG10160266; DEG10340092; DEG10030020; DEG10180565; DEG10480289; DEG10380043; DEG10320323; DEG10020105; DEG10250249; DEG10420252; DEG10150278; DEG10130441; DEG10460086; DEG10120263; DEG10230235; DEG10310212; DEG10330270; DEG10370048; DEG10170123; DEG10070223; DEG10290016; DEG10210156; DEG10190271;
Cj1674	1594902	1595762	+	-	YP_002345042.1	286	hypothetical protein Cj1674	0	0	NEG	0	0	NEG	0	0	NEG			Cj1674	COG2107	R	Predicted periplasmic solute-binding protein	No hit	No hit
Cj1691c	1613073	1613429	-	rplR	YP_002345057.1	118	50S ribosomal protein L18	0	0	NEG	0	0	NEG	0	0	NEG	Cj1691c			COG0256	J	Ribosomal protein L18	Cj1691c	31	DEG10240323; DEG10460155; DEG10170318; DEG10130416; DEG10410393; DEG10010051; DEG10400560; DEG10020262; DEG10120069; DEG10220405; DEG10340465; DEG10210023; DEG10140225; DEG10320273; DEG10390240; DEG10100118; DEG10280167; DEG10450208; DEG10150047; DEG10060138; DEG10330320; DEG10290048; DEG10180495; DEG10050281; DEG10480237; DEG10030521; DEG10310216; DEG10160316; DEG10200151; DEG10190213; DEG104303…
Cj1696c	1615195	1615428	-	rplX	YP_002345062.1	77	50S ribosomal protein L24	0	0	NEG	0	0	NEG	0	0	NEG	Cj1696c			COG0198	J	Ribosomal protein L24	Cj1696c	31	DEG10460150; DEG10240327; DEG10480242; DEG10410398; DEG10180499; DEG10120064; DEG10050276; DEG10420024; DEG10020267; DEG10390244; DEG10200146; DEG10320278; DEG10100114; DEG10290043; DEG10130421; DEG10150043; DEG10170323; DEG10010046; DEG10310219; DEG10380014; DEG10030526; DEG10340470; DEG10080257; DEG10220410; DEG10160311; DEG10280172; DEG10400564; DEG10140230; DEG10450213; DEG10330315; DEG101902…
Cj1697c	1615428	1615796	-	rplN	YP_002345063.1	122	50S ribosomal protein L14	0	0	NA	0	0	NA	0	0	NA				COG0093	J	Ribosomal protein L14	Cj1697c	30	DEG10410399; DEG10480243; DEG10290042; DEG10240328; DEG10020268; DEG10120063; DEG10050275; DEG10420023; DEG10180500; DEG10430392; DEG10100113; DEG10200145; DEG10320279; DEG10130422; DEG10170324; DEG10150042; DEG10060132; DEG10460149; DEG10010045; DEG10160310; DEG10030527; DEG10340471; DEG10220411; DEG10080258; DEG10280173; DEG10140231; DEG10400565; DEG10330314; DEG10210019; DEG10190219;
Cj1698c	1615796	1616047	-	rpsQ	YP_002345064.1	83	30S ribosomal protein S17	0	0	NEG	0	0	NEG	0	0	NEG	Cj1698c			COG0186	J	Ribosomal protein S17	Cj1698c	32	DEG10480244; DEG10180501; DEG10400566; DEG10020269; DEG10120062; DEG10310220; DEG10050274; DEG10420022; DEG10250141; DEG10160309; DEG10190220; DEG10430393; DEG10390245; DEG10100112; DEG10200144; DEG10170325; DEG10130423; DEG10290041; DEG10060131; DEG10140232; DEG10150041; DEG10460148; DEG10010044; DEG10030528; DEG10220412; DEG10340472; DEG10410400; DEG10270129; DEG10280174; DEG10320280; DEG102100…
Cj1700c	1616229	1616654	-	rplP	YP_002345066.1	141	50S ribosomal protein L16	0	0	NEG	0	0	NEG	0	0	NEG				COG0197	J	Ribosomal protein L16/L10AE	Cj1700c	36	DEG10480246; DEG10110186; DEG10290039; DEG10360197; DEG10120060; DEG10420020; DEG10150039; DEG10030530; DEG10050272; DEG10400568; DEG10370015; DEG10160307; DEG10250140; DEG10200142; DEG10060129; DEG10190222; DEG10390246; DEG10100110; DEG10430395; DEG10170327; DEG10240330; DEG10460146; DEG10130425; DEG10010042; DEG10340474; DEG10380013; DEG10220413; DEG10020271; DEG10410402; DEG10270128; DEG101402…
Cj1702c	1617358	1617783	-	rplV	YP_002345068.1	141	50S ribosomal protein L22	0	0	NEG	0	0	NEG	0	0	NEG			Cj1702c	COG0091	J	Ribosomal protein L22	Cj1702c	31	DEG10480248; DEG10060127; DEG10150037; DEG10030532; DEG10050270; DEG10080261; DEG10370013; DEG10210015; DEG10190224; DEG10330309; DEG10200140; DEG10430397; DEG10130427; DEG10120058; DEG10460144; DEG10010040; DEG10170329; DEG10400570; DEG10420018; DEG10410404; DEG10020273; DEG10340476; DEG10160305; DEG10320284; DEG10290037; DEG10140236; DEG10450217; DEG10280178; DEG10250138; DEG10220415; DEG101001…
Cj1705c	1618909	1619190	-	rplW	YP_002345071.1	93	50S ribosomal protein L23	0	0	NEG	0	0	NEG	0	0	NEG	Cj1705c			COG0089	J	Ribosomal protein L23	Cj1705c	19	DEG10480251; DEG10200137; DEG10460141; DEG10160302; DEG10190227; DEG10430399; DEG10240334; DEG10410407; DEG10180504; DEG10130430; DEG10050267; DEG10290034; DEG10100105; DEG10030535; DEG10310222; DEG10450218; DEG10140239; DEG10320287; DEG10330306;
Cj1706c	1619193	1619807	-	rplD	YP_002345072.1	204	50S ribosomal protein L4	0	0	EOG	0	0	EOG	0	0	EOG	Cj1706c		Cj1706c	COG0088	J	Ribosomal protein L4	Cj1706c	38	DEG10430400; DEG10130431; DEG10460140; DEG10280182; DEG10060123; DEG10310223; DEG10030536; DEG10010036; DEG10370011; DEG10080262; DEG10160301; DEG10190228; DEG10250136; DEG10340480; DEG10180505; DEG10330305; DEG10140240; DEG10210011; DEG10240335; DEG10480252; DEG10120054; DEG10400574; DEG10230152; DEG10110188; DEG10420014; DEG10200136; DEG10020277; DEG10350403; DEG10360200; DEG10270125; DEG102204…
Cj1714	1626167	1626265	+	-	YP_002345080.1	32	hypothetical protein Cj1714	0	0	NEG	0	0	NEG	0	0	NEG		Cj1714		-	-	-	No hit	No hit

## Sheet: SH3
SH-3: tRNA and rRNA analysis of C. jejuni NCTC 11168.
E: Essential
NE: Non essential
locus_tag	start_coord	end_coord	strand	length	locus_type	gene_symbol	description	UIC: S-CJ11168	ARC: S-CJ11168	UIC: S-CJ11168-D	ARC: S-CJ11168-D	UIC: R-CJ11168-D	ARC: R-CJ11168-D	Essentiality
Cjp11	513138	513451	-	314	RNA	rnpB	-	0	0	0	0	0	0	E
Cjp21	943535	943611	+	77	RNA	tRNAArg	Arg tRNA	0	0	0	0	0	0	E
Cjt3	1590360	1590436	-	77	RNA	tRNAArg	Arg tRNA	0	0	0	0	0	0	E
Cjt4	1590451	1590527	-	77	RNA	tRNAArg	Arg tRNA	0	0	0	0	0	0	E
Cjp22	1154100	1154174	-	75	RNA	tRNAAsn	Asn tRNA	0	0	0	0	0	0	E
Cjt02	878095	878171	-	77	RNA	tRNAAsp	Asp tRNA	0	0	0	0	0	0	E
Cjt2	878480	878556	-	77	RNA	tRNAAsp	Asp tRNA	0	0	0	0	0	0	E
Cjp03	165728	165802	+	75	RNA	tRNAGlu	Glu tRNA	0	0	0	0	0	0	E
Cjp08	434084	434160	+	77	RNA	tRNAGly	Gly tRNA	0	0	0	0	0	0	E
Cjp16	826066	826152	+	87	RNA	tRNALeu	Leu tRNA	0	0	0	0	0	0	E
Cjt01	872889	872974	+	86	RNA	tRNALeu	Leu tRNA	0	0	0	0	0	0	E
Cjt05	1590271	1590355	-	85	RNA	tRNALeu	Leu tRNA	0	0	0	0	0	0	E
Cjp20	878400	878475	-	76	RNA	tRNALys	Lys tRNA	0	0	0	0	0	0	E
Cjt04	878691	878766	-	76	RNA	tRNALys	Lys tRNA	0	0	0	0	0	0	E
Cjp12	533097	533172	-	76	RNA	tRNAMet	Met tRNA	0	0	0	0	0	0	E
Cjp23	1215057	1215133	+	77	RNA	tRNAMet	Met tRNA	0	0	0	0	0	0	E
Cjp26	1432370	1432467	-	98	RNA	tRNASeC	Sec tRNA	0	0	0	0	0	0	E
Cjp25	1287737	1287826	-	90	RNA	tRNASer	Ser tRNA	0	0	0	0	0	0	E
Cjp09	435831	435906	+	76	RNA	tRNATrp	Trp tRNA	0	0	0	0	0	0	E
Cjp07	433992	434077	+	86	RNA	tRNATyr	Tyr tRNA	0	0	0	0	0	0	E
Cjt03	878608	878683	-	76	RNA	tRNAVal	Val tRNA	0	0	0	0	0	0	E
Cjs03	66646	66744	+	99	RNA	-	-	1	1	0	0	0	0	NE
Cjs01	1293300	1293658	-	359	RNA	-	-	0	0	1	4	0	0	NE
Cjs02	418412	418516	+	105	RNA	-	-	4	674	4	114	6	453	NE
Cjr07	696424	697936	+	1513	RNA	-	16S ribosomal RNA	24	333	16	67	11	26	NE
Cjr04	394130	395642	+	1513	RNA	-	16S ribosomal RNA	24	354	17	61	8	28	NE
Cjr01	39249	40761	+	1513	RNA	-	16S ribosomal RNA	23	369	22	84	8	18	NE
Cjr08	698743	701654	+	2912	RNA	-	23S ribosomal RNA	147	3972	104	15857	36	772	NE
Cjr02	41568	44457	+	2890	RNA	-	23S ribosomal RNA	138	3887	97	15992	47	774	NE
Cjr05	396449	399360	+	2912	RNA	-	23S ribosomal RNA	137	3975	93	15997	39	797	NE
Cjr06	399644	399763	+	120	RNA	-	5S ribosomal RNA	35	1254	21	149	17	72	NE
Cjr09	701939	702058	+	120	RNA	-	5S ribosomal RNA	35	1280	22	169	12	34	NE
Cjr03	44741	44860	+	120	RNA	-	5S ribosomal RNA	39	1437	27	161	21	68	NE
Cjp35	1626625	1626700	+	76	RNA	tRNAAla	Ala tRNA	12	329	10	103	8	177	NE
Cjp04	395747	395822	+	76	RNA	tRNAAla	Ala tRNA	36	1421	22	2590	22	309	NE
Cjp01	40866	40941	+	76	RNA	tRNAAla	Ala tRNA	32	1481	24	2578	21	278	NE
Cjp14	698041	698116	+	76	RNA	tRNAAla	Ala tRNA	34	1427	26	2623	21	292	NE
Cjp10	460270	460346	+	77	RNA	tRNAArg	Arg tRNA	11	655	7	87	7	65	NE
Cjp29	1549848	1549921	+	74	RNA	tRNACys	Cys tRNA	1	44	1	12	0	0	NE
Cjp13	533206	533280	-	75	RNA	tRNAGln	Gln tRNA	1	18	0	0	0	0	NE
Cjp27	1549657	1549731	+	75	RNA	tRNAGly	Gly tRNA	12	973	12	143	8	262	NE
Cjp17	826163	826237	+	75	RNA	tRNAGly	Gly tRNA	13	1056	10	121	10	279	NE
Cjp32	1590531	1590607	-	77	RNA	tRNAHis	His tRNA	1	47	2	6	1	1	NE
Cjp15	698125	698201	+	77	RNA	tRNAIle	Ile tRNA	41	3095	33	457	31	585	NE
Cjp02	40950	41026	+	77	RNA	tRNAIle	Ile tRNA	40	3082	34	445	31	611	NE
Cjp05	395831	395907	+	77	RNA	tRNAIle	Ile tRNA	39	3174	35	403	34	608	NE
Cjp28	1549741	1549829	+	89	RNA	tRNALeu	Leu tRNA	1	67	1	10	0	0	NE
Cjp34	1626279	1626355	-	77	RNA	tRNAMet	Met tRNA	1	1	0	0	0	0	NE
Cjp24	1215241	1215316	-	76	RNA	tRNAPhe	Phe tRNA	1	1	1	1	0	0	NE
Cjp33	1590632	1590709	-	78	RNA	tRNAPro	Pro tRNA	2	87	1	3	1	4	NE
Cjp30	1549943	1550030	+	88	RNA	tRNASer	Ser tRNA	2	122	2	37	0	0	NE
Cjt06	1626491	1626578	+	88	RNA	tRNASer	Ser tRNA	8	447	7	100	3	41	NE
Cjt1	434265	434339	+	75	RNA	tRNAThr	Thr tRNA	0	0	1	1	0	0	NE
Cjp06	433867	433942	+	76	RNA	tRNAThr	Thr tRNA	1	2	0	0	0	0	NE
Cjp19	878223	878298	-	76	RNA	tRNAVal	Val tRNA	1	1	0	0	0	0	NE
Cjp36	1626704	1626779	+	76	RNA	tRNAVal	Val tRNA	5	69	5	17	1	2	NE

## Sheet: SH4
SH-4: Pseudogene analysis of C. jejuni NCTC 11168.
locus_tag	start_coord	end_coord	strand	length(NT)	locus_type	description	UIC: S-CJ11168	ARC: S-CJ11168	UIC: S-CJ11168-D	ARC: S-CJ11168-D	UIC: R-CJ11168-D	ARC: R-CJ11168-D
Cj0740	693017	694064	+	1048	pseudogene		0	0	1	1	0	0
Cj0742	694230	695922	+	1693	pseudogene	pseudogene (putative outer membrane protein)	2	3	0	0	0	0
Cj0678	631067	631661	+	595	pseudogene	pseudogene (potassium-transporting ATPase C chain)	1	7	1	2	0	0
Cj0484	451046	452278	+	1233	pseudogene		1	10	3	3	0	0
Cj0969	907117	907396	+	280	pseudogene	pseudogene (putative periplasmic protein)	1	18	1	6	0	0
Cj0752	703132	704369	+	1238	pseudogene	pseudogene (IS element transposase)	6	23	5	12	0	0
Cj0679	631667	633487	+	1821	pseudogene		3	28	4	5	0	0
Cj1470c	1403970	1405150	-	1181	pseudogene	pesudogene (type II protein secretion system F protein)	5	29	4	6	0	0
Cj0568	529974	531130	+	1157	pseudogene		3	39	2	10	0	0
Cj0489	455461	456899	+	1439	pseudogene		7	85	2	10	0	0
Cj0973	908554	908705	+	152	pseudogene		3	123	3	31	0	0
Cj1395	1329668	1331008	+	1341	pseudogene	pseudogene (putative MmgE/PrpD family protein)	4	21	2	3	1	1
Cj0866	812155	813591	+	1437	pseudogene	pseudogene (arylsulfatase)	8	200	6	53	2	2
Cj0223	206063	209195	+	3133	pseudogene	pseudogene (putative IgA protease family protein)	12	175	11	42	1	3
Cj0501	465376	466598	+	1223	pseudogene	pseudogene (ammonium transporter)	10	2038	11	203	1	3
Cj0814	765285	766597	+	1313	pseudogene		14	84	8	30	4	12
Cj1322	1251467	1252161	+	695	pseudogene		11	278	9	2056	5	13
Cj0986c	919733	920953	-	1221	pseudogene		17	278	11	41	5	21
Cj1561	1491162	1491605	+	444	pseudogene		3	33	4	14	2	22
Cj0046	66985	68504	+	1520	pseudogene	pseudogene (putative sodium:sulfate transmembrane transport protein)	7	75	7	27	1	23
Cj0565	527436	528163	+	728	pseudogene	pseudogene (conserved hypothetical protein)	5	172	3	35	3	26
Cj1389	1325668	1327107	+	1440	pseudogene	pseudogene (putative C4-dicarboxylate anaerobic carrier)	26	6622	18	239	9	41
Cj0676	627316	628972	+	1657	pseudogene	pseudogene (potassium-transporting ATPase A chain)	15	848	12	96	6	42
Cj0654c	615014	616485	-	1472	pseudogene	pseudogene (putative transmembrane transport protein)	9	387	8	52	2	65
Cj0444	412359	414430	+	2072	pseudogene	pseudogene (putative TonB-denpendent outer membrane receptor)	22	1647	24	55098	11	70
Cj0072c	83292	83893	-	602	pseudogene	pseudogene (putative iron-binding protein)	11	305	8	48	10	82
Cj0951c	890799	892379	-	1581	pseudogene		47	1429	35	232	18	93
Cj0617	577027	578255	+	1229	pseudogene		49	1173	33	138	21	97
Cj1296	1228282	1229075	+	794	pseudogene		43	1617	36	236	15	110
Cj0292c	267516	268809	-	1294	pseudogene	pseudogene (putative glycerol-3-phosphate transporter)	15	374	16	121	8	131
Cj1321	1250852	1251394	+	543	pseudogene		40	1633	36	442	19	261
Cj0873c	814351	815337	-	987	pseudogene		53	1730	43	405	19	313
Cj1560	1490206	1491152	+	947	pseudogene		28	1207	22	401	22	621
Cj1723c	1633791	1634119	-	329	pseudogene		52	3516	46	755	28	760
Cj1064	1001218	1001837	+	620	pseudogene	pseudogene (nitroreductase)	71	3994	60	970	41	848
Cj1528	1460037	1461474	+	1438	pseudogene	pseudogene (putative C4-dicarboxylate anaerobic carrier)	40	1527	34	475	18	1112
Cj0455c	420365	420892	-	528	pseudogene		50	3988	46	1831	30	1890
Cj0522	485698	487343	+	1646	pseudogene		15	2748	11	4388	7	10578
