# Supplementary material for: Essential genome of Campylobacter jejuni
Source: BMC Genomics. 2017 Aug 14;18:616. doi: 10.1186/s12864-017-4032-8 (PMC5557513; doi:10.1186/s12864-017-4032-8)
Supplement: Supplementary file 3 — Essential genes of C. jejuni 81–176. This xlsx file contains Microsoft Excel spreadsheet: SH1 and SH2. (XLSX 236 kb) [file 12864_2017_4032_MOESM3_ESM.xlsx]

## Sheet: Legend
Additional file 3: Essential gene of C. jejuni 81-176.
SH1: Tn5 inserstion profile in gene of C. jejuni 81-176 having higher homology with C. jejuni NCTC 11168.
SH2: Essential gene (CDS) list of C. jejuni NCTC 81-176 with zero Tn5 insertions.
						L

## Sheet: SH1
Table SH1: Tn5 inserstion profile in gene of C. jejuni 81-176 having higher homology with C. jejuni NCTC 11168.
Filtered BLASTN result based on: alignment over > 55% of query length; percent identity ≥ 98%; mismatches < 50 nucleotide and gaps < 5
qseqid: DNA sequence with 1kbp upstream and downstream of gene including genes (CDS) of C. jejuni NCTC 11168 BLASTed against C. jejuni 81-176
sseqid: C. jejuni 81-176.
pident: percent idientity
q: query
s: subject
R-CJ811176-D: Reconstructed Tn5 library of C. jejuni 81-176 and DNA library prepared using DPO primer.
UIC: Unique insertion count based on central 80% of genome.
ARC: All read counts based on central 80% of genome.
BLASTN result													Orthologous gene	Tn5-read count									Previous Study	COG Classification
qseqid	sseqid	pident	qlength	mismatch	gapopen	qstart	qend	sstart	send	evalue	bitscore	alignment-length	orthologous_in: C. jejuni 81-176	start_coord	end_coord	strand	length	locus_type	gene_symbol	description	UIC: R-CJ81176-D	ARC: R-CJ81176-D	Gao et al. 2014	COG Category	COG-Symbol	annotation
Cj0104	gi|121612099|ref|NC_008787.1|	99.52	2522	12	0	1	2522	120600	123121	0	4591	100	CJJ81176_0139	121600	122121	+	173	CDS	atpH	ATP synthase F1, delta subunit	0	0	CJJ81176_0139	COG0712	C	FoF1-type ATP synthase, delta subunit
Cj0105	gi|121612099|ref|NC_008787.1|	99.06	3506	32	1	1	3506	121135	124639	0	6290	100	CJJ81176_0140	122135	123640	+	501	CDS	atpA	ATP synthase F1, alpha subunit	0	0	CJJ81176_0140	COG0056	C	FoF1-type ATP synthase, alpha subunit
Cj0239c	gi|121612099|ref|NC_008787.1|	99.09	2973	25	1	1	2971	226585	229557	0	5339	100.034	CJJ81176_0264	227587	228558	-	323	CDS	-	NifU family protein	0	0	CJJ81176_0264	COG0822	C	NifU homolog involved in Fe-S cluster formation
Cj0638c	gi|121612099|ref|NC_008787.1|	98.53	2519	37	0	1	2519	592277	594795	0	4447	100	CJJ81176_0666	593277	593795	-	172	CDS	ppa	inorganic pyrophosphatase	0	0	CJJ81176_0666	COG0221	C	Inorganic pyrophosphatase
Cj1185c	gi|121612099|ref|NC_008787.1|	98.86	3252	36	1	1	3251	1112770	1116021	0	5799	100.031	CJJ81176_1200	1113770	1115020	-	416	CDS	petB	ubiquinol--cytochrome c reductase, cytochrome b subunit	0	0	CJJ81176_1200	COG1290	C	Cytochrome b subunit of the bc complex
Cj1196c	gi|121612099|ref|NC_008787.1|	98.48	2897	40	4	1	2895	1125671	1128565	0	5103	100	CJJ81176_1211	1126671	1127564	-	297	CDS	gpsA	glycerol-3-phosphate dehydrogenase, NAD(P)-dependent	0	0	CJJ81176_1211	COG0240	C	Glycerol-3-phosphate dehydrogenase
Cj1382c	gi|121612099|ref|NC_008787.1|	99.6	2492	9	1	1	2492	1307497	1309987	0	4545	100	CJJ81176_1384	1308496	1308987	-	163	CDS	fldA	flavodoxin	0	0	CJJ81176_1384	COG0716	C	Flavodoxin
Cj1487c	gi|121612099|ref|NC_008787.1|	99.76	2864	7	0	1	2864	1399540	1402403	0	5251	100	CJJ81176_1479	1400540	1401403	-	287	CDS	ccoP	cytochrome c oxidase, cbb3-type, subunit III	0	0	CJJ81176_1479	COG2010	C	Cytochrome c, mono- and diheme variants
Cj1566c	gi|121612099|ref|NC_008787.1|	100	3389	0	0	1	3389	1470169	1473557	0	6259	100	CJJ81176_1551	1471169	1472557	-	462	CDS	nuoN	NADH-quinone oxidoreductase, N subunit	0	0	CJJ81176_1551	COG1007	C	NADH:ubiquinone oxidoreductase subunit 2 (chain N)
Cj1586	gi|121612099|ref|NC_008787.1|	99.27	1497	11	0	927	2423	1494110	1495606	0	2704	61.7829	CJJ81176_1574	1494184	1494606	+	140	CDS	-	flavohemoprotein, truncation	0	0		COG1017	C	Hemoglobin-like flavoprotein
Cj1579c	gi|121612099|ref|NC_008787.1|	100	1539	0	0	1	1539	1483154	1484692	0	2843	64.3933	CJJ81176_1564	1484154	1484543	-	129	CDS	nuoA	NADH-quinone oxidoreductase, A subunit	0	0		COG0838	C	NADH:ubiquinone oxidoreductase subunit 3 (chain A)
Cj1578c	gi|121612099|ref|NC_008787.1|	100	2024	0	0	1	2024	1482669	1484692	0	3738	80.8307	CJJ81176_1563	1483669	1484172	-	167	CDS	nuoB	NADH-quinone oxidoreductase, B subunit	0	0		COG0377	C	NADH:ubiquinone oxidoreductase 20 kD subunit (chhain B) or related Fe-S oxidoreductase
Cj0107	gi|121612099|ref|NC_008787.1|	98.94	3398	35	1	1	3398	123559	126955	0	6074	100	CJJ81176_0142	124558	125955	+	465	CDS	atpD	ATP synthase F1, beta subunit	0	0		COG0055	C	FoF1-type ATP synthase, beta subunit
Cj0106	gi|121612099|ref|NC_008787.1|	98.86	2885	32	1	1	2885	122649	125532	0	5144	100	CJJ81176_0141	123649	124533	+	294	CDS	atpG	ATP synthase F1, gamma subunit	0	0		COG0224	C	FoF1-type ATP synthase, gamma subunit
Cj1358c	gi|121612099|ref|NC_008787.1|	99.13	2516	21	1	1	2516	1274387	1276901	0	4523	100	CJJ81176_1360	1275387	1275902	-	171	CDS	nrfH	cytochrome c-type protein nrfH	0	0		COG3005	C	Tetraheme cytochrome c subunit of nitrate or TMAO reductase
Cj1204c	gi|121612099|ref|NC_008787.1|	98.32	2681	45	0	1	2681	1134020	1136700	0	4702	100	CJJ81176_1219	1135020	1135700	-	226	CDS	atpB	ATP synthase F0, A subunit	0	0		COG0356	C	FoF1-type ATP synthase, membrane subunit a
Cj1244	gi|121612099|ref|NC_008787.1|	99	2903	29	0	1	2903	1172597	1175499	0	5201	100	CJJ81176_1259	1173597	1174499	+	300	CDS	-	radical SAM domain protein	0	0		COG0731	C	Wyosine [tRNA(Phe)-imidazoG37] synthetase, radical SAM superfamily
Cj0108	gi|121612099|ref|NC_008787.1|	99.29	2390	17	0	1	2390	124959	127348	0	4320	100	CJJ81176_0143	125959	126348	+	129	CDS	atpC	ATP synthase F1, epsilon subunit	0	0		COG0355	C	FoF1-type ATP synthase, epsilon subunit
Cj0102	gi|121612099|ref|NC_008787.1|	99.38	2426	15	0	1	2426	119649	122074	0	4397	100	CJJ81176_0137	120649	121074	+	141	CDS	-	ATP synthase F0, B' subunit	0	0		COG0711	C	FoF1-type ATP synthase, membrane subunit b or b'
Cj0103	gi|121612099|ref|NC_008787.1|	99.52	2513	12	0	1	2513	120085	122597	0	4575	100	CJJ81176_0138	121085	121597	+	170	CDS	-	ATP synthase F0, B' subunit	0	0		COG0711	C	FoF1-type ATP synthase, membrane subunit b or b'
Cj1489c	gi|121612099|ref|NC_008787.1|	99.85	2666	4	0	1	2666	1400671	1403336	0	4902	100	CJJ81176_1481	1401671	1402336	-	221	CDS	ccoO	cytochrome c oxidase, cbb3-type, subunit II	0	0		COG2993	C	Cbb3-type cytochrome oxidase, cytochrome c subunit
Cj1576c	gi|121612099|ref|NC_008787.1|	99.94	3227	2	0	1	3227	1480650	1483876	0	5949	100	CJJ81176_1561	1481650	1482876	-	408	CDS	nuoD	NADH-quinone oxidoreductase, D subunit	0	0		COG0649	C	NADH:ubiquinone oxidoreductase 49 kD subunit (chain D)
Cj1572c	gi|121612099|ref|NC_008787.1|	99.93	2999	2	0	1	2999	1476287	1479285	0	5528	100	CJJ81176_1557	1477287	1478285	-	332	CDS	nuoH	NADH-quinone oxidoreductase, H subunit	0	0		COG1005	C	NADH:ubiquinone oxidoreductase subunit 1 (chain H)
Cj1570c	gi|121612099|ref|NC_008787.1|	99.96	2519	1	0	1	2519	1475121	1477639	0	4647	100	CJJ81176_1555	1476121	1476639	-	172	CDS	nuoJ	NADH-quinone oxidoreductase, J subunit	0	0		COG0839	C	NADH:ubiquinone oxidoreductase subunit 6 (chain J)
Cj1577c	gi|121612099|ref|NC_008787.1|	100	2795	0	0	1	2795	1481878	1484672	0	5162	100	CJJ81176_1562	1482878	1483669	-	263	CDS	nuoC	NADH-quinone oxidoreductase, C subunit	0	0		COG0852	C	NADH:ubiquinone oxidoreductase 27 kD subunit (chain C)
Cj1569c	gi|121612099|ref|NC_008787.1|	100	2297	0	0	1	2297	1474828	1477124	0	4242	100	CJJ81176_1554	1475828	1476124	-	98	CDS	nuoK	NADH-quinone oxidoreductase, K subunit	0	0		COG0713	C	NADH:ubiquinone oxidoreductase subunit 11 or 4L (chain K)
Cj0354c	gi|121612099|ref|NC_008787.1|	100	2246	0	0	1	2246	326823	329068	0	4148	100	CJJ81176_0378	327823	328068	-	81	CDS	-	ferredoxin, 4Fe-4S	0	0		COG1149	C	MinD superfamily P-loop ATPase, contains an inserted ferredoxin domain
Cj0991c	gi|121612099|ref|NC_008787.1|	98.93	3267	33	2	1	3266	927826	931091	0	5838	100.031	CJJ81176_1009	928826	930091	-	421	CDS	-	iron-sulfur cluster-binding domain protein	0	0		COG0247	C	Fe-S oxidoreductase
Cj1186c	gi|121612099|ref|NC_008787.1|	99.04	2505	23	1	1	2504	1114022	1116526	0	4492	100.04	CJJ81176_1201	1115022	1115525	-	167	CDS	petA	ubiquinol--cytochrome c reductase, iron-sulfur subunit	0	0		COG0723	C	Rieske Fe-S protein
Cj1568c	gi|121612099|ref|NC_008787.1|	100	3791	0	0	1	3791	1473036	1476826	0	7001	100	CJJ81176_1553	1474036	1475826	-	596	CDS	nuoL	NADH-quinone oxidoreductase, L subunit	0	0		COG1009	CP	NADH:ubiquinone oxidoreductase subunit 5 (chain L)/Multisubunit Na+/H+ antiporter, MnhA subunit
Cj0276	gi|121612099|ref|NC_008787.1|	98.68	3041	39	1	1	3041	257735	260774	0	5393	100	CJJ81176_0303	258734	259774	+	346	CDS	mreB	cell shape-determining protein MreB	0	0	CJJ81176_0303	COG1077	D	Actin-like ATPase involved in cell morphogenesis
Cj1453c	gi|121612099|ref|NC_008787.1|	99.09	2966	27	0	1	2966	1367345	1370310	0	5328	100	CJJ81176_1446	1368345	1369310	-	321	CDS	tilS	tRNA(Ile)-lysidine synthetase	0	0	CJJ81176_1446	COG0037	D	tRNA(Ile)-lysidine synthase TilS/MesJ
Cj1188c	gi|121612099|ref|NC_008787.1|	99.82	3858	7	0	3	3860	1115905	1119762	0	7086	99.9482	CJJ81176_1203	1116903	1118762	-	619	CDS	gidA	glucose inhibited division protein A	0	0		COG0445	D	tRNA U34 5-carboxymethylaminomethyl modifying enzyme MnmG/GidA
Cj0695	gi|121612099|ref|NC_008787.1|	98.91	3389	37	0	1	3389	647264	650652	0	6054	100	CJJ81176_0718	648270	649652	+	460	CDS	ftsA	cell division protein FtsA	0	0		COG0849	D	Cell division ATPase FtsA
Cj0507	gi|121612099|ref|NC_008787.1|	98.59	2552	36	0	1	2552	468505	471056	0	4514	100	CJJ81176_0535	469505	470056	+	183	CDS	-	maf protein, putative	0	0		COG0424	D	Predicted house-cleaning NTP pyrophosphatase, Maf/HAM1 superfamily
Cj0100	gi|121612099|ref|NC_008787.1|	98.82	2786	33	0	1	2786	117961	120746	0	4963	100	CJJ81176_0135	118961	119746	+	261	CDS	-	chromosome partitioning protein, ParA family	0	0		COG1192	D	Cellulose biosynthesis protein BcsQ
Cj0696	gi|121612099|ref|NC_008787.1|	98.97	3113	32	0	1	3113	648668	651780	0	5572	100	CJJ81176_0719	649668	650780	+	370	CDS	ftsZ	cell division protein FtsZ	0	0		COG0206	D	Cell division GTPase FtsZ
Cj1038	gi|121612099|ref|NC_008787.1|	99.43	3164	18	0	1	3164	977568	980731	0	5744	100	CJJ81176_1057	978568	979731	+	387	CDS	-	cell division protein, FtsW/RodA/SpoVE family	0	0		COG0772	D	Bacterial cell division protein FtsW, lipid II flippase
Cj1282	gi|121612099|ref|NC_008787.1|	99.29	3102	21	1	1	3101	1214561	1217662	0	5605	100.032	CJJ81176_1297	1215561	1216661	+	366	CDS	-	rod shape-determining protein RodA, putative	0	0		COG0772	D	Bacterial cell division protein FtsW, lipid II flippase
Cj0066c	gi|121612099|ref|NC_008787.1|	99.6	2480	10	0	1	2480	88901	91380	0	4525	100	CJJ81176_0104	89901	90380	-	159	CDS	aroQ	3-dehydroquinate dehydratase, type II	0	0	CJJ81176_0104	COG0757	E	3-dehydroquinate dehydratase
Cj0582	gi|121612099|ref|NC_008787.1|	98.6	3203	44	1	1	3203	537732	540933	0	5664	100	CJJ81176_0610	538731	539933	+	400	CDS	-	aspartate kinase, monofunctional class	0	0	CJJ81176_0610	COG0527	E	Aspartokinase
Cj0699c	gi|121612099|ref|NC_008787.1|	99.33	3432	21	2	1	3431	651635	655065	0	6209	100.029	CJJ81176_0722	652635	654065	-	476	CDS	glnA	glutamine synthetase, type I	0	0	CJJ81176_0722	COG0174	E	Glutamine synthetase
Cj0912c	gi|121612099|ref|NC_008787.1|	99	2900	27	2	1	2900	847890	850787	0	5193	100	CJJ81176_0920	848890	849651	-	253	CDS	cysK	cysteine synthase A	0	0	CJJ81176_0920	COG0031	E	Cysteine synthase
Cj0949c	gi|121612099|ref|NC_008787.1|	99.9	2978	3	0	1	2978	894725	897702	0	5483	100	CJJ81176_0973	895725	896702	-	325	CDS	-	peptidyl-arginine deiminase family protein	0	0	CJJ81176_0973	COG2957	E	Agmatine/peptidylarginine deiminase
Cj1515c	gi|121612099|ref|NC_008787.1|	98.48	3149	48	0	1	3149	1427425	1430573	0	5550	100	CJJ81176_1507	1428425	1429573	-	382	CDS	nspC	carboxynorspermidine decarboxylase	0	0	CJJ81176_1507	COG0019	E	Diaminopimelate decarboxylase
Cj1634c	gi|121612099|ref|NC_008787.1|	98.38	3090	49	1	1	3089	1535272	1538361	0	5428	100.032	CJJ81176_1625	1536273	1537361	-	362	CDS	aroC	chorismate synthase	0	0	CJJ81176_1625	COG0082	E	Chorismate synthase
Cj0653c	gi|121612099|ref|NC_008787.1|	98.92	3043	32	1	1	3042	606117	609159	0	5435	80.2691	CJJ81176_0681	607117	608907	-	596	CDS	-	peptidase, M24 family	0	0		COG0006	E	Xaa-Pro aminopeptidase
Cj1716c	gi|121612099|ref|NC_008787.1|	98.78	2295	28	0	309	2603	1602390	1604684	0	4084	88.1675	CJJ81176_0014	1603082	1603684	-	200	CDS	leuD	3-isopropylmalate dehydratase, small subunit	0	0		COG0066	E	3-isopropylmalate dehydratase small subunit
Cj1719c	gi|121612099|ref|NC_008787.1|	98.74	3485	44	0	1	3485	1605158	1608642	0	6192	98.5577	CJJ81176_0017	1606158	1607693	-	511	CDS	leuA	2-isopropylmalate synthase	0	0		COG0119	E	Isopropylmalate/homocitrate/citramalate synthases
Cj0240c	gi|121612099|ref|NC_008787.1|	98.74	3178	38	1	7	3182	227572	230749	0	5646	99.8743	CJJ81176_0265	228568	229749	-	393	CDS	-	cysteine desulfurase, putative	0	0		COG1104	E	Cysteine sulfinate desulfinase/cysteine desulfurase or related enzyme
Cj1023c	gi|121612099|ref|NC_008787.1|	98.65	3032	40	1	1	3032	959905	962935	0	5371	100	CJJ81176_1042	960904	961935	-	343	CDS	asd	aspartate-semialdehyde dehydrogenase	0	0		COG0136	E	Aspartate-semialdehyde dehydrogenase
Cj1717c	gi|121612099|ref|NC_008787.1|	98.77	3413	42	0	1	3413	1602686	1606098	0	6071	100	CJJ81176_0015	1603686	1605092	-	468	CDS	leuC	3-isopropylmalate dehydratase, large subunit	0	0		COG0065	E	Homoaconitase/3-isopropylmalate dehydratase large subunit
Cj0172c	gi|121612099|ref|NC_008787.1|	98.78	3206	39	0	1	3206	177595	180800	0	5705	100	CJJ81176_0208	178595	179800	-	401	CDS	-	saccharopine dehydrogenase	0	0		COG1748	E	Saccharopine dehydrogenase, NADP-dependent
Cj0130	gi|121612099|ref|NC_008787.1|	98.8	2828	34	0	1	2828	142239	145066	0	5035	100	CJJ81176_0165	143239	144066	+	275	CDS	tyrA	prephenate dehydrogenase	0	0		COG0287	E	Prephenate dehydrogenase
Cj0731	gi|121612099|ref|NC_008787.1|	98.81	2780	33	0	1	2780	680231	683010	0	4951	100	CJJ81176_0754	681231	682010	+	259	CDS	-	ABC transporter, permease protein	0	0		COG1177	E	ABC-type spermidine/putrescine transport system, permease component II
Cj0791c	gi|121612099|ref|NC_008787.1|	99.08	3275	30	0	1	3275	740289	743563	0	5882	100	CJJ81176_0812	741289	742557	-	422	CDS	-	aminotransferase, putative	0	0		COG0520	E	Selenocysteine lyase/Cysteine desulfurase
Cj1202	gi|121612099|ref|NC_008787.1|	98.95	2849	30	0	1	2849	1132962	1135810	0	5096	100	CJJ81176_1217	1133962	1134810	+	282	CDS	metF	5,10-methylenetetrahydrofolate reductase	0	0		COG0685	E	5,10-methylenetetrahydrofolate reductase
Cj1531	gi|121612099|ref|NC_008787.1|	99.09	2750	25	0	1	2750	1436891	1439640	0	4940	100	CJJ81176_1516	1437891	1438640	+	249	CDS	dapF	diaminopimelate epimerase	0	0		COG0253	E	Diaminopimelate epimerase
Cj0134	gi|121612099|ref|NC_008787.1|	99.37	2879	18	0	1	2879	145852	148730	0	5217	100	CJJ81176_0169	146852	147730	+	292	CDS	thrB	homoserine kinase	0	0		COG0083	E	Homoserine kinase
Cj0197c	gi|121612099|ref|NC_008787.1|	99.85	2729	4	0	1	2729	197567	200295	0	5018	100	CJJ81176_0228	198567	199295	-	242	CDS	dapB	dihydrodipicolinate reductase	0	0		COG0289	E	Dihydrodipicolinate reductase
Cj0387	gi|121612099|ref|NC_008787.1|	98.24	2499	42	2	1	2498	354881	357378	0	4370	100.04	CJJ81176_0410	355881	356378	+	165	CDS	aroK	shikimate kinase	0	0		COG0703	E	Shikimate kinase
Cj0279	gi|121612099|ref|NC_008787.1|	99.34	5270	35	0	1	5270	259774	265043	0	9539	100	CJJ81176_0305	260774	264043	+	1089	CDS	carB	carbamoyl-phosphate synthase, large subunit	0	0		COG0458	EF	Carbamoylphosphate synthase large subunit
Cj1494c	gi|121612099|ref|NC_008787.1|	99.68	3119	10	0	1	3119	1405488	1408606	0	5705	100	CJJ81176_1486	1406488	1407606	-	372	CDS	carA	carbamoyl-phosphate synthase, small subunit	0	0		COG0505	EF	Carbamoylphosphate synthase small subunit
Cj0862c	gi|121612099|ref|NC_008787.1|	98.73	3785	48	0	1	3785	806179	809963	0	6724	100	CJJ81176_0878	807179	808963	-	594	CDS	pabB	para-aminobenzoate synthase glutamine amidotransferase, component I	0	0		COG0147	EH	Anthranilate/para-aminobenzoate synthases component I
Cj0861c	gi|121612099|ref|NC_008787.1|	99.1	2567	23	0	1	2567	805616	808182	0	4614	100	CJJ81176_0877	806616	807182	-	188	CDS	pabA	para-aminobenzoate synthase glutamine amidotransferase, component II	0	0		COG0512	EH	Anthranilate/para-aminobenzoate synthase component II
Cj0806	gi|121612099|ref|NC_008787.1|	99.03	2897	28	0	1	2897	757820	760716	0	5195	100	CJJ81176_0827	758820	759716	+	298	CDS	dapA	dihydrodipicolinate synthase	0	0		COG0329	EM	Dihydrodipicolinate synthase/N-acetylneuraminate lyase
Cj1581c	gi|121612099|ref|NC_008787.1|	98.97	2435	25	0	277	2711	1484690	1487124	0	4359	89.8193	CJJ81176_1566	1485414	1486124	-	236	CDS	-	peptide ABC transporter, ATP-binding protein	0	0		COG0444	EP	ABC-type dipeptide/oligopeptide/nickel transport system, ATPase component
Cj0023	gi|121612099|ref|NC_008787.1|	99.73	3329	9	0	1	3329	27247	30575	0	6098	100	CJJ81176_0050	28247	29575	+	442	CDS	purB-1	adenylosuccinate lyase	0	0	CJJ81176_0050	COG0015	F	Adenylosuccinate lyase
Cj0231c	gi|121612099|ref|NC_008787.1|	98.74	3023	38	0	1	3023	220086	223108	0	5373	100	CJJ81176_0256	221086	222108	-	340	CDS	nrdB	ribonucleoside-diphosphate reductase, beta subunit	0	0	CJJ81176_0256	COG0208	F	Ribonucleotide reductase beta subunit, ferritin-like domain
Cj0233c	gi|121612099|ref|NC_008787.1|	98.66	2609	35	0	1	2609	221533	224141	0	4625	100	CJJ81176_0258	222533	223141	-	202	CDS	pyrE	orotate phosphoribosyltransferase	0	0	CJJ81176_0258	COG0461	F	Orotate phosphoribosyltransferase
Cj1058c	gi|121612099|ref|NC_008787.1|	99.8	3457	7	0	2	3458	995437	998893	0	6346	99.9711	CJJ81176_1078	996436	997893	-	485	CDS	guaB	inosine-5'-monophosphate dehydrogenase	0	0	CJJ81176_1078	COG0516	F	IMP dehydrogenase/GMP reductase
Cj1498c	gi|121612099|ref|NC_008787.1|	99.78	3251	7	0	1	3251	1408186	1411436	0	5965	100	CJJ81176_1490	1409186	1410436	-	416	CDS	purA	adenylosuccinate synthetase	0	0	CJJ81176_1490	COG0104	F	Adenylosuccinate synthase
Cj1529c	gi|121612099|ref|NC_008787.1|	98.71	2021	26	0	970	2990	1436208	1438228	0	3589	67.592	CJJ81176_1514	1436239	1437228	-	329	CDS	purM	phosphoribosylformylglycinamidine cyclo-ligase	0	0		COG0150	F	Phosphoribosylaminoimidazole (AIR) synthetase
Cj0332c	gi|121612099|ref|NC_008787.1|	98.51	2414	35	1	1	2414	304387	306799	0	4257	100	CJJ81176_0354	305387	305800	-	137	CDS	ndk	nucleoside diphosphate kinase	0	0		COG0105	F	Nucleoside diphosphate kinase
Cj0702	gi|121612099|ref|NC_008787.1|	98.36	2495	41	0	1	2495	655214	657708	0	4381	100	CJJ81176_0725	656214	656708	+	164	CDS	purE	phosphoribosylaminoimidazole carboxylase, catalytic subunit	0	0		COG0041	F	Phosphoribosylcarboxyaminoimidazole (NCAIR) mutase
Cj0026c	gi|121612099|ref|NC_008787.1|	98.74	2624	33	0	1	2624	32504	35127	0	4663	100	CJJ81176_0053	33504	34127	-	207	CDS	thyX	thymidylate synthase, flavin-dependent	0	0		COG1351	F	Thymidylate synthase ThyX
Cj0027	gi|121612099|ref|NC_008787.1|	99.23	3632	28	0	1	3632	33247	36878	0	6553	100	CJJ81176_0054	34247	35878	+	543	CDS	pyrG	CTP synthase	0	0		COG0504	F	CTP synthase (UTP-ammonia lyase)
Cj0196c	gi|121612099|ref|NC_008787.1|	99.16	3338	28	0	1	3338	196228	199565	0	6010	100	CJJ81176_0227	197228	198565	-	445	CDS	purF	amidophosphoribosyltransferase	0	0		COG0034	F	Glutamine phosphoribosylpyrophosphate amidotransferase
Cj1274c	gi|121612099|ref|NC_008787.1|	99.3	2720	19	0	1	2720	1207668	1210387	0	4918	100	CJJ81176_1290	1208668	1209387	-	239	CDS	pyrH	uridylate kinase	0	0		COG0528	F	Uridylate kinase
Cj1177c	gi|121612099|ref|NC_008787.1|	99.62	2624	10	0	1	2624	1104671	1107294	0	4791	100	CJJ81176_1192	1105671	1106294	-	207	CDS	-	guanylate kinase, putative	0	0		COG0194	F	Guanylate kinase
Cj0955c	gi|121612099|ref|NC_008787.1|	99.9	4187	4	0	1	4187	900238	904424	0	7710	100	CJJ81176_0978	901238	903424	-	728	CDS	purL	phosphoribosylformylglycinamidine synthase II	0	0		COG0046	F	Phosphoribosylformylglycinamidine (FGAM) synthase, synthetase domain
Cj1195c	gi|121612099|ref|NC_008787.1|	99.28	3180	21	2	1	3179	1124483	1127661	0	5744	100.031	CJJ81176_1210	1125483	1126661	-	392	CDS	-	dihydroorotase, putative	0	0		COG0044	F	Dihydroorotase or related cyclic amidohydrolase
Cj0187c	gi|121612099|ref|NC_008787.1|	98.79	2568	29	2	1	2567	187530	190096	0	4569	100.039	CJJ81176_0218	188530	189096	-	188	CDS	purN	phosphoribosylglycinamide formyltransferase	0	0		COG0299	F	Folate-dependent phosphoribosylglycinamide formyltransferase PurN
Cj0918c	gi|121612099|ref|NC_008787.1|	99.08	2930	27	0	1	2930	854115	857044	0	5262	100	CJJ81176_0925	855115	856044	-	309	CDS	prsA	ribose-phosphate pyrophosphokinase	0	0	CJJ81176_0925	COG0462	FE	Phosphoribosylpyrophosphate synthetase
Cj0353c	gi|121612099|ref|NC_008787.1|	99.54	3461	16	0	1	3461	325363	328823	0	6303	100	CJJ81176_0377	326363	327823	-	486	CDS	-	phosphatase, Ppx/GppA family	0	0	CJJ81176_0377	COG0248	FP	Exopolyphosphatase/pppGpp-phosphohydrolase
Cj0067	gi|121612099|ref|NC_008787.1|	99.57	3230	14	0	1	3230	89471	92700	0	5888	100	CJJ81176_0105	90471	91700	+	409	CDS	-	amidohydrolase family protein	0	0		COG0402	FR	Cytosine/adenosine deaminase or related metal-dependent hydrolase
Cj0360	gi|121612099|ref|NC_008787.1|	98.71	3338	43	0	1	3338	330155	333492	0	5927	100	CJJ81176_0383	331137	332492	+	451	CDS	glmM	phosphoglucosamine mutase	0	0	CJJ81176_0383	COG1109	G	Phosphomannomutase
Cj0597	gi|121612099|ref|NC_008787.1|	99.15	3065	26	0	1	3065	549941	553005	0	5517	100	CJJ81176_0625	550941	552005	+	354	CDS	fbaA	fructose-bisphosphate aldolase	0	0	CJJ81176_0625	COG0191	G	Fructose/tagatose bisphosphate aldolase
Cj1403c	gi|121612099|ref|NC_008787.1|	98.4	3001	46	2	1	2999	1323993	1326993	0	5275	100.067	CJJ81176_1402	1324993	1325991	-	332	CDS	gapA	glyceraldehyde 3-phosphate dehydrogenase A	0	0	CJJ81176_1402	COG0057	G	Glyceraldehyde-3-phosphate dehydrogenase/erythrose-4-phosphate dehydrogenase
Cj1535c	gi|121612099|ref|NC_008787.1|	99.81	3221	6	0	1	3221	1440024	1443244	0	5915	100	CJJ81176_1520	1441024	1442244	-	406	CDS	pgi	glucose-6-phosphate isomerase	0	0	CJJ81176_1520	COG0166	G	Glucose-6-phosphate isomerase
Cj1672c	gi|121612099|ref|NC_008787.1|	98.86	3245	37	0	1	3245	1568123	1571367	0	5788	100	CJJ81176_1668	1569123	1570367	-	414	CDS	eno	enolase	0	0	CJJ81176_1668	COG0148	G	Enolase
Cj1375	gi|121612099|ref|NC_008787.1|	99.26	2294	16	1	1	2293	1299978	1302271	0	4141	69.5995	CJJ81176_1378	1300978	1302279	+	433	CDS	-	multidrug resistance efflux transporter, putative	0	0		COG2814	G	Predicted arabinose efflux permease, MFS family
Cj0925	gi|121612099|ref|NC_008787.1|	98.93	2438	24	2	1	2437	859765	862201	0	4357	100	CJJ81176_0932	860765	861202	+	145	CDS	rpiB	ribose 5-phosphate isomerase B	0	0		COG0698	G	Ribose 5-phosphate isomerase RpiB
Cj0451	gi|121612099|ref|NC_008787.1|	98.07	2648	49	1	1	2648	417659	420304	0	4606	100	CJJ81176_0476	418657	419304	+	215	CDS	rpe	ribulose-phosphate 3-epimerase	0	0		COG0036	G	Pentose-5-phosphate-3-epimerase
Cj1637c	gi|121612099|ref|NC_008787.1|	98.69	2987	39	0	1	2987	1537449	1540435	0	5301	100	CJJ81176_1628	1538449	1539435	-	328	CDS	-	conserved hypothetical protein	0	0		COG2956	G	Lipopolysaccharide biosynthesis regulator YciM, contains six TPR domains and a predicted metal-binding C-terminal domain
Cj0099	gi|121612099|ref|NC_008787.1|	98.38	2654	43	0	1	2654	117311	119964	0	4663	100	CJJ81176_0134	118311	118964	+	217	CDS	-	biotin--acetyl-CoA-carboxylase ligase	0	0	CJJ81176_0134	COG0340	H	Biotin-(acetyl-CoA carboxylase) ligase
Cj0230c	gi|121612099|ref|NC_008787.1|	99.08	3374	31	0	1	3374	218726	222099	0	6059	100	CJJ81176_0255	219726	221096	-	456	CDS	-	nicotinate phosphoribosyltransferase, putative	0	0	CJJ81176_0255	COG1488	H	Nicotinic acid phosphoribosyltransferase
Cj0308c	gi|121612099|ref|NC_008787.1|	98.85	2604	28	2	4	2606	283720	286322	0	4641	99.9233	CJJ81176_0330	284717	285322	-	201	CDS	bioD	dethiobiotin synthetase	0	0	CJJ81176_0330	COG0132	H	Dethiobiotin synthetase
Cj0542	gi|121612099|ref|NC_008787.1|	99.48	3299	17	0	1	3299	500287	503585	0	5999	100	CJJ81176_0567	501287	502585	+	432	CDS	hemA	glutamyl-tRNA reductase	0	0	CJJ81176_0567	COG0373	H	Glutamyl-tRNA reductase
Cj0855	gi|121612099|ref|NC_008787.1|	99.89	2849	3	0	1	2849	800027	802875	0	5245	100	CJJ81176_0871	801027	801875	+	282	CDS	folD	folD bifunctional protein	0	0	CJJ81176_0871	COG0190	H	5,10-methylene-tetrahydrofolate dehydrogenase/Methenyl tetrahydrofolate cyclohydrolase
Cj1238	gi|121612099|ref|NC_008787.1|	98.23	2775	46	3	1	2774	1167257	1170029	0	4850	100.036	CJJ81176_1252	1168257	1169045	+	262	CDS	pdxJ	pyridoxal phosphate biosynthetic protein PdxJ	0	0	CJJ81176_1252	COG0854	H	Pyridoxine 5'-phosphate synthase PdxJ
Cj1404	gi|121612099|ref|NC_008787.1|	98.04	2549	46	4	1	2546	1325050	1327597	0	4427	100.118	CJJ81176_1403	1326051	1326596	+	181	CDS	nadD	nicotinate (nicotinamide) nucleotide adenylyltransferase	0	0	CJJ81176_1403	COG1057	H	Nicotinic acid mononucleotide adenylyltransferase
Cj1530	gi|121612099|ref|NC_008787.1|	98.89	2606	29	0	1	2606	1436289	1438894	0	4652	100	CJJ81176_1515	1437289	1437894	+	201	CDS	-	dephospho-CoA kinase	0	0	CJJ81176_1515	COG0237	H	Dephospho-CoA kinase
Cj0503c	gi|121612099|ref|NC_008787.1|	98.57	1890	27	0	1023	2912	464032	465921	0	3341	64.9038	CJJ81176_0531	463992	464921	-	309	CDS	hemH	ferrochelatase	0	0		COG0276	H	Protoheme ferro-lyase (ferrochelatase)
Cj0768c	gi|121612099|ref|NC_008787.1|	98.63	2561	35	0	1	2561	718041	720601	0	4536	99.883	CJJ81176_0789	719041	719604	-	187	CDS	-	3-octaprenyl-4-hydroxybenzoate carboxy-lyase, putative	0	0		COG0163	H	3-polyprenyl-4-hydroxybenzoate decarboxylase
Cj0545	gi|121612099|ref|NC_008787.1|	98.87	2922	31	2	1	2921	503661	506581	0	5212	99.9316	CJJ81176_0570	504661	505584	+	307	CDS	hemC	porphobilinogen deaminase	0	0		COG0181	H	Porphobilinogen deaminase
Cj0992c	gi|121612099|ref|NC_008787.1|	98.42	3356	49	4	1	3354	929093	932446	0	5901	100	CJJ81176_1010	930093	931448	-	451	CDS	hemN	oxygen-independent coproporphyrinogen III oxidase	0	0		COG0635	H	Coproporphyrinogen III oxidase or related Fe-S oxidoreductase
Cj0810	gi|121612099|ref|NC_008787.1|	98.32	2741	46	0	1	2741	760523	763263	0	4807	100	CJJ81176_0831	761523	762263	+	246	CDS	nadE	NAD+ synthetase	0	0		COG0171	H	NH3-dependent NAD+ synthetase
Cj1088c	gi|121612099|ref|NC_008787.1|	98.65	3185	43	0	1	3185	1021371	1024555	0	5644	100	CJJ81176_1106	1022371	1023543	-	390	CDS	folC	folC bifunctional protein	0	0		COG0285	H	Folylpolyglutamate synthase/Dihydropteroate synthase
Cj1045c	gi|121612099|ref|NC_008787.1|	98.52	2777	41	0	1	2777	984436	987212	0	4902	100	CJJ81176_1066	985436	986212	-	258	CDS	thiG	thiG protein	0	0		COG2022	H	Thiamin biosynthesis thiazole synthase ThiGH, ThiG subunit
Cj0324	gi|121612099|ref|NC_008787.1|	99.15	2708	23	0	1	2708	298607	301314	0	4874	100	CJJ81176_0346	299607	300314	+	235	CDS	ubiE	ubiquinone/menaquinone biosynthesis methyltransferase	0	0		COG2226	H	Ubiquinone/menaquinone biosynthesis C-methylase UbiE
Cj0159c	gi|121612099|ref|NC_008787.1|	99.23	2582	20	0	1	2582	169681	172262	0	4658	100	CJJ81176_0195	170681	171262	-	193	CDS	-	6-pyruvoyl tetrahydrobiopterin synthase, homolog	0	0		COG0720	H	6-pyruvoyl-tetrahydropterin synthase
Cj0853c	gi|121612099|ref|NC_008787.1|	99.54	3275	15	0	1	3275	798329	801603	0	5965	100	CJJ81176_0869	799329	800603	-	424	CDS	hemL	glutamate-1-semialdehyde-2,1-aminomutase	0	0		COG0001	H	Glutamate-1-semialdehyde aminotransferase
Cj0065c	gi|121612099|ref|NC_008787.1|	99.6	2474	10	0	1	2474	88425	90898	0	4514	100	CJJ81176_0103	89425	89898	-	157	CDS	folK	2-amino-4-hydroxy-6-hydroxymethyldihydropteridine pyrophosphokinase	0	0		COG0801	H	7,8-dihydro-6-hydroxymethylpterin-pyrophosphokinase
Cj0541	gi|121612099|ref|NC_008787.1|	99.69	2894	9	0	1	2894	499394	502287	0	5295	100	CJJ81176_0566	500394	501287	+	297	CDS	-	polyprenyl synthetase family protein	0	0		COG0142	H	Geranylgeranyl pyrophosphate synthase
Cj0546	gi|121612099|ref|NC_008787.1|	99.13	3804	30	3	1	3803	504581	508382	0	6839	100.026	CJJ81176_0571	505581	507383	+	600	CDS	-	3-octaprenyl-4-hydroxybenzoate carboxy-lyase, putative	0	0		COG0043	H	3-polyprenyl-4-hydroxybenzoate decarboxylase
Cj0572	gi|121612099|ref|NC_008787.1|	98.41	3022	45	3	1	3020	529261	532281	0	5312	100.066	CJJ81176_0600	530214	531281	+	355	CDS	ribB	3,4-dihydroxy-2-butanone 4-phosphate synthase	0	0		COG0108	H	3,4-dihydroxy-2-butanone 4-phosphate synthase
Cj1043c	gi|121612099|ref|NC_008787.1|	99.46	2608	10	4	1	2606	982693	985298	0	4735	100.077	CJJ81176_1064	983693	984298	-	201	CDS	-	thiamine-phosphate pyrophosphorylase, putative	0	0		COG0352	H	Thiamine monophosphate synthase
Cj0767c	gi|121612099|ref|NC_008787.1|	98.1	2479	43	4	1	2477	717525	720001	0	4314	100.081	CJJ81176_0788	718525	719001	-	158	CDS	coaD	posphopantetheine adenylyltransferase	0	0		COG0669	H	Phosphopantetheine adenylyltransferase
Cj0326	gi|121612099|ref|NC_008787.1|	99.09	3077	28	0	1	3077	300484	303560	0	5528	100	CJJ81176_0348	301484	302560	+	358	CDS	serC	phosphoserine aminotransferase	0	0		COG1932	HE	Phosphoserine aminotransferase
Cj0321	gi|121612099|ref|NC_008787.1|	99.01	3849	36	2	1	3848	295019	298866	0	6896	100.026	CJJ81176_0343	296019	297866	+	615	CDS	dxs	1-deoxy-D-xylulose-5-phosphate synthase	0	0	CJJ81176_0343	COG1154	HI	Deoxyxylulose-5-phosphate synthase
Cj0462	gi|121612099|ref|NC_008787.1|	99.93	3047	2	0	1	3047	427168	430214	0	5616	100	CJJ81176_0487	428168	429214	+	348	CDS	-	radical SAM domain protein	0	0		COG1060	HR	2-iminoacetate synthase ThiH (tyrosine cleavage enzyme, thamine biosynthesis)
Cj1044c	gi|121612099|ref|NC_008787.1|	98.86	3148	32	4	1	3146	983288	986433	0	5611	100.064	CJJ81176_1065	984288	985433	-	381	CDS	thiH	thiH protein	0	0		COG1060	HR	2-iminoacetate synthase ThiH (tyrosine cleavage enzyme, thamine biosynthesis)
Cj0328c	gi|121612099|ref|NC_008787.1|	99.43	2975	17	0	1	2975	301904	304878	0	5400	100	CJJ81176_0350	302904	303878	-	324	CDS	fabH	3-oxoacyl-(acyl-carrier-protein) synthase III	0	0	CJJ81176_0350	COG0332	I	3-oxoacyl-[acyl-carrier-protein] synthase III
Cj1104	gi|121612099|ref|NC_008787.1|	98.59	2768	39	0	1	2768	1039916	1042683	0	4896	100	CJJ81176_1122	1040916	1041683	+	255	CDS	ispE	4-diphosphocytidyl-2C-methyl-D-erythritol kinase	0	0	CJJ81176_1122	COG1947	I	4-diphosphocytidyl-2C-methyl-D-erythritol kinase
Cj1347c	gi|121612099|ref|NC_008787.1|	98.31	2723	46	0	4	2726	1263087	1265809	0	4774	99.8899	CJJ81176_1346	1264084	1264809	-	241	CDS	cdsA	phosphatidate cytidylyltransferase	0	0	CJJ81176_1346	COG0575	I	CDP-diglyceride synthetase
Cj0127c	gi|121612099|ref|NC_008787.1|	98.45	2843	44	0	1	2843	138370	141212	0	5007	100	CJJ81176_0162	139370	140212	-	280	CDS	accD	acetyl-CoA carboxylase, carboxyl transferase, beta subunit	0	0		COG0777	I	Acetyl-CoA carboxylase beta subunit
Cj1114c	gi|121612099|ref|NC_008787.1|	98.83	2729	32	0	1	2729	1048054	1050782	0	4863	100	CJJ81176_1132	1049054	1049782	-	242	CDS	pssA	CDP-diacylglycerol--serine O-phosphatidyltransferase	0	0		COG1183	I	Phosphatidylserine synthase
Cj1610	gi|121612099|ref|NC_008787.1|	98.96	2501	26	0	1	2501	1513479	1515979	0	4475	100	CJJ81176_1597	1514479	1514979	+	166	CDS	pgpA	phosphatidylglycerophosphatase A	0	0		COG1267	I	Phosphatidylglycerophosphatase A
Cj1067	gi|121612099|ref|NC_008787.1|	99.09	2537	23	0	1	2537	1004156	1006692	0	4558	100	CJJ81176_1085	1005156	1005692	+	178	CDS	pgsA	CDP-diacylglycerol--glycerol-3-phosphate 3-phosphatidyltransferase	0	0		COG0558	I	Phosphatidylglycerophosphate synthase
Cj0329c	gi|121612099|ref|NC_008787.1|	99.4	2987	18	0	1	2987	302871	305857	0	5417	100	CJJ81176_0351	303871	304857	-	328	CDS	plsX	fatty acid/phospholipid synthesis protein PlsX	0	0		COG0416	I	Fatty acid/phospholipid biosynthesis enzyme
Cj0516	gi|121612099|ref|NC_008787.1|	99.59	2694	9	2	1	2693	478228	480920	0	4913	100.037	CJJ81176_0544	479228	479920	+	230	CDS	-	1-acyl-sn-glycerol-3-phosphate acyltransferase, putative	0	0		COG0204	I	1-acyl-sn-glycerol-3-phosphate acyltransferase
Cj0894c	gi|121612099|ref|NC_008787.1|	99.29	2834	20	0	1	2834	833482	836315	0	5123	100	CJJ81176_0903	834482	835315	-	277	CDS	ispH	4-hydroxy-3-methylbut-2-enyl diphosphate reductase	0	0	CJJ81176_0903	COG0761	IM	4-Hydroxy-3-methylbut-2-enyl diphosphate reductase IspH
Cj0442	gi|121612099|ref|NC_008787.1|	98.63	3215	43	1	1	3215	410748	413961	0	5692	100	CJJ81176_0469	411747	412961	+	404	CDS	fabF	3-oxoacyl-(acyl-carrier-protein) synthase II	0	0	CJJ81176_0469	COG0304	IQ	3-oxoacyl-(acyl-carrier-protein) synthase
Cj0441	gi|121612099|ref|NC_008787.1|	99.15	2234	18	1	1	2234	410488	412720	0	4019	100	CJJ81176_0468	411488	411721	+	77	CDS	acpP	acyl carrier protein	0	0		COG0236	IQ	Acyl carrier protein
Cj0807	gi|121612099|ref|NC_008787.1|	99.14	2780	24	0	1	2780	758716	761495	0	5001	100	CJJ81176_0828	759716	760495	+	259	CDS	-	oxidoreductase, short chain dehydrogenase/reductase family	0	0		COG1028	IQR	NAD(P)-dependent dehydrogenase, short-chain alcohol dehydrogenase family
Cj1707c	gi|121612099|ref|NC_008787.1|	98.25	2576	44	1	1	2576	1593413	1595987	0	4506	100	CJJ81176_0001	1594413	1594988	-	191	CDS	rplC	ribosomal protein L3	0	0	CJJ81176_0001	COG0087	J	Ribosomal protein L3
Cj0191c	gi|121612099|ref|NC_008787.1|	98.06	2528	49	0	1	2528	191643	194170	0	4397	100	CJJ81176_0222	192643	193170	-	175	CDS	def	peptide deformylase	0	0	CJJ81176_0222	COG0242	J	Peptide deformylase
Cj0311	gi|121612099|ref|NC_008787.1|	99.37	2537	16	0	1	2537	285122	287658	0	4597	100	CJJ81176_0333	286122	286658	+	178	CDS	rplY	ribosomal protein L25	0	0	CJJ81176_0333	COG1825	J	Ribosomal protein L25 (general stress protein Ctc)
Cj0312	gi|121612099|ref|NC_008787.1|	99.29	2546	18	0	1	2546	285655	288200	0	4602	100	CJJ81176_0334	286655	287200	+	181	CDS	pth	peptidyl-tRNA hydrolase	0	0	CJJ81176_0334	COG0193	J	Peptidyl-tRNA hydrolase
Cj0401	gi|121612099|ref|NC_008787.1|	98.89	3506	39	0	1	3506	367784	371289	0	6259	100	CJJ81176_0424	368784	370289	+	501	CDS	lysS	lysyl-tRNA synthetase	0	0	CJJ81176_0424	COG1190	J	Lysyl-tRNA synthetase (class II)
Cj0458c	gi|121612099|ref|NC_008787.1|	99.58	3302	14	0	1	3302	423135	426436	0	6021	100	CJJ81176_0483	424135	425436	-	433	CDS	miaB	tRNA-i(6)A37 thiotransferase enzyme MiaB	0	0	CJJ81176_0483	COG0621	J	tRNA A37 methylthiotransferase MiaB
Cj0475	gi|121612099|ref|NC_008787.1|	99.59	2702	11	0	1	2702	437825	440526	0	4929	100	CJJ81176_0506	438825	439526	+	233	CDS	rplA	ribosomal protein L1	0	0	CJJ81176_0506	COG0081	J	Ribosomal protein L1
Cj0551	gi|121612099|ref|NC_008787.1|	99.84	2570	3	1	1	2570	509922	512490	0	4723	100	CJJ81176_0576	510922	511491	+	189	CDS	efp	translation elongation factor P	0	0	CJJ81176_0576	COG0231	J	Translation elongation factor P (EF-P)/translation initiation factor 5A (eIF-5A)
Cj0704	gi|121612099|ref|NC_008787.1|	98.36	2864	47	0	1	2864	656266	659129	0	5029	100	CJJ81176_0727	657266	658129	+	287	CDS	glyQ	glycyl-tRNA synthetase, alpha subunit	0	0	CJJ81176_0727	COG0752	J	Glycyl-tRNA synthetase, alpha subunit
Cj1695c	gi|121612099|ref|NC_008787.1|	99.73	2546	7	0	1	2546	1588237	1590782	0	4663	100	CJJ81176_1692	1589237	1589782	-	181	CDS	rplE	ribosomal protein L5	0	0	CJJ81176_1692	COG0094	J	Ribosomal protein L5
Cj1706c	gi|121612099|ref|NC_008787.1|	98.43	2615	40	1	1	2615	1592802	1595415	0	4601	100	CJJ81176_1703	1593802	1594416	-	204	CDS	rplD	ribosomal protein L4	0	0	CJJ81176_1703	COG0088	J	Ribosomal protein L4
Cj0491	gi|121612099|ref|NC_008787.1|	98.96	1444	15	0	944	2387	449410	450853	0	2584	60.4943	CJJ81176_0511	449467	449853	+	128	CDS	rpsL	ribosomal protein S12	0	0		COG0048	J	Ribosomal protein S12
Cj0137	gi|121612099|ref|NC_008787.1|	98.3	1764	27	3	1	1763	149611	151372	0	3088	74.6509	CJJ81176_0172	150611	150973	+	120	CDS	rbfA	ribosome-binding factor A	0	0		COG0858	J	Ribosome-binding factor A
Cj0492	gi|121612099|ref|NC_008787.1|	99.04	1984	19	0	488	2471	449410	451393	0	3559	80.2914	CJJ81176_0512	449923	450393	+	156	CDS	rpsG	ribosomal protein S7	0	0		COG0049	J	Ribosomal protein S7
Cj0136	gi|121612099|ref|NC_008787.1|	99.09	4376	37	3	1	4375	146999	151372	0	7856	94.8007	CJJ81176_0171	147999	150614	+	871	CDS	infB	translation initiation factor IF-2	0	0		COG0532	J	Translation initiation factor IF-2, a GTPase
Cj1708c	gi|121612099|ref|NC_008787.1|	98.05	2312	43	2	1	2312	1593998	1596307	0	4019	100	CJJ81176_0002	1594998	1595309	-	103	CDS	rpsJ	ribosomal protein S10	0	0		COG0051	J	Ribosomal protein S10
Cj0244	gi|121612099|ref|NC_008787.1|	98.63	2192	28	2	1	2192	230787	232976	0	3880	100	CJJ81176_0269	231787	231978	+	63	CDS	rpmI	ribosomal protein L35	0	0		COG0291	J	Ribosomal protein L35
Cj0789	gi|121612099|ref|NC_008787.1|	98.78	3119	35	1	1	3119	738356	741471	0	5546	100	CJJ81176_0810	739353	740471	+	372	CDS	-	polyA polymerase family protein	0	0		COG0617	J	tRNA nucleotidyltransferase/poly(A) polymerase
Cj1455	gi|121612099|ref|NC_008787.1|	99.03	3098	29	1	1	3098	1369693	1372789	0	5553	100	CJJ81176_1448	1370693	1371790	+	365	CDS	prfB	peptide chain release factor 2	0	0		COG1186	J	Protein chain release factor B
Cj0470	gi|121612099|ref|NC_008787.1|	99.59	3200	12	1	1	3200	435081	438279	0	5836	100	CJJ81176_0499	436080	437279	+	399	CDS	tuf	translation elongation factor Tu	0	0		COG0050	J	Translation elongation factor EF-Tu, a GTPase
Cj0094	gi|121612099|ref|NC_008787.1|	99.78	2309	4	1	1	2309	113765	116072	0	4235	100	CJJ81176_0129	114765	115073	+	102	CDS	rplU	ribosomal protein L21	0	0		COG0261	J	Ribosomal protein L21
Cj0095	gi|121612099|ref|NC_008787.1|	99.87	2255	2	1	1	2255	114084	116337	0	4146	100	CJJ81176_0130	115084	115338	+	84	CDS	rpmA	ribosomal protein L27	0	0		COG0211	J	Ribosomal protein L27
Cj1705c	gi|121612099|ref|NC_008787.1|	98.33	2282	38	0	1	2282	1592518	1594799	0	4004	100	CJJ81176_1702	1593518	1593799	-	93	CDS	rplW	ribosomal protein L23	0	0		COG0089	J	Ribosomal protein L23
Cj0897c	gi|121612099|ref|NC_008787.1|	98.8	2993	36	0	1	2993	837906	840898	0	5328	100	CJJ81176_0906	838906	839898	-	330	CDS	pheS	phenylalanyl-tRNA synthetase, alpha subunit	0	0		COG0016	J	Phenylalanyl-tRNA synthetase alpha subunit
Cj0722c	gi|121612099|ref|NC_008787.1|	98.76	2816	35	0	1	2816	672234	675049	0	5007	100	CJJ81176_0745	673234	674049	-	271	CDS	-	modification methylase, HemK family	0	0		COG2890	J	Methylase of polypeptide chain release factors
Cj1175c	gi|121612099|ref|NC_008787.1|	99.05	3593	34	0	1	3593	1102826	1106418	0	6447	100	CJJ81176_1190	1103826	1105418	-	530	CDS	argS	arginyl-tRNA synthetase	0	0		COG0018	J	Arginyl-tRNA synthetase
Cj0710	gi|121612099|ref|NC_008787.1|	98.47	2228	34	0	1	2228	661924	664151	0	3927	100	CJJ81176_0733	662924	663151	+	75	CDS	rpsP	ribosomal protein S16	0	0		COG0228	J	Ribosomal protein S16
Cj1612	gi|121612099|ref|NC_008787.1|	98.96	3068	32	0	1	3068	1514340	1517407	0	5489	100	CJJ81176_1599	1515340	1516407	+	355	CDS	prfA	peptide chain release factor 1	0	0		COG0216	J	Protein chain release factor A
Cj0960c	gi|121612099|ref|NC_008787.1|	98.8	2327	28	0	1	2327	906499	908825	0	4143	100	CJJ81176_0983	907499	907825	-	108	CDS	rnpA	ribonuclease P protein component	0	0		COG0594	J	RNase P protein component
Cj0234c	gi|121612099|ref|NC_008787.1|	98.99	2564	26	0	1	2564	222144	224707	0	4591	100	CJJ81176_0259	223144	223701	-	185	CDS	frr	ribosome recycling factor	0	0		COG0233	J	Ribosome recycling factor
Cj1592	gi|121612099|ref|NC_008787.1|	98.9	2366	26	0	1	2366	1498081	1500446	0	4226	100	CJJ81176_1579	1499081	1499446	+	121	CDS	rpsM	ribosomal protein S13/S18	0	0		COG0099	J	Ribosomal protein S13
Cj1611	gi|121612099|ref|NC_008787.1|	98.9	2264	25	0	1	2264	1514058	1516321	0	4043	100	CJJ81176_1598	1515058	1515321	+	87	CDS	rpsT	ribosomal protein S20	0	0		COG0268	J	Ribosomal protein S20
Cj0330c	gi|121612099|ref|NC_008787.1|	99.02	2147	21	0	1	2147	303863	306009	0	3849	100	CJJ81176_0352	304863	305009	-	48	CDS	rpmF	ribosomal protein L32	0	0		COG0333	J	Ribosomal protein L32
Cj1593	gi|121612099|ref|NC_008787.1|	99.16	2393	20	0	1	2393	1498456	1500848	0	4309	100	CJJ81176_1580	1499456	1499848	+	130	CDS	rpsK	ribosomal protein S11	0	0		COG0100	J	Ribosomal protein S11
Cj0280	gi|121612099|ref|NC_008787.1|	99.22	2423	19	0	1	2423	263040	265462	0	4370	100	CJJ81176_0306	264040	264462	+	140	CDS	-	conserved hypothetical protein	0	0		COG0009	J	tRNA A37 threonylcarbamoyladenosine synthetase subunit TsaC/SUA5/YrdC
Cj1689c	gi|121612099|ref|NC_008787.1|	99.21	2393	19	0	1	2393	1585812	1588204	0	4314	100	CJJ81176_1686	1586812	1587204	-	130	CDS	rplO	ribosomal protein L15	0	0		COG0200	J	Ribosomal protein L15
Cj0206	gi|121612099|ref|NC_008787.1|	99.55	3809	17	0	1	3809	206922	210730	0	6940	100	CJJ81176_0238	207922	209730	+	602	CDS	thrS	threonyl-tRNA synthetase	0	0		COG0441	J	Threonyl-tRNA synthetase
Cj0153c	gi|121612099|ref|NC_008787.1|	99.37	2684	17	0	1	2684	166388	169071	0	4863	100	CJJ81176_0189	167388	168071	-	227	CDS	-	RNA methyltransferase, TrmH family	0	0		COG0566	J	tRNA G18 (ribose-2'-O)-methylase SpoU
Cj1692c	gi|121612099|ref|NC_008787.1|	99.45	2537	14	0	1	2537	1587030	1589566	0	4608	100	CJJ81176_1689	1588030	1588566	-	178	CDS	rplF	ribosomal protein L6	0	0		COG0097	J	Ribosomal protein L6P/L9E
Cj1690c	gi|121612099|ref|NC_008787.1|	99.43	2444	14	0	1	2444	1586209	1588652	0	4436	100	CJJ81176_1687	1587209	1587652	-	147	CDS	rpsE	ribosomal protein S5	0	0		COG0098	J	Ribosomal protein S5
Cj0155c	gi|121612099|ref|NC_008787.1|	99.36	2201	14	0	1	2201	167912	170112	0	3988	100	CJJ81176_0191	168912	169112	-	66	CDS	rpmE	ribosomal protein L31	0	0		COG0254	J	Ribosomal protein L31
Cj0207	gi|121612099|ref|NC_008787.1|	99.52	2519	12	0	1	2519	208727	211245	0	4586	100	CJJ81176_0239	209727	210245	+	172	CDS	infC	translation initiation factor IF-3	0	0		COG0290	J	Translation initiation factor IF-3
Cj1691c	gi|121612099|ref|NC_008787.1|	99.49	2357	12	0	1	2357	1586664	1589020	0	4287	100	CJJ81176_1688	1587664	1588020	-	118	CDS	rplR	ribosomal protein L18	0	0		COG0256	J	Ribosomal protein L18
Cj1699c	gi|121612099|ref|NC_008787.1|	99.45	2186	12	0	1	2186	1589648	1591833	0	3971	100	CJJ81176_1696	1590648	1590833	-	61	CDS	rpmC	ribosomal protein L29	0	0		COG0255	J	Ribosomal protein L29
Cj1698c	gi|121612099|ref|NC_008787.1|	99.56	2252	10	0	1	2252	1589387	1591638	0	4104	100	CJJ81176_1695	1590387	1590638	-	83	CDS	rpsQ	ribosomal protein S17	0	0		COG0186	J	Ribosomal protein S17
Cj1693c	gi|121612099|ref|NC_008787.1|	99.62	2396	9	0	1	2396	1587645	1590040	0	4375	100	CJJ81176_1690	1588645	1589040	-	131	CDS	rpsH	ribosomal protein S8	0	0		COG0096	J	Ribosomal protein S8
Cj1694c	gi|121612099|ref|NC_008787.1|	99.63	2186	8	0	1	2186	1588050	1590235	0	3993	100	CJJ81176_1691	1589050	1589235	-	61	CDS	rpsN	ribosomal protein S14	0	0		COG0199	J	Ribosomal protein S14
Cj1697c	gi|121612099|ref|NC_008787.1|	99.7	2369	7	0	1	2369	1589019	1591387	0	4337	100	CJJ81176_1694	1590019	1590387	-	122	CDS	rplN	ribosomal protein L14	0	0		COG0093	J	Ribosomal protein L14
Cj1059c	gi|121612099|ref|NC_008787.1|	99.82	3362	6	0	1	3362	996903	1000264	0	6176	100	CJJ81176_1079	997903	999264	-	453	CDS	gatA	aspartyl/glutamyl-tRNA(Asn/Gln) amidotransferase, A subunit	0	0		COG0154	J	Asp-tRNAAsn/Glu-tRNAGln amidotransferase A subunit or related amidase
Cj0474	gi|121612099|ref|NC_008787.1|	99.75	2426	6	0	1	2426	437345	439770	0	4447	100	CJJ81176_0505	438345	438770	+	141	CDS	rplK	ribosomal protein L11	0	0		COG0080	J	Ribosomal protein L11
Cj1696c	gi|121612099|ref|NC_008787.1|	99.73	2234	6	0	1	2234	1588786	1591019	0	4093	100	CJJ81176_1693	1589786	1590019	-	77	CDS	rplX	ribosomal protein L24	0	0		COG0198	J	Ribosomal protein L24
Cj1288c	gi|121612099|ref|NC_008787.1|	99.85	3392	5	0	1	3392	1220653	1224044	0	6237	100	CJJ81176_1305	1221653	1223044	-	463	CDS	gltX-2	glutamyl-tRNA synthetase	0	0		COG0008	J	Glutamyl- or glutaminyl-tRNA synthetase
Cj0471	gi|121612099|ref|NC_008787.1|	99.86	2159	3	0	1	2159	436332	438490	0	3971	100	CJJ81176_0500	437332	437490	+	52	CDS	rpmG	ribosomal protein L33	0	0		COG0267	J	Ribosomal protein L33
Cj0543	gi|121612099|ref|NC_008787.1|	98.95	3711	37	2	1	3710	501569	505278	0	6636	100.027	CJJ81176_0568	502569	504278	+	569	CDS	proS	prolyl-tRNA synthetase	0	0		COG0442	J	Prolyl-tRNA synthetase
Cj0022c	gi|121612099|ref|NC_008787.1|	99.69	2904	6	3	1	2903	26268	29169	0	5310	100.034	CJJ81176_0049	27267	28169	-	300	CDS	-	RNA pseudouridine synthase family protein	0	0		COG0564	J	Pseudouridylate synthase, 23S rRNA- or tRNA-specific
Cj0713	gi|121612099|ref|NC_008787.1|	99.11	2706	22	2	1	2705	662925	665629	0	4863	100.037	CJJ81176_0736	663925	664629	+	234	CDS	trmD	tRNA (guanine-N1)-methyltransferase	0	0		COG0336	J	tRNA G37 N-methylase TrmD
Cj0476	gi|121612099|ref|NC_008787.1|	99.44	2481	13	1	1	2480	438678	441158	0	4503	100.04	CJJ81176_0507	439678	440157	+	159	CDS	rplJ	ribosomal protein L10	0	0		COG0244	J	Ribosomal protein L10
Cj1479c	gi|121612099|ref|NC_008787.1|	98.66	2391	29	3	2	2390	1392091	1394480	0	4235	100.042	CJJ81176_1472	1393091	1393480	-	129	CDS	rpsI	ribosomal protein S9	0	0		COG0103	J	Ribosomal protein S9
Cj0477	gi|121612099|ref|NC_008787.1|	99.37	2379	14	1	1	2378	439178	441556	0	4309	100.042	CJJ81176_0508	440178	440555	+	125	CDS	rplL	ribosomal protein L7/L12	0	0		COG0222	J	Ribosomal protein L7/L12
Cj1596	gi|121612099|ref|NC_008787.1|	98.81	2355	26	2	1	2354	1500532	1502885	0	4193	100.042	CJJ81176_1583	1501532	1501885	+	117	CDS	rplQ	ribosomal protein L17	0	0		COG0203	J	Ribosomal protein L17
Cj0398	gi|121612099|ref|NC_008787.1|	98.78	2286	27	1	1	2285	366392	368677	0	4065	100.044	CJJ81176_0421	367392	367676	+	94	CDS	gatC	aspartyl/glutamyl-tRNA(Asn/Gln) amidotransferase, C subunit	0	0		COG0721	J	Asp-tRNAAsn/Glu-tRNAGln amidotransferase C subunit
Cj1590	gi|121612099|ref|NC_008787.1|	98.65	2220	29	1	1	2219	1497574	1499793	0	3932	100.045	CJJ81176_1578	1498575	1498793	+	72	CDS	infA	translation initiation factor IF-1	0	0		COG0361	J	Translation initiation factor IF-1
Cj0450c	gi|121612099|ref|NC_008787.1|	98.09	2196	38	4	1	2195	417325	419517	0	3819	100.046	CJJ81176_0475	418323	418517	-	64	CDS	rpmB	ribosomal protein L28	0	0		COG0227	J	Ribosomal protein L28
Cj1480c	gi|121612099|ref|NC_008787.1|	98.64	2428	30	3	1	2426	1392482	1394908	0	4298	100.082	CJJ81176_1473	1393483	1393926	-	147	CDS	rplM	ribosomal protein L13	0	0		COG0102	J	Ribosomal protein L13
Cj1595	gi|121612099|ref|NC_008787.1|	98.97	3015	29	2	1	3014	1499515	1502528	0	5395	100.033	CJJ81176_1582	1500515	1501528	+	337	CDS	rpoA	DNA-directed RNA polymerase, alpha subunit	0	0	CJJ81176_1582	COG0202	K	DNA-directed RNA polymerase, alpha subunit/40 kD subunit
Cj1273c	gi|121612099|ref|NC_008787.1|	99.37	2222	14	0	1	2222	1207433	1209654	0	4026	99.8652	CJJ81176_1289	1208433	1208657	-	74	CDS	rpoZ	DNA-directed RNA polymerase, omega subunit	0	0		COG1758	K	DNA-directed RNA polymerase, subunit K/omega
Cj1635c	gi|121612099|ref|NC_008787.1|	98.43	2675	42	0	1	2675	1536361	1539035	0	4708	100	CJJ81176_1626	1537361	1538038	-	225	CDS	rnc	ribonuclease III	0	0		COG0571	K	dsRNA-specific ribonuclease
Cj0394c	gi|121612099|ref|NC_008787.1|	99.28	2630	19	0	1	2630	363772	366401	0	4752	100	CJJ81176_0417	364772	365401	-	209	CDS	-	transcriptional activator, putative, Baf family	0	0		COG1521	K	Pantothenate kinase type III
Cj0135	gi|121612099|ref|NC_008787.1|	99.73	2258	6	0	1	2258	146755	149012	0	4137	100	CJJ81176_0170	147755	148012	+	85	CDS	-	conserved hypothetical protein	0	0		COG2740	K	Predicted RNA-binding protein YlxR, DUF448 family
Cj0473	gi|121612099|ref|NC_008787.1|	99.92	2534	2	0	1	2534	436786	439319	0	4669	100	CJJ81176_0503	437786	438319	+	177	CDS	nusG	transcription antitermination protein NusG	0	0		COG0250	K	Transcription antitermination factor NusG
Cj0460	gi|121612099|ref|NC_008787.1|	99.97	3089	1	0	1	3089	424803	427891	0	5699	100	CJJ81176_0485	425803	426891	+	362	CDS	nusA	transcription termination factor NusA	0	0		COG0195	K	Transcription antitermination factor NusA, contains S1 and KH domains
Cj1001	gi|121612099|ref|NC_008787.1|	98.71	3870	47	3	1	3869	936862	940729	0	6866	100.026	CJJ81176_1019	937862	939730	+	622	CDS	rpoD	RNA polymerase sigma factor RpoD	0	0		COG0568	K	DNA-directed RNA polymerase, sigma subunit (sigma70/sigma32)
Cj1349c	gi|121612099|ref|NC_008787.1|	98.64	3309	43	2	1	3308	1264158	1267465	0	5860	100.03	CJJ81176_1348	1265158	1266465	-	435	CDS	-	fibronectin/fibrinogen binding protein, putative	0	0		COG1293	K	Predicted component of the ribosome quality control (RQC) complex, YloA/Tae2 family, contains fibronectin-binding (FbpA) and DUF814 domains
Cj0562	gi|121612099|ref|NC_008787.1|	99.06	3300	27	3	1	3298	521462	524759	0	5919	97.7199	CJJ81176_0587	522462	523838	+	458	CDS	dnaB	replicative DNA helicase	0	0	CJJ81176_0587	COG0305	L	Replicative DNA helicase
Cj0863c	gi|121612099|ref|NC_008787.1|	98.69	2823	34	3	1	2822	807953	810773	0	5005	92.1044	CJJ81176_0879	808953	810017	-	354	CDS	-	site-specific recombinase, phage integrase family	0	0		COG4974	L	Site-specific recombinase XerD
Cj0584	gi|121612099|ref|NC_008787.1|	98.69	2600	32	2	1	2599	539476	542074	0	4612	100	CJJ81176_0612	540476	541075	+	199	CDS	-	DNA polymerase III, delta prime subunit, homolog	0	0		COG0470	L	DNA polymerase III, delta prime subunit
Cj0003	gi|121612099|ref|NC_008787.1|	99.23	4310	31	1	1	4310	1579	5886	0	7775	100	CJJ81176_0029	2579	4888	+	769	CDS	gyrB	DNA gyrase, B subunit	0	0		COG0187	L	DNA gyrase/topoisomerase IV, subunit B
Cj0338c	gi|121612099|ref|NC_008787.1|	99.4	4640	27	1	1	4640	308749	313387	0	8412	100	CJJ81176_0360	309749	312388	-	879	CDS	polA	DNA polymerase type I	0	0		COG0749	L	DNA polymerase I - 3'-5' exonuclease and polymerase domains
Cj1636c	gi|121612099|ref|NC_008787.1|	98.65	2441	33	0	1	2441	1537022	1539462	0	4325	100	CJJ81176_1627	1538022	1538462	-	146	CDS	rnhA	RNase H	0	0		COG0328	L	Ribonuclease HI
Cj0148c	gi|121612099|ref|NC_008787.1|	98.63	2339	32	0	1	2339	161854	164192	0	4143	100	CJJ81176_0184	162854	163192	-	112	CDS	-	conserved hypothetical protein	0	0		COG0792	L	Predicted endonuclease distantly related to archaeal Holliday junction resolvase
Cj0002	gi|121612099|ref|NC_008787.1|	99.32	3068	21	0	1	3068	483	3550	0	5550	100	CJJ81176_0028	1483	2550	+	355	CDS	dnaN	DNA polymerase III, beta subunit	0	0		COG0592	L	DNA polymerase III sliding clamp (beta) subunit, PCNA homolog
Cj1362	gi|121612099|ref|NC_008787.1|	100	3008	0	0	1	3008	1278119	1281126	0	5555	100	CJJ81176_1364	1279119	1280126	+	335	CDS	ruvB	Holliday junction DNA helicase RuvB	0	0		COG2255	L	Holliday junction resolvasome RuvABC, ATP-dependent DNA helicase subunit
Cj0684	gi|121612099|ref|NC_008787.1|	98.83	3855	44	1	1	3854	631330	635184	0	6868	100.026	CJJ81176_0707	632330	634183	+	617	CDS	priA	primosomal protein N'	0	0		COG1198	L	Primosomal protein N' (replication factor Y) - superfamily II helicase
Cj0963	gi|121612099|ref|NC_008787.1|	98.43	2610	39	2	1	2609	907563	910171	0	4591	100.038	CJJ81176_0986	908593	909171	+	192	CDS	-	conserved hypothetical protein	0	0		COG1573	L	Uracil-DNA glycosylase
Cj0581	gi|121612099|ref|NC_008787.1|	98.5	2471	36	1	1	2471	537260	539729	0	4357	100	CJJ81176_0609	538259	538729	+	156	CDS	nidH	(di)nucleoside polyphosphate hydrolase	0	0		COG0494	LR	8-oxo-dGTP pyrophosphatase MutT and related house-cleaning NTP pyrophosphohydrolases, NUDIX family
Cj0132	gi|121612099|ref|NC_008787.1|	98.82	2885	34	0	1	2885	144519	147403	0	5140	100	CJJ81176_0167	145519	146403	+	294	CDS	lpxC	UDP-3-0-acyl N-acetylglucosamine deacetylase	0	0	CJJ81176_0167	COG0774	M	UDP-3-O-acyl-N-acetylglucosamine deacetylase
Cj0821	gi|121612099|ref|NC_008787.1|	98.74	3169	40	0	122	3290	767621	770789	0	5631	96.3222	CJJ81176_0838	768500	769789	+	429	CDS	glmU	UDP-N-acetylglucosamine pyrophosphorylase	0	0	CJJ81176_0838	COG1207	M	Bifunctional protein GlmU, N-acetylglucosamine-1-phosphate-uridyltransferase/glucosamine-1-phosphate-acetyltransferase
Cj0858c	gi|121612099|ref|NC_008787.1|	99.91	3257	3	0	1	3257	802912	806168	0	5999	100	CJJ81176_0874	803912	805168	-	418	CDS	murA	UDP-N-acetylglucosamine 1-carboxyvinyltransferase	0	0	CJJ81176_0874	COG0766	M	UDP-N-acetylglucosamine enolpyruvyl transferase
Cj1054c	gi|121612099|ref|NC_008787.1|	99.15	3299	28	0	1	3299	991150	994448	0	5938	100	CJJ81176_1074	992150	993445	-	431	CDS	murC	UDP-N-acetylmuramate--alanine ligase	0	0	CJJ81176_1074	COG0773	M	UDP-N-acetylmuramate-alanine ligase
Cj1252	gi|121612099|ref|NC_008787.1|	98.91	4048	44	0	2	4049	1182133	1186180	0	7232	99.9753	CJJ81176_1268	1183153	1185180	+	675	CDS	-	organic solvent tolerance protein, putative	0	0	CJJ81176_1268	COG1452	M	LPS assembly outer membrane protein LptD (organic solvent tolerance protein OstA)
Cj1317	gi|121612099|ref|NC_008787.1|	98.47	2026	29	2	1	2025	1245516	1247540	0	3568	66.8206	CJJ81176_1334	1246516	1247547	+	343	CDS	neuB	N-acetylneuraminic acid synthetase	0	0	CJJ81176_1334	COG2089	M	Sialic acid synthase SpsE, contains C-terminal SAF domain
Cj1536c	gi|121612099|ref|NC_008787.1|	100	2825	0	0	1	2825	1441238	1444062	0	5217	100	CJJ81176_1521	1442238	1443062	-	274	CDS	galU	UTP-glucose-1-phosphate uridylyltransferase	0	0	CJJ81176_1521	COG1210	M	UTP-glucose-1-phosphate uridylyltransferase
Cj0811	gi|121612099|ref|NC_008787.1|	98.8	2926	35	0	2	2927	761268	764193	0	5210	99.9658	CJJ81176_0832	762267	763193	+	308	CDS	lpxK	tetraacyldisaccharide 4'-kinase	0	0		COG1663	M	Tetraacyldisaccharide-1-P 4'-kinase
Cj0508	gi|121612099|ref|NC_008787.1|	99.14	3931	34	0	1	3931	469053	472983	0	7071	99.9746	CJJ81176_0536	470053	471984	+	643	CDS	pbpA	penicillin-binding protein 1A	0	0		COG0744	M	Membrane carboxypeptidase (penicillin-binding protein)
Cj0407	gi|121612099|ref|NC_008787.1|	98.65	2816	38	0	1	2816	374004	376819	0	4990	100	CJJ81176_0431	375004	375819	+	271	CDS	lgt	prolipoprotein diacylglyceryl transferase	0	0		COG0682	M	Prolipoprotein diacylglyceryltransferase
Cj0277	gi|121612099|ref|NC_008787.1|	98.8	2750	33	0	1	2750	258764	261513	0	4896	100	CJJ81176_0304	259803	260513	+	236	CDS	-	rod shape-determining protein MreC	0	0		COG1792	M	Cell shape-determining protein MreC
Cj0997	gi|121612099|ref|NC_008787.1|	98.83	2567	30	0	1	2567	933442	936008	0	4575	100	CJJ81176_1015	934442	935008	+	188	CDS	gidB	methyltransferase GidB	0	0		COG0357	M	16S rRNA G527 N7-methylase RsmG (former glucose-inhibited division protein B)
Cj0113	gi|121612099|ref|NC_008787.1|	99.28	2498	18	0	1	2498	128377	130874	0	4514	100	CJJ81176_0148	129377	129874	+	165	CDS	-	peptidoglycan-associated lipoprotein Omp18	0	0		COG2885	M	Outer membrane protein OmpA and related peptidoglycan-associated (lipo)proteins
Cj1547	gi|121612099|ref|NC_008787.1|	100	2450	0	0	1	2450	1451370	1453819	0	4525	100	CJJ81176_1532	1452370	1452819	+	149	CDS	-	putative homolog of BLC protein	0	0		COG3040	M	Bacterial lipocalin
Cj0257	gi|121612099|ref|NC_008787.1|	98.22	2358	40	2	1	2357	240821	243177	0	4120	100.042	CJJ81176_0284	241821	242177	+	118	CDS	dgkA	diacylglycerol kinase	0	0		COG0818	M	Diacylglycerol kinase
Cj0511	gi|121612099|ref|NC_008787.1|	98.47	3337	47	4	1	3335	474105	477439	0	5877	100.06	CJJ81176_0539	475105	476439	+	444	CDS	ctpA	carboxyl-terminal protease	0	0		COG0793	M	C-terminal processing protease CtpA/Prc, contains a PDZ domain
Cj1039	gi|121612099|ref|NC_008787.1|	99.34	3031	18	2	1	3029	978728	981758	0	5485	100.066	CJJ81176_1058	979728	980756	+	342	CDS	murG	UDP-N-acetylglucosamine--N-acetylmuramyl-(pentapeptide) pyrophosphoryl-undecaprenol N-acetylglucosamine transferase	0	0		COG0707	M	UDP-N-acetylglucosamine:LPS N-acetylglucosamine transferase
Cj0319	gi|121612099|ref|NC_008787.1|	98.32	3030	49	2	1	3029	293160	296188	0	5312	100.033	CJJ81176_0341	294160	295188	+	342	CDS	fliG	flagellar motor switch protein FliG	0	0	CJJ81176_0341	COG1536	N	Flagellar motor switch protein FliG
Cj0527c	gi|121612099|ref|NC_008787.1|	98.88	2495	27	1	1	2495	485816	488309	0	4451	100	CJJ81176_0552	486816	487310	-	164	CDS	flgC	flagellar basal-body rod protein FlgC	0	0	CJJ81176_0552	COG1558	N	Flagellar basal body rod protein FlgC
Cj0769c	gi|121612099|ref|NC_008787.1|	98.46	2663	41	0	1	2663	718601	721263	0	4691	100	CJJ81176_0790	719601	720263	-	220	CDS	-	flagellar basal-body P-ring formation protein FlgA, putative	0	0		COG1261	NO	Flagella basal body P-ring formation protein FlgA
Cj0683	gi|121612099|ref|NC_008787.1|	98.07	2438	47	0	1	2438	630911	633348	0	4242	100	CJJ81176_0706	631911	632348	+	145	CDS	-	hypothetical protein	0	0		COG2165	NU	Type II secretory pathway, pseudopilin PulG
Cj0526c	gi|121612099|ref|NC_008787.1|	99.04	2297	22	0	1	2297	485513	487809	0	4120	100	CJJ81176_0551	486513	486809	-	98	CDS	fliE	flagellar hook-basal body complex protein FliE	0	0		COG1677	NU	Flagellar hook-basal body complex protein FliE
Cj0320	gi|121612099|ref|NC_008787.1|	98.91	2832	29	2	1	2831	294196	297026	0	5057	100.035	CJJ81176_0342	295196	296026	+	276	CDS	-	flagellar assembly protein FliH, putative	0	0		COG1317	NU	Flagellar biosynthesis/type III secretory pathway protein FliH
Cj0115	gi|121612099|ref|NC_008787.1|	98.56	2577	29	3	1	2570	129840	132415	0	4547	100.272	CJJ81176_0150	130840	131415	+	191	CDS	slyD	FKBP-type peptidyl-prolyl cis-trans isomerase SlyD	0	0	CJJ81176_0150	COG1047	O	FKBP-type peptidyl-prolyl cis-trans isomerase 2
Cj0596	gi|121612099|ref|NC_008787.1|	98.69	2819	37	0	4	2822	549123	551941	0	5001	99.8937	CJJ81176_0624	550120	550941	+	273	CDS	-	major antigenic peptide PEB4	0	0	CJJ81176_0624	COG0760	O	Parvulin-like peptidyl-prolyl isomerase
Cj0954c	gi|121612099|ref|NC_008787.1|	99.96	2771	1	0	1	2771	899471	902241	0	5112	100	CJJ81176_0977	900471	901109	-	212	CDS	-	DnaJ domain protein	0	0	CJJ81176_0977	COG1076	O	DnaJ-domain-containing proteins 1
Cj0275	gi|121612099|ref|NC_008787.1|	98.77	3251	39	1	1	3251	256470	259719	0	5781	99.9078	CJJ81176_0302	257500	258723	+	407	CDS	clpX	ATP-dependent Clp protease, ATP-binding subunit ClpX	0	0		COG1219	O	ATP-dependent protease Clp, ATPase subunit
Cj1380	gi|121612099|ref|NC_008787.1|	99.23	2711	20	1	1	2711	1306206	1308915	0	4889	100	CJJ81176_1382	1307206	1307916	+	236	CDS	-	conserved hypothetical protein	0	0		COG1651	O	Protein-disulfide isomerase
Cj0694	gi|121612099|ref|NC_008787.1|	98.91	3491	38	0	1	3491	645777	649267	0	6237	100	CJJ81176_0717	646777	648267	+	496	CDS	-	peptidyl-prolyl cis-trans isomerase D, homolog	0	0		COG0760	O	Parvulin-like peptidyl-prolyl isomerase
Cj1105	gi|121612099|ref|NC_008787.1|	98.45	2453	38	0	1	2453	1040680	1043132	0	4320	100	CJJ81176_1123	1041680	1042132	+	150	CDS	smpB	SsrA-binding protein	0	0		COG0691	O	tmRNA-binding protein
Cj1639	gi|121612099|ref|NC_008787.1|	98.42	2273	36	0	1	2273	1540404	1542676	0	3999	100	CJJ81176_1630	1541404	1541676	+	90	CDS	-	NifU family protein	0	0		COG0694	O	Fe-S cluster biogenesis protein NfuA, 4Fe-4S-binding domain
Cj0133	gi|121612099|ref|NC_008787.1|	99.13	2402	21	0	1	2402	145442	147843	0	4320	100	CJJ81176_0168	146442	146843	+	133	CDS	-	conserved hypothetical protein	0	0		COG1214	O	tRNA A37 threonylcarbamoyladenosine modification protein TsaB
Cj1501	gi|121612099|ref|NC_008787.1|	99.37	2228	14	0	1	2228	1410913	1413140	0	4037	100	CJJ81176_1493	1411913	1412140	+	75	CDS	-	conserved hypothetical protein	0	0		COG0425	O	TusA-related sulfurtransferase
Cj0147c	gi|121612099|ref|NC_008787.1|	98.23	2316	39	2	1	2315	161483	163797	0	4048	100.043	CJJ81176_0183	162483	162797	-	104	CDS	trx	thioredoxin	0	0		COG3118	O	Negative regulator of GroEL, contains thioredoxin-like and TPR-like domains
Cj1490c	gi|121612099|ref|NC_008787.1|	98.79	3469	38	4	1	3467	1401349	1404815	0	6170	100.058	CJJ81176_1482	1402349	1403815	-	488	CDS	ccoN	cytochrome c oxidase, cbb3-type, subunit I	0	0		COG3278	O	Cbb3-type cytochrome oxidase, subunit 1
Cj1220	gi|121612099|ref|NC_008787.1|	98.32	2263	35	3	1	2261	1149854	1152115	0	3965	100.088	CJJ81176_1233	1150854	1151114	+	86	CDS	groES	chaperonin GroES	0	0		COG0234	O	Co-chaperonin GroES (HSP10)
Cj1207c	gi|121612099|ref|NC_008787.1|	99.34	2558	17	0	1	2558	1136975	1139532	0	4630	100	CJJ81176_1222	1137975	1138532	-	185	CDS	-	lipoprotein, putative	0	0	CJJ81176_1222	COG0526	OC	Thiol-disulfide isomerase or thioredoxin
Cj1681c	gi|121612099|ref|NC_008787.1|	98.5	2537	35	3	231	2765	1573482	1576017	0	4471	91.7541	CJJ81176_1674	1574252	1575016	-	254	CDS	cysQ	cysQ protein	0	0		COG1218	P	3'-Phosphoadenosine 5'-phosphosulfate (PAPS) 3'-phosphatase
Cj0615	gi|121612099|ref|NC_008787.1|	98.41	3087	49	0	1	3087	571028	574114	0	5430	99.9353	CJJ81176_0644	572028	573116	+	362	CDS	-	phosphate ABC transporter, permease protein PstA, putative	0	0		COG0581	P	ABC-type phosphate transport system, permease component
Cj1359	gi|121612099|ref|NC_008787.1|	99.63	4085	14	1	1	4085	1275091	1279174	0	7459	100	CJJ81176_1361	1276090	1278174	+	694	CDS	ppk	polyphosphate kinase	0	0		COG0855	P	Polyphosphate kinase
Cj0727	gi|121612099|ref|NC_008787.1|	98.75	3047	38	0	1	3047	676206	679252	0	5417	100	CJJ81176_0750	677206	678252	+	348	CDS	-	ABC transporter, periplasmic substrate-binding protein	0	0		COG1840	P	ABC-type Fe3+ transport system, periplasmic component
Cj1284	gi|121612099|ref|NC_008787.1|	98.64	2651	36	0	1	2651	1217469	1220119	0	4697	100	CJJ81176_1301	1218469	1219119	+	216	CDS	-	potassium uptake protein TrkA, putative	0	0		COG0569	P	Trk K+ transport system, NAD-binding component
Cj0614	gi|121612099|ref|NC_008787.1|	98.8	2915	35	0	1	2915	570117	573031	0	5190	100	CJJ81176_0643	571117	572031	+	304	CDS	-	phosphate ABC transporter, permease protein PstC, putative	0	0		COG0573	P	ABC-type phosphate transport system, permease component
Cj0309c	gi|121612099|ref|NC_008787.1|	99.44	2315	13	0	1	2315	284332	286646	0	4204	100	CJJ81176_0331	285332	285646	-	104	CDS	-	multidrug resistance protein, SMR family	0	0		COG2076	P	Multidrug transporter EmrE and related cation transporters
Cj1385	gi|121612099|ref|NC_008787.1|	99.68	3425	11	0	1	3425	1309170	1312594	0	6264	100	CJJ81176_1387	1310170	1311594	+	474	CDS	katA	catalase	0	0		COG0753	P	Catalase
Cj0948c	gi|121612099|ref|NC_008787.1|	99.97	2888	1	0	1	2888	893841	896728	0	5328	100	CJJ81176_0972	894841	895728	-	295	CDS	-	cation efflux family protein	0	0		COG0053	P	Divalent metal cation (Fe/Co/Zn/Cd) transporter
Cj1283	gi|121612099|ref|NC_008787.1|	99.04	3345	31	1	1	3344	1216114	1219458	0	5999	100.03	CJJ81176_1300	1217115	1218458	+	447	CDS	-	potassium uptake protein, TrkH family	0	0		COG0168	P	Trk-type K+ transport system, membrane component
Cj0726c	gi|121612099|ref|NC_008787.1|	98.93	2985	31	1	1	2984	675105	678089	0	5334	100.034	CJJ81176_0749	676106	677089	-	327	CDS	corA	magnesium and cobalt transport protein CorA	0	0		COG0598	P	Mg2+ and Co2+ transporter CorA
Cj0400	gi|121612099|ref|NC_008787.1|	98.87	2475	27	1	1	2474	367309	369783	0	4414	100.04	CJJ81176_0423	368310	368783	+	157	CDS	fur	ferric uptake regulation protein	0	0		COG0735	P	Fe2+ or Zn2+ uptake regulation protein
Cj0096	gi|121612099|ref|NC_008787.1|	99.28	3054	20	2	1	3053	114445	117497	0	5517	100.033	CJJ81176_0131	115444	116514	+	356	CDS	-	GTP-binding protein, GTP1/Obg family	0	0	CJJ81176_0131	COG0536	R	GTPase involved in cell partioning and DNA repair
Cj0650	gi|121612099|ref|NC_008787.1|	99.15	2597	22	0	1	2597	603103	605699	0	4674	100	CJJ81176_0678	604103	604699	+	198	CDS	-	GTP-binding protein	0	0	CJJ81176_0678	COG0218	R	GTP-binding protein EngB required for normal cell division
Cj0669	gi|121612099|ref|NC_008787.1|	98.83	2726	31	1	1	2726	618139	620863	0	4855	99.8901	CJJ81176_0695	619129	619866	+	245	CDS	-	ABC transporter, ATP-binding protein	0	0	CJJ81176_0695	COG1137	R	ABC-type lipopolysaccharide export system, ATPase component
Cj1674	gi|121612099|ref|NC_008787.1|	98.43	2863	42	3	1	2861	1570504	1573365	0	5035	100.07	CJJ81176_1670	1571505	1572365	+	286	CDS	-	conserved hypothetical protein	0	0	CJJ81176_1670	COG2107	R	Predicted periplasmic solute-binding protein
Cj0386	gi|121612099|ref|NC_008787.1|	98.76	3379	39	3	1	3378	353513	356889	0	6004	99.8818	CJJ81176_0409	354512	355894	+	460	CDS	-	GTPase family protein	0	0		COG1160	R	Predicted GTPases
Cj0495	gi|121612099|ref|NC_008787.1|	98.37	2702	44	0	1	2702	451759	454460	0	4747	100	CJJ81176_0516	452759	453460	+	233	CDS	-	conserved hypothetical protein	0	0		COG4123	R	tRNA1(Val) A37 N6-methylase TrmN6
Cj0730	gi|121612099|ref|NC_008787.1|	98.73	2840	36	0	1	2840	679391	682230	0	5046	100	CJJ81176_0753	680391	681230	+	279	CDS	-	ABC transporter, permease protein	0	0		COG4132	R	ABC-type uncharacterized transport system, permease component
Cj0801	gi|121612099|ref|NC_008787.1|	99.07	3452	32	0	1	3452	750916	754367	0	6198	100	CJJ81176_0822	751916	753367	+	483	CDS	mviN	integral membrane protein MviN	0	0		COG0728	R	Peptidoglycan biosynthesis protein MviN/MurJ, putative lipid II flippase
Cj0729	gi|121612099|ref|NC_008787.1|	98.93	2810	30	0	1	2810	678585	681394	0	5024	100	CJJ81176_0752	679588	680394	+	268	CDS	-	conserved hypothetical protein	0	0		COG1524	R	Predicted pyrophosphatase or phosphodiesterase, AlkP superfamily
Cj1285c	gi|121612099|ref|NC_008787.1|	98.88	2672	30	0	1	2672	1218116	1220787	0	4769	100	CJJ81176_1302	1219116	1219787	-	223	CDS	-	conserved hypothetical protein	0	0		COG1427	R	Predicted periplasmic solute-binding protein
Cj0620	gi|121612099|ref|NC_008787.1|	99.21	2648	21	0	1	2648	575525	578172	0	4774	100	CJJ81176_0649	576525	577172	+	215	CDS	-	conserved hypothetical protein	0	0		COG1451	R	Predicted metal-dependent hydrolase
Cj1386	gi|121612099|ref|NC_008787.1|	99.23	2471	19	0	1	2471	1310651	1313121	0	4458	100	CJJ81176_1388	1311651	1312121	+	156	CDS	-	ankyrin repeat protein	0	0		COG0666	R	Ankyrin repeat
Cj1500	gi|121612099|ref|NC_008787.1|	99.5	3209	16	0	1	3209	1409701	1412909	0	5838	100	CJJ81176_1492	1410701	1411909	+	402	CDS	-	membrane protein, putative	0	0		COG2391	R	Uncharacterized membrane protein YedE/YeeE, contains two sulfur transport domains
Cj1533c	gi|121612099|ref|NC_008787.1|	99.47	3038	16	0	1	3038	1438343	1441380	0	5522	100	CJJ81176_1518	1439343	1440380	-	345	CDS	-	conserved hypothetical protein	0	0		COG1373	R	Predicted ATPase, AAA+ superfamily
Cj0956c	gi|121612099|ref|NC_008787.1|	99.91	3329	3	0	1	3329	902435	905763	0	6131	100	CJJ81176_0979	903435	904763	-	442	CDS	trmE	tRNA modification GTPase TrmE	0	0		COG0486	R	tRNA U34 5-carboxymethylaminomethyl modifying GTPase MnmE/TrmE
Cj1363	gi|121612099|ref|NC_008787.1|	99.93	3044	2	0	1	3044	1279130	1282173	0	5611	100	CJJ81176_1365	1280130	1281173	+	347	CDS	-	membrane protein, putative	0	0		COG0628	R	Predicted PurR-regulated permease PerM
Cj0947c	gi|121612099|ref|NC_008787.1|	99.93	2873	2	0	1	2873	892972	895844	0	5295	100	CJJ81176_0971	893972	894844	-	290	CDS	-	hydrolase, carbon-nitrogen family	0	0		COG0388	R	Predicted amidohydrolase
Cj0313	gi|121612099|ref|NC_008787.1|	99.15	3060	24	2	1	3059	286202	289260	0	5505	100.033	CJJ81176_0335	287202	288260	+	352	CDS	-	membrane protein, putative	0	0		COG0795	R	Lipopolysaccharide export LptBFGC system, permease protein LptF
Cj1028c	gi|121612099|ref|NC_008787.1|	99.22	2577	18	2	1	2576	965931	968506	0	4647	100.039	CJJ81176_1047	966931	967506	-	191	CDS	ctsW	transformation system protein	0	0		COG1040	R	Predicted amidophosphoribosyltransferases
Cj0399	gi|121612099|ref|NC_008787.1|	98.67	2565	33	1	1	2564	366744	369308	0	4547	100.039	CJJ81176_0422	367745	368308	+	187	CDS	-	cvpA family protein	0	0		COG1286	R	Uncharacterized membrane protein, required for colicin V production
Cj0668	gi|121612099|ref|NC_008787.1|	98.26	2409	39	3	1	2408	617739	620145	0	4213	100.042	CJJ81176_0694	618738	619145	+	135	CDS	-	conserved hypothetical protein TIGR00150	0	0		COG0802	R	tRNA A37 threonylcarbamoyladenosine biosynthesis protein TsaE
Cj0711	gi|121612099|ref|NC_008787.1|	98.66	2244	29	1	1	2243	662153	664396	0	3976	100.045	CJJ81176_0734	663154	663396	+	80	CDS	-	conserved hypothetical protein	0	0		COG1837	R	Predicted RNA-binding protein YlqC, contains KH domain, UPF0109 family
Cj0671	gi|121612099|ref|NC_008787.1|	98.72	3427	40	4	1	3425	620280	623704	0	6082	100.058	CJJ81176_0697	621280	622704	+	474	CDS	dcuB	anaerobic C4-dicarboxylate membrane transporter DcuB	0	0		COG2704	R	Anaerobic C4-dicarboxylate transporter
Cj0881c	gi|121612099|ref|NC_008787.1|	98.66	3051	37	1	1	3047	815998	819048	0	5404	100.131	CJJ81176_0889	817002	818048	-	348	CDS	-	conserved hypothetical protein	0	0		COG2404	R	Oligoribonuclease NrnB or cAMP/cGMP phosphodiesterase, DHH superfamily
Cj0286c	gi|121612099|ref|NC_008787.1|	98.43	2618	41	0	1	2618	268851	271468	0	4608	100	CJJ81176_0312	269851	270486	-	211	CDS	-	conserved hypothetical protein	0	0	CJJ81176_0312	COG2908	S	UDP-2,3-diacylglucosamine pyrophosphatase LpxH
Cj0138	gi|121612099|ref|NC_008787.1|	98.02	1412	25	3	1	1411	149963	151372	0	2449	58.2749	CJJ81176_0173	150963	151385	+	140	CDS	-	conserved hypothetical protein	0	0		COG0779	S	Ribosome maturation factor RimP
Cj0510c	gi|121612099|ref|NC_008787.1|	98.73	2289	27	2	1	2288	473697	475984	0	4065	99.9127	CJJ81176_0538	474697	474987	-	96	CDS	-	conserved hypothetical protein	0	0		COG1937	S	DNA-binding transcriptional regulator, FrmR family
Cj1642	gi|121612099|ref|NC_008787.1|	98.01	2312	46	0	1	2312	1542485	1544796	0	4015	100	CJJ81176_1633	1543485	1543796	+	103	CDS	-	conserved hypothetical protein TIGR00103	0	0		COG0718	S	Conserved DNA-binding protein YbaB (function unknown)
Cj0374	gi|121612099|ref|NC_008787.1|	98.23	2492	44	0	1	2492	345123	347614	0	4359	100	CJJ81176_0398	346123	346614	+	163	CDS	-	conserved hypothetical protein	0	0		COG1666	S	Uncharacterized conserved protein YajQ, UPF0234 family
Cj0728	gi|121612099|ref|NC_008787.1|	98.83	3326	39	0	1	3326	677263	680588	0	5927	100	CJJ81176_0751	678263	679588	+	441	CDS	-	conserved hypothetical protein	0	0		COG4222	S	Uncharacterized conserved protein
Cj0232c	gi|121612099|ref|NC_008787.1|	98.51	2411	36	0	1	2411	221122	223532	0	4253	100	CJJ81176_0257	222122	222532	-	136	CDS	-	conserved hypothetical protein	0	0		COG1714	S	Uncharacterized membrane protein YckC, RDD family
Cj0959c	gi|121612099|ref|NC_008787.1|	98.89	2342	26	0	1	2342	906161	908502	0	4181	100	CJJ81176_0982	907161	907502	-	113	CDS	-	conserved hypothetical protein	0	0		COG0759	S	Membrane-anchored protein YidD, putatitve component of membrane protein insertase Oxa1/YidC/SpoIIIJ
Cj0457c	gi|121612099|ref|NC_008787.1|	99.13	2630	23	0	1	2630	422522	425151	0	4730	100	CJJ81176_0482	423522	424172	-	216	CDS	-	conserved hypothetical protein	0	0		COG2121	S	Uncharacterized conserved protein, lysophospholipid acyltransferase (LPLAT) superfamily
Cj0916c	gi|121612099|ref|NC_008787.1|	99.04	2198	21	0	1	2198	851659	853856	0	3943	100	CJJ81176_0923	852659	852859	-	66	CDS	-	conserved hypothetical protein	0	0		COG2879	S	Uncharacterized short protein YbdD, DUF466 family
Cj0999c	gi|121612099|ref|NC_008787.1|	99.35	3098	20	0	1	3098	934691	937788	0	5611	100	CJJ81176_1017	935691	936788	-	365	CDS	-	membrane protein, putative	0	0		COG2855	S	Uncharacterized membrane protein YadS
Cj0649	gi|121612099|ref|NC_008787.1|	99.31	2462	17	0	1	2462	602645	605106	0	4453	100	CJJ81176_0677	603645	604106	+	153	CDS	-	OstA family protein	0	0		COG1934	S	Lipopolysaccharide export system protein LptA
Cj1495c	gi|121612099|ref|NC_008787.1|	99.76	2552	6	0	1	2552	1406606	1409157	0	4680	100	CJJ81176_1487	1407606	1408157	-	183	CDS	-	conserved hypothetical protein	0	0		COG2952	S	Uncharacterized protein
Cj1493c	gi|121612099|ref|NC_008787.1|	99.81	2660	5	0	1	2660	1404832	1407491	0	4885	100	CJJ81176_1485	1405832	1406491	-	219	CDS	-	membrane protein, putative	0	0		COG2836	S	Sulfite exporter TauE/SafE
Cj1384c	gi|121612099|ref|NC_008787.1|	99.96	2315	1	0	1	2315	1308685	1310999	0	4270	100	CJJ81176_1386	1309685	1309999	-	104	CDS	-	conserved hypothetical protein	0	0		COG4378	S	Uncharacterized protein
Cj0604	gi|121612099|ref|NC_008787.1|	98.72	2883	36	1	1	2882	558203	561085	0	5118	100.035	CJJ81176_0632	559203	559691	+	162	CDS	-	conserved hypothetical protein	0	0		COG2326	S	Polyphosphate kinase 2, PPK2 family
Cj0429c	gi|121612099|ref|NC_008787.1|	98.11	2586	47	2	1	2585	391619	394203	0	4503	100.039	CJJ81176_0449	392620	393204	-	194	CDS	-	conserved hypothetical protein	0	0		COG1739	S	Putative translation regulator, IMPACT (imprinted ancient) protein family
Cj0906c	gi|121612099|ref|NC_008787.1|	98.56	2981	39	4	1	2978	844760	847739	0	5264	100.101	CJJ81176_0915	845760	846737	-	325	CDS	-	conserved hypothetical protein	0	0		COG3034	S	Murein L,D-transpeptidase YafK
Cj0114	gi|121612099|ref|NC_008787.1|	98.85	2955	26	3	1	2948	128878	131831	0	5262	100.237	CJJ81176_0149	129878	130825	+	315	CDS	-	conserved hypothetical protein	0	0		COG1729	S	Periplasmic TolA-binding protein (function unknown)
Cj1103	gi|121612099|ref|NC_008787.1|	98.74	2228	28	0	1	2228	1039692	1041919	0	3960	100	CJJ81176_1121	1040692	1040919	+	75	CDS	csrA	carbon storage regulator	0	0		COG1551	T	sRNA-binding carbon storage regulator CsrA
Cj1226c	gi|121612099|ref|NC_008787.1|	99.85	3248	5	0	1	3248	1154928	1158175	0	5971	100	CJJ81176_1240	1155928	1157100	-	390	CDS	-	sensor histidine kinase	0	0		COG0642	T	Signal transduction histidine kinase
Cj0355c	gi|121612099|ref|NC_008787.1|	99.4	2672	16	0	1	2672	327181	329852	0	4846	100	CJJ81176_0379	328181	328852	-	223	CDS	-	DNA-binding response regulator	0	0	CJJ81176_0379	COG0745	TK	DNA-binding response regulator, OmpR family, contains REC and winged-helix (wHTH) domain
Cj1227c	gi|121612099|ref|NC_008787.1|	99.85	2675	4	0	1	2675	1156172	1158846	0	4918	100	CJJ81176_1241	1157172	1157846	-	224	CDS	-	DNA-binding response regulator	0	0	CJJ81176_1241	COG0745	TK	DNA-binding response regulator, OmpR family, contains REC and winged-helix (wHTH) domain
Cj1608	gi|121612099|ref|NC_008787.1|	99.07	2888	27	0	1	2888	1511449	1514336	0	5184	100	CJJ81176_1595	1512449	1513336	+	295	CDS	-	DNA-binding response regulator, putative	0	0	CJJ81176_1595	COG0745	TK	DNA-binding response regulator, OmpR family, contains REC and winged-helix (wHTH) domain
Cj1272c	gi|121612099|ref|NC_008787.1|	98.83	4196	49	0	1	4196	1205254	1209449	0	7478	100	CJJ81176_1288	1206254	1208425	-	723	CDS	-	RelA/SpoT family protein	0	0		COG0317	TK	(p)ppGpp synthase/hydrolase, HD superfamily
Cj0578c	gi|121612099|ref|NC_008787.1|	98.21	2740	45	4	1	2738	534887	537624	0	4785	100.073	CJJ81176_0606	535887	536624	-	245	CDS	tatC	Sec-independent protein translocase TatC	0	0	CJJ81176_0606	COG0805	U	Sec-independent protein secretion pathway component TatC
Cj0958c	gi|121612099|ref|NC_008787.1|	99.3	3587	25	0	1	3587	904578	908164	0	6486	100	CJJ81176_0981	905578	907164	-	528	CDS	-	inner membrane protein, 60 kDa	0	0	CJJ81176_0981	COG0706	U	Membrane protein insertase Oxa1/YidC/SpoIIIJ, required for the localization of integral membrane proteins
Cj1206c	gi|121612099|ref|NC_008787.1|	98.81	2867	34	0	1	2867	1136109	1138975	0	5107	100	CJJ81176_1221	1137109	1137975	-	288	CDS	ftsY	signal recognition particle-docking protein FtsY	0	0	CJJ81176_1221	COG0552	U	Signal recognition particle GTPase
Cj1688c	gi|121612099|ref|NC_008787.1|	98.94	2268	24	0	999	3266	1585545	1587812	0	4056	69.4427	CJJ81176_1685	1585547	1586812	-	421	CDS	secY	preprotein translocase, SecY subunit	0	0		COG0201	U	Preprotein translocase subunit SecY
Cj0109	gi|121612099|ref|NC_008787.1|	99.06	2555	24	0	1	2555	125348	127902	0	4586	100	CJJ81176_0144	126348	126902	+	184	CDS	-	MotA/TolQ/ExbB proton channel family protein	0	0		COG0811	U	Biopolymer transport protein ExbB/TolQ
Cj0110	gi|121612099|ref|NC_008787.1|	99.04	2390	23	0	1	2390	125911	128300	0	4287	100	CJJ81176_0145	126911	127300	+	129	CDS	-	TonB system transport protein ExbD, putative	0	0		COG0848	U	Biopolymer transport protein ExbD
Cj1176c	gi|121612099|ref|NC_008787.1|	99.42	2240	13	0	1	2240	1104430	1106669	0	4065	100	CJJ81176_1191	1105430	1105669	-	79	CDS	-	twin-arginine translocation protein, TatA/E family	0	0		COG1826	U	Sec-independent protein translocase protein TatA
Cj0472	gi|121612099|ref|NC_008787.1|	99.91	2180	2	0	1	2180	436597	438776	0	4015	100	CJJ81176_0502	437597	437776	+	59	CDS	secE	preprotein translocase, SecE subunit	0	0		COG0690	U	Preprotein translocase subunit SecE
Cj1094c	gi|121612099|ref|NC_008787.1|	98.64	2274	29	2	1	2273	1029394	1031666	0	4026	100.044	CJJ81176_1112	1030394	1030666	-	90	CDS	yajC	preprotein translocase, YajC subunit	0	0		COG1862	U	Preprotein translocase subunit YajC
Cj0579c	gi|121612099|ref|NC_008787.1|	98.72	2419	27	4	1	2417	535617	538033	0	4292	100.083	CJJ81176_0607	536625	537032	-	135	CDS	tatB	twin-arginine translocation protein TatB	0	0		COG1826	U	Sec-independent protein translocase protein TatA
Cj0205	gi|121612099|ref|NC_008787.1|	99.64	2804	10	0	1	2804	205988	208791	0	5123	100	CJJ81176_0237	206988	207791	+	267	CDS	-	undecaprenol kinase, putative	0	0	CJJ81176_0237	COG1968	V	Undecaprenyl pyrophosphate phosphatase UppP
Cj1180c	gi|121612099|ref|NC_008787.1|	98.6	2636	37	0	1	2636	1107730	1110365	0	4663	100	CJJ81176_1195	1108730	1109365	-	211	CDS	-	ABC transporter, ATP-binding protein	0	0	CJJ81176_1195	COG1136	V	ABC-type lipoprotein export system, ATPase component
Cj1277c	gi|121612099|ref|NC_008787.1|	98.8	2667	30	2	1	2666	1210422	1213087	0	4747	100.038	CJJ81176_1293	1211422	1212087	-	221	CDS	lolD	lipoprotein releasing system ATP-binding protein LolD	0	0	CJJ81176_1293	COG1136	V	ABC-type lipoprotein export system, ATPase component
Cj0560	gi|121612099|ref|NC_008787.1|	99.76	3329	8	0	1	3329	519003	522331	0	6104	100	CJJ81176_0585	520003	521331	+	442	CDS	-	MATE efflux family protein, authentic frameshift	0	0		COG0534	V	Na+-driven multidrug efflux pump
Cj0151c	gi|121612099|ref|NC_008787.1|	99.29	2807	20	0	1	2807	164657	167463	0	5073	100	CJJ81176_0187	165657	166463	-	268	CDS	-	conserved hypothetical protein	0	0	CJJ81176_0187	-
Cj0152c	gi|121612099|ref|NC_008787.1|	99.42	2939	17	0	1	2939	165457	168395	0	5334	100	CJJ81176_0188	166457	167395	-	312	CDS	-	conserved hypothetical protein	0	0	CJJ81176_0188	-
Cj0692c	gi|121612099|ref|NC_008787.1|	99.66	2939	10	0	1	2939	643742	646680	0	5373	100	CJJ81176_0715	644742	645680	-	312	CDS	-	hypothetical protein	0	0	CJJ81176_0715	-
Cj0957c	gi|121612099|ref|NC_008787.1|	99.82	2819	5	0	1	2819	903756	906574	0	5179	100	CJJ81176_0980	904756	905574	-	272	CDS	-	conserved hypothetical protein	0	0	CJJ81176_0980	-
Cj1484c	gi|121612099|ref|NC_008787.1|	99.85	2603	4	0	1	2603	1398625	1401227	0	4785	100	CJJ81176_1477	1399625	1400227	-	200	CDS	-	hypothetical protein	0	0	CJJ81176_1477	-
Cj0659c	gi|121612099|ref|NC_008787.1|	98.71	1782	21	2	770	2549	612068	613849	0	3162	69.9098	CJJ81176_0686	612301	612849	-	182	CDS	-	hypothetical protein	0	0		-
Cj0964	gi|121612099|ref|NC_008787.1|	98.7	2683	33	2	1	2682	908168	910849	0	4759	84.0802	CJJ81176_0987	909207	910358	+	383	CDS	-	conserved hypothetical protein	0	0		-
Cj0660c	gi|121612099|ref|NC_008787.1|	98.47	2881	42	2	229	3107	612068	614948	0	5075	92.7261	CJJ81176_0687	612842	613897	-	351	CDS	-	conserved hypothetical protein	0	0		-
Cj0993c	gi|121612099|ref|NC_008787.1|	98.23	2490	42	2	1	2489	930435	932923	0	4353	99.9197	CJJ81176_1011	931435	931926	-	163	CDS	-	conserved hypothetical protein	0	0		-
Cj0651	gi|121612099|ref|NC_008787.1|	99.08	2493	23	0	1	2493	603696	606188	0	4477	99.9198	CJJ81176_0679	604696	605190	+	164	CDS	-	membrane protein, putative	0	0		-
Cj0539	gi|121612099|ref|NC_008787.1|	98.85	2263	24	2	3	2264	498580	500841	0	4034	99.9558	CJJ81176_0564	499578	499841	+	87	CDS	-	hypothetical protein	0	0		-
Cj0786	gi|121612099|ref|NC_008787.1|	98.8	2174	23	2	1	2174	737399	739569	0	3868	100	CJJ81176_0807	738396	738569	+	57	CDS	-	hypothetical protein	0	0		-
Cj0989	gi|121612099|ref|NC_008787.1|	98.96	2207	21	2	1	2207	926861	929065	0	3947	100	CJJ81176_1007	927859	928065	+	68	CDS	-	conserved domain protein	0	0		-
Cj0331c	gi|121612099|ref|NC_008787.1|	98.77	2354	28	1	1	2354	304033	306385	0	4185	100	CJJ81176_0353	305033	305386	-	117	CDS	-	conserved hypothetical protein	0	0		-
Cj0939c	gi|121612099|ref|NC_008787.1|	99.08	2381	21	1	1	2381	883094	885473	0	4274	100	CJJ81176_0956	884094	884474	-	126	CDS	-	conserved hypothetical protein	0	0		-
Cj0004c	gi|121612099|ref|NC_008787.1|	99.32	2342	14	1	1	2342	3916	6255	0	4235	100	CJJ81176_0030	4914	5255	-	113	CDS	-	conserved hypothetical protein	0	0		-
Cj1383c	gi|121612099|ref|NC_008787.1|	99.67	2696	8	1	1	2696	1307988	1310682	0	4927	100	CJJ81176_1385	1308987	1309682	-	231	CDS	-	hypothetical protein	0	0		-
Cj1640	gi|121612099|ref|NC_008787.1|	98.08	2552	49	0	1	2552	1540663	1543214	0	4442	100	CJJ81176_1631	1541663	1542214	+	183	CDS	-	conserved hypothetical protein	0	0		-
Cj0375	gi|121612099|ref|NC_008787.1|	98.02	2477	49	0	1	2477	345623	348099	0	4303	100	CJJ81176_0399	346623	347099	+	158	CDS	-	lipoprotein, putative	0	0		-
Cj1410c	gi|121612099|ref|NC_008787.1|	98.02	2420	48	0	1	2420	1328783	1331202	0	4204	100	CJJ81176_1409	1329783	1330202	-	139	CDS	-	membrane protein, putative	0	0		-
Cj0682	gi|121612099|ref|NC_008787.1|	98.08	2243	43	0	1	2243	630672	632914	0	3904	100	CJJ81176_0705	631672	631914	+	80	CDS	-	conserved domain protein	0	0		-
Cj0681	gi|121612099|ref|NC_008787.1|	98.16	2231	41	0	1	2231	630452	632682	0	3893	100	CJJ81176_0704	631452	631682	+	76	CDS	-	conserved hypothetical protein	0	0		-
Cj0792	gi|121612099|ref|NC_008787.1|	98.68	2879	38	0	1	2879	741599	744477	0	5107	100	CJJ81176_0813	742599	743477	+	292	CDS	-	conserved hypothetical protein	0	0		-
Cj0111	gi|121612099|ref|NC_008787.1|	98.85	2780	32	0	1	2780	126303	129082	0	4957	100	CJJ81176_0146	127303	128082	+	259	CDS	-	TonB domain protein	0	0		-
Cj0703	gi|121612099|ref|NC_008787.1|	98.78	2537	31	0	1	2537	655718	658254	0	4514	100	CJJ81176_0726	656718	657254	+	178	CDS	-	conserved hypothetical protein, authentic point mutation	0	0		-
Cj0396c	gi|121612099|ref|NC_008787.1|	99.07	2999	28	0	1	2999	364675	367673	0	5384	100	CJJ81176_0419	365675	366673	-	332	CDS	-	lipoprotein, putative	0	0		-
Cj0961c	gi|121612099|ref|NC_008787.1|	98.69	2135	28	0	1	2135	906822	908956	0	3788	100	CJJ81176_0984	907822	907956	-	44	CDS	rpmH	ribosomal protein L34	0	0		-
Cj0851c	gi|121612099|ref|NC_008787.1|	98.96	2504	26	0	1	2504	797500	800003	0	4481	100	CJJ81176_0867	798500	799003	-	167	CDS	-	membrane protein, putative	0	0		-
Cj1591	gi|121612099|ref|NC_008787.1|	98.77	2114	26	0	1	2114	1497965	1500078	0	3760	100	CJJ81176_1754	1498965	1499078	+	37	CDS	rpmJ	ribosomal protein L36	0	0		-
Cj1077	gi|121612099|ref|NC_008787.1|	98.96	2303	24	0	1	2303	1012323	1014625	0	4120	100	CJJ81176_1095	1013323	1013625	+	100	CDS	ctsT	transformation system protein	0	0		-
Cj0852c	gi|121612099|ref|NC_008787.1|	99.18	2330	19	0	1	2330	798003	800332	0	4198	100	CJJ81176_0868	799003	799218	-	71	CDS	-	membrane protein, putative	0	0		-
Cj0395c	gi|121612099|ref|NC_008787.1|	99.3	2291	16	0	1	2291	364388	366678	0	4143	100	CJJ81176_0418	365388	365678	-	96	CDS	-	tram-like protein	0	0		-
Cj1472c	gi|121612099|ref|NC_008787.1|	99.46	2588	14	0	1	2588	1383795	1386382	0	4702	100	CJJ81176_1465	1384795	1385382	-	195	CDS	ctsX	transformation system protein	0	0		-
Cj0648	gi|121612099|ref|NC_008787.1|	99.48	2516	13	0	1	2516	602148	604663	0	4575	100	CJJ81176_0676	603211	603663	+	150	CDS	-	conserved hypothetical protein	0	0		-
Cj0540	gi|121612099|ref|NC_008787.1|	99.61	2537	10	0	1	2537	498844	501380	0	4630	100	CJJ81176_0565	499844	500380	+	178	CDS	-	conserved domain protein	0	0		-
Cj1178c	gi|121612099|ref|NC_008787.1|	99.83	3629	6	0	1	3629	1105291	1108919	0	6669	100	CJJ81176_1193	1106291	1107919	-	542	CDS	-	conserved hypothetical protein	0	0		-
Cj1483c	gi|121612099|ref|NC_008787.1|	99.8	2522	5	0	1	2522	1398117	1400638	0	4630	100	CJJ81176_1476	1399117	1399638	-	173	CDS	-	lipoprotein, putative	0	0		-
Cj0854c	gi|121612099|ref|NC_008787.1|	99.87	2348	3	0	1	2348	799600	801947	0	4320	100	CJJ81176_0870	800600	800947	-	115	CDS	-	conserved hypothetical protein	0	0		-
Cj1574c	gi|121612099|ref|NC_008787.1|	99.93	2693	2	0	1	2693	1479737	1482429	0	4963	100	CJJ81176_1559	1480737	1481429	-	230	CDS	-	hypothetical protein	0	0		-
Cj1575c	gi|121612099|ref|NC_008787.1|	99.91	2228	2	0	1	2228	1480426	1482653	0	4104	100	CJJ81176_1560	1481426	1481566	-	46	CDS	-	conserved hypothetical protein	0	0		-
Cj0344	gi|121612099|ref|NC_008787.1|	99.91	2126	2	0	1	2126	318126	320251	0	3916	100	CJJ81176_0368	319126	319251	+	41	CDS	-	conserved hypothetical protein	0	0		-
Cj0080	gi|121612099|ref|NC_008787.1|	99.96	2270	1	0	1	2270	100790	103059	0	4187	100	CJJ81176_0117	101790	102059	+	89	CDS	-	conserved hypothetical protein	0	0		-
Cj0459c	gi|121612099|ref|NC_008787.1|	100	2267	0	0	1	2267	424433	426699	0	4187	100	CJJ81176_0484	425433	425675	-	80	CDS	-	conserved hypothetical protein	0	0		-
Cj0038c	gi|121612099|ref|NC_008787.1|	98.45	2649	39	2	1	2648	66184	68831	0	4663	100.038	CJJ81176_0076	67184	67831	-	215	CDS	-	hypothetical protein	0	0		-
Cj0397c	gi|121612099|ref|NC_008787.1|	98.99	2580	25	1	1	2579	365670	368249	0	4619	100.039	CJJ81176_0420	366670	367248	-	192	CDS	-	conserved hypothetical protein	0	0		-
Cj0583	gi|121612099|ref|NC_008787.1|	98.42	2538	38	2	1	2537	538934	541470	0	4464	100.039	CJJ81176_0611	539934	540470	+	178	CDS	-	conserved hypothetical protein	0	0		-
Cj0544	gi|121612099|ref|NC_008787.1|	98.58	2391	32	2	1	2390	503275	505664	0	4226	100.042	CJJ81176_0569	504275	504664	+	129	CDS	-	membrane protein, putative	0	0		-
Cj1232	gi|121612099|ref|NC_008787.1|	98.16	2334	41	2	1	2333	1161466	1163798	0	4071	100.043	CJJ81176_1246	1162466	1162798	+	110	CDS	-	hypothetical protein	0	0		-
Cj0258	gi|121612099|ref|NC_008787.1|	98.22	2247	38	2	1	2246	241174	243419	0	3927	100.045	CJJ81176_0285	242174	242419	+	81	CDS	-	hypothetical protein	0	0		-
Cj1467	gi|121612099|ref|NC_008787.1|	98.16	2767	47	3	1	2765	1379543	1382307	0	4824	100.072	CJJ81176_1460	1380543	1381076	+	177	CDS	-	conserved hypothetical protein	0	0		-
Cj0430	gi|121612099|ref|NC_008787.1|	98.3	3242	39	4	1	3227	392332	395572	0	5668	100.465	CJJ81176_0450	393331	394557	+	408	CDS	-	membrane protein, putative	0	0		-
Cj1573c	gi|121612099|ref|NC_008787.1|	99.93	4463	3	0	1	4463	1477278	1481740	0	8226	100	CJJ81176_1558	1478278	1480740	-	820	CDS	nuoG	NADH-quinone oxidoreductase, G subunit	1	1		COG1034	C	NADH dehydrogenase/NADH:ubiquinone oxidoreductase 75 kD subunit (chain G)
Cj0173c	gi|121612099|ref|NC_008787.1|	98.62	2909	40	0	1	2909	178842	181750	0	5151	100	CJJ81176_0209	179842	180750	-	302	CDS	-	iron ABC transporter, ATP binding subunit	1	1		COG3842	E	ABC-type Fe3+/spermidine/putrescine transport systems, ATPase components
Cj0733	gi|121612099|ref|NC_008787.1|	99.17	2639	22	0	1	2639	682000	684638	0	4752	100	CJJ81176_0756	683000	683638	+	212	CDS	-	HAD-superfamily subfamily IB hydrolase	1	1		COG0560	E	Phosphoserine phosphatase
Cj1607	gi|121612099|ref|NC_008787.1|	98.52	3116	46	0	1	3116	1510337	1513452	0	5500	100	CJJ81176_1594	1511337	1512452	+	371	CDS	-	ispD/ispF bifunctional enzyme	1	1		COG0245	I	2C-methyl-D-erythritol 2,4-cyclodiphosphate synthase
Cj1454c	gi|121612099|ref|NC_008787.1|	98.83	3320	39	0	1	3320	1368300	1371619	0	5915	100	CJJ81176_1447	1369300	1370619	-	439	CDS	yliG	MiaB-like tRNA modifying enzyme YliG, TIGR01125	1	1		COG0621	J	tRNA A37 methylthiotransferase MiaB
Cj1006c	gi|121612099|ref|NC_008787.1|	98.83	3251	38	0	1	3251	941914	945164	0	5794	100	CJJ81176_1024	942914	944164	-	416	CDS	-	MiaB-like tRNA modifying enzyme	1	1		COG0621	J	tRNA A37 methylthiotransferase MiaB
Cj0712	gi|121612099|ref|NC_008787.1|	98.78	2540	31	0	1	2540	662389	664928	0	4519	100	CJJ81176_0735	663389	663928	+	179	CDS	rimM	16S rRNA processing protein RimM	1	1		COG0806	J	Ribosomal 30S subunit maturation factor RimM, required for 16S rRNA processing
Cj1594	gi|121612099|ref|NC_008787.1|	99.28	2627	19	0	1	2627	1498876	1501502	0	4747	100	CJJ81176_1581	1499876	1500502	+	208	CDS	rpsD	ribosomal protein S4	1	1		COG0522	J	Ribosomal protein S4 or related protein
Cj0714	gi|121612099|ref|NC_008787.1|	98.85	2358	25	2	1	2357	663640	665996	0	4204	100.042	CJJ81176_0737	664640	664996	+	118	CDS	rplS	ribosomal protein L19	1	1		COG0335	J	Ribosomal protein L19
Cj0913c	gi|121612099|ref|NC_008787.1|	99.39	2297	12	2	1	2297	848916	851210	0	4163	100	CJJ81176_1731	849914	850210	-	98	CDS	hup	DNA-binding protein HU	1	1		COG0776	L	Bacterial nucleoid DNA-binding protein
Cj1254	gi|121612099|ref|NC_008787.1|	99.03	2483	24	0	1	2483	1186406	1188888	0	4453	100	CJJ81176_1270	1187406	1187888	+	160	CDS	-	conserved hypothetical protein	1	1		COG3663	L	G:T/U-mismatch repair DNA glycosylase
Cj1482c	gi|121612099|ref|NC_008787.1|	99.84	4367	7	0	1	4367	1395754	1400120	0	8026	100	CJJ81176_1475	1396754	1399120	-	788	CDS	-	conserved hypothetical protein	1	1		COG3893	L	Inactivated superfamily I helicase
Cj0945c	gi|121612099|ref|NC_008787.1|	99.01	3345	31	2	1	3344	890222	893565	0	5993	100.03	CJJ81176_0969	891222	892565	-	447	CDS	-	conserved hypothetical protein	1	1		COG0507	L	ATP-dependent exoDNAse (exonuclease V), alpha subunit, helicase superfamily I
Cj0693c	gi|121612099|ref|NC_008787.1|	99.25	2939	22	0	1	2939	644680	647618	0	5306	100	CJJ81176_0716	645680	646612	-	310	CDS	mraW	S-adenosyl-methyltransferase MraW	1	1	CJJ81176_0716	COG0275	M	16S rRNA C1402 N4-methylase RsmH
Cj1416c	gi|121612099|ref|NC_008787.1|	98.48	2759	42	0	4	2762	1335502	1338260	0	4863	99.8914	CJJ81176_1415	1336499	1337260	-	253	CDS	-	putative sugar-1-phosphate nucleotidyltransferase	1	1		COG1213	M	Choline kinase
Cj1007c	gi|121612099|ref|NC_008787.1|	98.63	3572	49	0	1	3572	943161	946732	0	6325	100	CJJ81176_1025	944161	945732	-	523	CDS	-	mechanosensitive ion channel family protein	1	1		COG0668	M	Small-conductance mechanosensitive channel
Cj0652	gi|121612099|ref|NC_008787.1|	99.11	3806	34	0	1	3806	604191	607996	0	6841	100	CJJ81176_0680	605191	606996	+	601	CDS	pbpC	penicillin-binding protein 2	1	1		COG0768	M	Cell division protein FtsI/penicillin-binding protein 2
Cj1488c	gi|121612099|ref|NC_008787.1|	99.78	2264	5	0	1	2264	1400403	1402666	0	4154	100	CJJ81176_1480	1401403	1401669	-	88	CDS	ccoQ	cytochrome c oxidase, cbb3-type, subunit IV	1	1		COG4736	O	Cbb3-type cytochrome oxidase, subunit 3
Cj1221	gi|121612099|ref|NC_008787.1|	98.96	3640	35	3	1	3638	1150135	1153773	0	6508	100.055	CJJ81176_1234	1151136	1152773	+	545	CDS	groEL	co-chaperonin GroEL	1	1		COG0459	O	Chaperonin GroEL (HSP60 family)
Cj0310c	gi|121612099|ref|NC_008787.1|	99.4	2339	14	0	1	2339	284650	286988	0	4242	100	CJJ81176_0332	285650	285988	-	112	CDS	-	multidrug resistance protein, SMR family	1	1		COG2076	P	Multidrug transporter EmrE and related cation transporters
Cj0263	gi|121612099|ref|NC_008787.1|	99.55	2876	13	0	1	2876	245707	248582	0	5240	100	CJJ81176_0290	246707	247582	+	291	CDS	-	zinc transporter ZupT	1	1		COG0428	P	Zinc transporter ZupT
Cj1580c	gi|121612099|ref|NC_008787.1|	99.08	1732	16	0	935	2666	1484690	1486421	0	3110	64.9662	CJJ81176_1565	1484756	1485421	-	221	CDS	-	peptide ABC transporter, ATP-binding protein	1	1		COG1123	R	ABC-type glutathione transport system ATPase component, contains duplicated ATPase domain
Cj0005c	gi|121612099|ref|NC_008787.1|	99.48	3239	15	1	1	3239	4260	7496	0	5886	100	CJJ81176_0031	5258	6496	-	412	CDS	-	molybdopterin oxidoreductase family protein	1	1		COG2041	R	Periplasmic DMSO/TMAO reductase YedYZ, molybdopterin-dependent catalytic subunit
Cj0393c	gi|121612099|ref|NC_008787.1|	99.16	3347	28	0	1	3347	362307	365653	0	6026	100	CJJ81176_0416	363307	364653	-	448	CDS	-	malate:quinone oxidoreductase, putative	1	1		COG0579	R	L-2-hydroxyglutarate oxidase LhgO
Cj1074c	gi|121612099|ref|NC_008787.1|	99.17	2648	22	0	1	2648	1010398	1013045	0	4769	100	CJJ81176_1092	1011398	1012045	-	215	CDS	-	lipoprotein, putative	1	1		COG4105	R	Outer membrane protein assembly factor BamD, BamD/ComL family
Cj0054c	gi|121612099|ref|NC_008787.1|	99.23	2607	18	2	1	2606	79195	81800	0	4702	100.038	CJJ81176_0091	80195	80800	-	201	CDS	-	lysine decarboxylase family protein	1	1		COG1611	R	Predicted Rossmann fold nucleotide-binding protein
Cj0715	gi|121612099|ref|NC_008787.1|	98.51	2415	34	2	1	2414	664129	666542	0	4259	100.041	CJJ81176_0738	665129	665542	+	137	CDS	-	transthyretin-like protein	1	1		COG2351	R	5-hydroxyisourate hydrolase (purine catabolism), transthyretin-related family
Cj0928	gi|121612099|ref|NC_008787.1|	98.38	2594	42	0	4	2597	861101	863694	0	4558	99.8845	CJJ81176_0935	862098	862694	+	198	CDS	-	DedA family protein	1	1		COG0586	S	Uncharacterized membrane protein DedA, SNARE-associated domain
Cj0036	gi|121612099|ref|NC_008787.1|	98.63	3350	46	0	1	3350	63590	66939	0	5932	100	CJJ81176_0074	64590	65939	+	449	CDS	-	conserved hypothetical protein	1	1		COG4487	S	Uncharacterized protein
Cj1251	gi|121612099|ref|NC_008787.1|	98.65	2453	33	0	1	2453	1181690	1184142	0	4348	100	CJJ81176_1267	1182690	1183142	+	150	CDS	-	conserved hypothetical protein	1	1		COG1714	S	Uncharacterized membrane protein YckC, RDD family
Cj0602c	gi|121612099|ref|NC_008787.1|	98.95	2671	24	4	1	2669	555740	558408	0	4774	100.075	CJJ81176_0630	556740	557408	-	222	CDS	-	MOSC domain protein	1	1		COG2258	S	Uncharacterized conserved protein YiiM, contains MOSC domain
Cj0112	gi|121612099|ref|NC_008787.1|	98.97	3209	33	0	1	3209	127092	130300	0	5744	100	CJJ81176_0147	128092	129300	+	402	CDS	-	tolB protein, putative	1	1		COG0823	U	Periplasmic component of the Tol biopolymer transport system
Cj1356c	gi|121612099|ref|NC_008787.1|	98.97	1742	17	1	815	2555	1272663	1274404	0	3116	68.18	CJJ81176_1358	1272850	1273404	-	184	CDS	-	conserved hypothetical protein	1	1		-
Cj0788	gi|121612099|ref|NC_008787.1|	98.76	2492	28	2	1	2492	737896	740384	0	4427	100	CJJ81176_0809	738893	739384	+	163	CDS	-	conserved hypothetical protein	1	1		-
Cj1090c	gi|121612099|ref|NC_008787.1|	98.65	2513	34	0	1	2513	1023902	1026414	0	4453	100	CJJ81176_1108	1024902	1025246	-	114	CDS	-	lipoprotein, putative	1	1		-
Cj0323	gi|121612099|ref|NC_008787.1|	99.16	3197	27	0	1	3197	297408	300604	0	5755	100	CJJ81176_0345	298408	299604	+	398	CDS	-	conserved domain protein	1	1		-
Cj1451	gi|121612099|ref|NC_008787.1|	98.18	2691	46	3	1	2690	1365959	1368647	0	4695	100.037	CJJ81176_1444	1366958	1367647	+	229	CDS	-	deoxyuridine triphosphatase domain protein	1	1		-
Cj1078	gi|121612099|ref|NC_008787.1|	98.27	2664	44	2	1	2663	1012622	1015284	0	4663	100.038	CJJ81176_1096	1013622	1014284	+	220	CDS	-	hypothetical protein	1	1		-
Cj1567c	gi|121612099|ref|NC_008787.1|	100	3488	0	0	1	3488	1471547	1475034	0	6442	100	CJJ81176_1552	1472547	1474034	-	495	CDS	nuoM	NADH-quinone oxidoreductase, M subunit	1	2		COG1008	C	NADH:ubiquinone oxidoreductase subunit 4 (chain M)
Cj0410	gi|121612099|ref|NC_008787.1|	99.96	2726	1	0	1	2726	377639	380364	0	5029	100	CJJ81176_0434	378639	379364	+	241	CDS	frdB	fumarate reductase, iron-sulfur protein subunit	2	2		COG0479	C	Succinate dehydrogenase/fumarate reductase, Fe-S protein subunit
Cj0940c	gi|121612099|ref|NC_008787.1|	98.85	2786	31	1	1	2786	884275	887059	0	4966	100	CJJ81176_0964	885274	886059	-	261	CDS	-	amino acid ABC transporter, permease protein, His/Glu/Gln/Arg/opine family	2	2		COG0765	E	ABC-type amino acid transport system, permease component
Cj0392c	gi|121612099|ref|NC_008787.1|	99.22	3443	27	0	1	3443	360816	364258	0	6209	100	CJJ81176_0415	361816	363258	-	480	CDS	pyk	pyruvate kinase	1	2		COG0469	G	Pyruvate kinase
Cj0245	gi|121612099|ref|NC_008787.1|	98.43	2356	33	3	1	2354	231072	233425	0	4143	100.085	CJJ81176_0270	232072	232425	+	117	CDS	rplT	ribosomal protein L20	2	2		COG0292	J	Ribosomal protein L20
Cj0464	gi|121612099|ref|NC_008787.1|	99.06	3826	32	4	1	3824	429424	433247	0	6863	100.052	CJJ81176_0489	430424	432247	+	607	CDS	recG	ATP-dependent DNA helicase RecG	2	2		COG1200	LK	RecG-like helicase
Cj0384c	gi|121612099|ref|NC_008787.1|	98.86	2816	31	1	1	2816	351667	354481	0	5022	100	CJJ81176_0407	352667	353482	-	271	CDS	kdsA	3-deoxy-8-phosphooctulonate synthase	1	2	CJJ81176_0407	COG2877	M	3-deoxy-D-manno-octulosonic acid (KDO) 8-phosphate synthase
Cj1366c	gi|121612099|ref|NC_008787.1|	99.97	3797	1	0	1	3797	1284778	1288574	0	7007	100	CJJ81176_1368	1285778	1287574	-	598	CDS	glmS	glucosamine--fructose-6-phosphate aminotransferase, isomerizing	1	2		COG0449	M	Glucosamine 6-phosphate synthetase, contains amidotransferase and phosphosugar isomerase domains
Cj0160c	gi|121612099|ref|NC_008787.1|	99.31	2744	19	0	1	2744	170259	173002	0	4963	100	CJJ81176_0196	171259	172002	-	247	CDS	-	radical SAM domain protein	2	2		COG0602	O	Organic radical activating enzyme
Cj1200	gi|121612099|ref|NC_008787.1|	98.28	2790	46	2	1	2789	1129888	1132676	0	4885	100.036	CJJ81176_1215	1130888	1131676	+	262	CDS	-	lipoprotein, NLPA family	1	2		COG1464	P	ABC-type metal ion transport system, periplasmic component/surface antigen
Cj0237	gi|121612099|ref|NC_008787.1|	98.98	2636	27	0	1	2636	224047	226682	0	4719	100	CJJ81176_0262	225047	225682	+	211	CDS	cynT	carbonic anhydrase	2	2		COG0288	P	Carbonic anhydrase
Cj1587c	gi|121612099|ref|NC_008787.1|	98.89	3148	35	0	485	3632	1494110	1497257	0	5620	86.674	CJJ81176_1575	1494626	1496257	-	543	CDS	-	cyclic peptide ABC transporter, ATP-binding protein/permease	1	2		COG4615	QP	ABC-type siderophore export system, fused ATPase and permease components
Cj0647	gi|121612099|ref|NC_008787.1|	99.64	2489	9	0	1	2489	601669	604157	0	4547	100	CJJ81176_0675	602669	603157	+	162	CDS	-	phosphatase, YrbI family	1	2		COG1778	R	3-deoxy-D-manno-octulosonate 8-phosphate phosphatase KdsC and related HAD superfamily phosphatases
Cj1468	gi|121612099|ref|NC_008787.1|	98.59	2768	34	4	1	2765	1380311	1383076	0	4891	100.108	CJJ81176_1462	1381310	1382074	+	254	CDS	-	membrane protein, putative	1	2		COG0730	R	Uncharacterized membrane protein YfcA
Cj0965c	gi|121612099|ref|NC_008787.1|	98.67	1499	18	2	3	1500	909352	910849	0	2656	63.1158	CJJ81176_0988	910350	910724	-	124	CDS	-	thioesterase family protein	2	2		COG0824	R	Acyl-CoA thioesterase FadM
Cj1209	gi|121612099|ref|NC_008787.1|	99.72	3554	10	0	1	3554	1138162	1141715	0	6508	100	CJJ81176_1223	1139162	1140715	+	517	CDS	-	HD/HDIG/KH domain protein	2	2		COG1418	R	HD superfamily phosphodieaserase, includes HD domain of RNase Y
Cj1671c	gi|121612099|ref|NC_008787.1|	98.27	2202	38	0	3	2204	1567856	1570057	0	3856	99.9093	CJJ81176_1667	1568854	1569057	-	67	CDS	-	conserved hypothetical protein	1	2		-
Cj0910	gi|121612099|ref|NC_008787.1|	98.9	2453	27	0	1	2453	846874	849326	0	4381	100	CJJ81176_0918	847874	848326	+	150	CDS	-	conserved hypothetical protein	1	2		-
Cj1276c	gi|121612099|ref|NC_008787.1|	99.14	2807	24	0	1	2807	1209629	1212435	0	5051	100	CJJ81176_1292	1210629	1211387	-	252	CDS	-	cell division protein FtsX, putative	2	2		-
Cj1463	gi|121612099|ref|NC_008787.1|	98.12	2344	40	4	1	2342	1376612	1378953	0	4082	100.085	CJJ81176_1456	1377612	1377953	+	113	CDS	-	conserved hypothetical protein	2	2		-
Cj0439	gi|121612099|ref|NC_008787.1|	99.13	2858	25	0	1	2858	408829	411686	0	5140	100	CJJ81176_0465	409829	410686	+	285	CDS	sdhC	succinate dehydrogenase, C subunit	1	3		COG2048	C	Heterodisulfide reductase, subunit B
Cj1571c	gi|121612099|ref|NC_008787.1|	99.96	2642	1	0	1	2642	1475636	1478277	0	4874	100	CJJ81176_1556	1476636	1477277	-	213	CDS	nuoI	NADH-quinone oxidoreductase, I subunit	1	3		COG1143	C	Formate hydrogenlyase subunit 6/NADH:ubiquinone oxidoreductase 23 kD subunit (chain I)
Cj0802	gi|121612099|ref|NC_008787.1|	98.94	3389	36	0	1	3389	752367	755755	0	6059	100	CJJ81176_0823	753367	754755	+	462	CDS	cysS	cysteinyl-tRNA synthetase	1	3	CJJ81176_0823	COG0215	J	Cysteinyl-tRNA synthetase
Cj1061c	gi|121612099|ref|NC_008787.1|	99.94	4754	3	0	1	4754	998365	1003118	0	8763	100	CJJ81176_1080	999365	1002118	-	917	CDS	ileS	isoleucyl-tRNA synthetase	1	3		COG0060	J	Isoleucyl-tRNA synthetase
Cj1086c	gi|121612099|ref|NC_008787.1|	98.54	2396	35	0	1	2396	1020150	1022545	0	4231	100	CJJ81176_1104	1021150	1021545	-	131	CDS	-	conserved hypothetical protein	2	3		COG1664	M	Cytoskeletal protein CcmA, bactofilin family
Cj0723c	gi|121612099|ref|NC_008787.1|	98.87	3189	35	1	1	3188	673046	676234	0	5688	100.031	CJJ81176_0746	674046	675233	-	395	CDS	-	peptidase, M48 family	3	3		COG0501	O	Zn-dependent protease with chaperone function
Cj0555	gi|121612099|ref|NC_008787.1|	99.39	3293	10	2	1	3293	513415	516697	0	5962	100	CJJ81176_0580	514411	515697	+	428	CDS	-	membrane protein, putative	1	3		COG0471	P	Di- and tricarboxylate transporter
Cj1609	gi|121612099|ref|NC_008787.1|	98.96	3161	33	0	1	3161	1512314	1515474	0	5655	100	CJJ81176_1596	1513314	1514474	+	386	CDS	-	ATP-sulfurylase family protein	1	3		COG2046	P	ATP sulfurylase (sulfate adenylyltransferase)
Cj1255	gi|121612099|ref|NC_008787.1|	99.5	2210	11	0	1	2210	1186946	1189155	0	4021	100	CJJ81176_1271	1187946	1188155	+	69	CDS	-	conserved domain protein	1	3		COG1942	R	Phenylpyruvate tautomerase PptA, 4-oxalocrotonate tautomerase family
Cj0189c	gi|121612099|ref|NC_008787.1|	98.63	2696	37	0	1	2696	189441	192136	0	4774	99.8888	CJJ81176_0220	190441	191139	-	232	CDS	-	conserved hypothetical protein	2	3		COG1432	S	Uncharacterized conserved protein, LabA/DUF88 family
Cj0235c	gi|121612099|ref|NC_008787.1|	99.2	2372	19	0	1	2372	222717	225088	0	4276	100	CJJ81176_0260	223717	224088	-	123	CDS	secG	preprotein translocase, SecG subunit	2	3		COG1314	U	Preprotein translocase subunit SecG
Cj1214c	gi|121612099|ref|NC_008787.1|	99.12	2726	24	0	1	2726	1143679	1146404	0	4902	100	CJJ81176_1227	1144679	1145389	-	236	CDS	-	conserved domain protein	1	3	CJJ81176_1227	-
Cj1348c	gi|121612099|ref|NC_008787.1|	98.25	2339	41	0	1	2339	1263818	1266156	0	4093	100	CJJ81176_1347	1264818	1265156	-	112	CDS	-	hypothetical protein	1	3		-
Cj0808c	gi|121612099|ref|NC_008787.1|	99.18	2306	19	0	1	2306	759536	761841	0	4154	100	CJJ81176_0829	760536	760841	-	101	CDS	-	hypothetical protein	1	3		-
Cj1289	gi|121612099|ref|NC_008787.1|	99.4	2816	17	0	1	2816	1222109	1224924	0	5107	100	CJJ81176_1306	1223109	1223924	+	271	CDS	-	conserved hypothetical protein	3	3	CJJ81176_1306	-
Cj1025c	gi|121612099|ref|NC_008787.1|	98.45	2452	36	1	1	2450	962293	964744	0	4316	100.082	CJJ81176_1044	963293	963610	-	105	CDS	-	hypothetical protein	3	3		-
Cj0402	gi|121612099|ref|NC_008787.1|	99.1	2781	25	0	1	2781	369286	372066	0	4998	85.7011	CJJ81176_0425	370286	371530	+	414	CDS	glyA	serine hydroxymethyltransferase	1	4	CJJ81176_0425	COG0112	E	Glycine/serine hydroxymethyltransferase
Cj1727c	gi|121612099|ref|NC_008787.1|	98.5	3272	49	0	1	3272	1610571	1613842	0	5771	100	CJJ81176_0023	1611571	1612842	-	423	CDS	metX	homoserine O-acetyltransferase	2	4		COG2873	E	O-acetylhomoserine/O-acetylserine sulfhydrylase, pyridoxal phosphate-dependent
Cj1315c	gi|121612099|ref|NC_008787.1|	98.16	2606	48	0	1	2606	1243520	1246125	0	4547	100	CJJ81176_1332	1244520	1245125	-	201	CDS	hisH-1	imidazole glycerol phosphate synthase, glutamine amidotransferase subunit	2	4		COG0118	E	Imidazoleglycerol phosphate synthase glutamine amidotransferase subunit HisH
Cj0996	gi|121612099|ref|NC_008787.1|	98.28	2562	42	2	1	2561	932881	935441	0	4486	100.039	CJJ81176_1014	933881	934441	+	186	CDS	ribA	GTP cyclohydrolase II	1	4		COG0807	H	GTP cyclohydrolase II
Cj1350	gi|121612099|ref|NC_008787.1|	98.53	2577	36	2	1	2576	1265527	1268102	0	4547	100.039	CJJ81176_1349	1266527	1267102	+	191	CDS	-	molybdopterin-guanine dinucleotide biosynthesis protein, putative	2	4		COG0746	H	Molybdopterin-guanine dinucleotide biosynthesis protein A
Cj0893c	gi|121612099|ref|NC_008787.1|	98.83	3671	43	0	1	3671	831680	835350	0	6541	100	CJJ81176_0902	832680	834350	-	556	CDS	rpsA	ribosomal protein S1	2	4		COG0539	J	Ribosomal protein S1
Cj1102	gi|121612099|ref|NC_008787.1|	98.9	2819	31	0	1	2819	1038880	1041698	0	5035	100	CJJ81176_1120	1039880	1040698	+	272	CDS	truB	tRNA pseudouridine synthase B	3	4		COG0130	J	tRNA U55 pseudouridine synthase TruB, may also work on U342 of tmRNA
Cj1563c	gi|121612099|ref|NC_008787.1|	99.55	2443	0	4	1	2432	1465228	1467670	0	4440	100.452	CJJ81176_1547	1466228	1466659	-	143	CDS	-	MerR family transcription regulator	1	4		COG0789	K	DNA-binding transcriptional regulator, MerR family
Cj0528c	gi|121612099|ref|NC_008787.1|	99.01	2432	23	1	1	2432	486320	488750	0	4357	100	CJJ81176_0553	487320	487751	-	143	CDS	flgB	flagellar basal-body rod protein FlgB	2	4		COG1815	N	Flagellar basal body rod protein FlgB
Cj0496	gi|121612099|ref|NC_008787.1|	98.4	2373	38	0	3	2375	452452	454824	0	4172	99.9158	CJJ81176_0517	453450	453824	+	124	CDS	-	conserved hypothetical protein	1	4		COG0727	R	Fe-S-cluster containining protein
Cj1724c	gi|121612099|ref|NC_008787.1|	99.13	1384	12	0	1001	2384	1609460	1610843	0	2490	58.0537	CJJ81176_0020	1609460	1609843	-	127	CDS	-	GTP cyclohydrolase I family protein	3	4		COG0780	R	NADPH-dependent 7-cyano-7-deazaguanine reductase QueF, C-terminal domain, T-fold superfamily
Cj1113	gi|121612099|ref|NC_008787.1|	98.5	2798	42	0	1	2798	1047266	1050063	0	4935	100	CJJ81176_1131	1048266	1049063	+	265	CDS	-	conserved hypothetical protein	2	4		COG2833	S	Uncharacterized conserved protein, contains ferritin-like DUF455 domain
Cj0126c	gi|121612099|ref|NC_008787.1|	98.46	2462	38	0	1	2462	137919	140380	0	4337	100	CJJ81176_0161	138919	139368	-	149	CDS	-	conserved hypothetical protein	3	4		COG1576	S	23S rRNA pseudoU1915 N3-methylase RlmH
Cj1222c	gi|121612099|ref|NC_008787.1|	99.81	3191	6	0	1	3191	1151816	1155006	0	5860	100	CJJ81176_1235	1152816	1153877	-	353	CDS	-	sensor histidine kinase	1	4		COG0642	T	Signal transduction histidine kinase
Cj1223c	gi|121612099|ref|NC_008787.1|	99.77	2666	6	0	1	2666	1152999	1155664	0	4891	100	CJJ81176_1236	1153999	1154664	-	221	CDS	-	DNA-binding response regulator	3	4		COG0745	TK	DNA-binding response regulator, OmpR family, contains REC and winged-helix (wHTH) domain
Cj1628	gi|121612099|ref|NC_008787.1|	98.15	2428	42	3	1	2426	1531566	1533992	0	4231	100.082	CJJ81176_1619	1532555	1532992	+	145	CDS	exbB-2	TonB system transport protein ExbB	3	4		COG0811	U	Biopolymer transport protein ExbB/TolQ
Cj0494	gi|121612099|ref|NC_008787.1|	98.23	2150	38	0	1	2150	451604	453753	0	3760	100	CJJ81176_0515	452604	452753	+	49	CDS	-	hypothetical protein	1	4		-
Cj0550	gi|121612099|ref|NC_008787.1|	98.46	2274	29	4	6	2276	509220	511490	0	4000	99.9121	CJJ81176_0575	510299	510490	+	63	CDS	-	hypothetical protein	2	4		-
Cj0249	gi|121612099|ref|NC_008787.1|	98.19	2482	42	3	1	2480	234516	236996	0	4331	100.081	CJJ81176_0276	235520	235996	+	158	CDS	-	hypothetical protein	2	4		-
Cj1456c	gi|121612099|ref|NC_008787.1|	98.92	2315	24	1	1	2315	1370948	1373261	0	4135	100	CJJ81176_1449	1371947	1372126	-	59	CDS	-	conserved domain protein	3	4		-
Cj1053c	gi|121612099|ref|NC_008787.1|	98.77	2351	29	0	1	2351	990807	993157	0	4181	100	CJJ81176_1073	991807	992157	-	116	CDS	-	conserved hypothetical protein	3	4		-
Cj0162c	gi|121612099|ref|NC_008787.1|	98.81	2516	30	0	1	2516	171980	174495	0	4481	100	CJJ81176_0198	172980	173495	-	171	CDS	-	conserved hypothetical protein	4	4		-
Cj1213c	gi|121612099|ref|NC_008787.1|	99.38	3383	21	0	1	3383	1142294	1145676	0	6131	100	CJJ81176_1226	1143294	1144676	-	460	CDS	glcD	glycolate oxidase, subunit GlcD	1	5	CJJ81176_1226	COG0277	C	FAD/FMN-containing dehydrogenase
Cj1364c	gi|121612099|ref|NC_008787.1|	99.91	3392	3	0	1	3392	1280203	1283594	0	6248	100	CJJ81176_1366	1281203	1282594	-	463	CDS	fumC	fumarate hydratase, class II	1	5		COG0114	C	Fumarate hydratase class II
Cj1538c	gi|121612099|ref|NC_008787.1|	99.97	2996	1	0	1	2996	1444255	1447250	0	5528	100	CJJ81176_1523	1445255	1446250	-	331	CDS	-	tungsten ABC transporter, ATP-binding protein, putative	3	5		COG3839	G	ABC-type sugar transport system, ATPase component
Cj1537c	gi|121612099|ref|NC_008787.1|	99.97	3974	1	0	1	3974	1442144	1446117	0	7334	100	CJJ81176_1522	1443144	1445117	-	657	CDS	acs	acetyl-coenzyme A synthetase	3	5		COG0365	I	Acyl-coenzyme A synthetase/AMP-(fatty) acid ligase
Cj0174c	gi|121612099|ref|NC_008787.1|	98.76	3618	43	2	1	3617	179734	183350	0	6431	100.028	CJJ81176_0210	180734	182350	-	538	CDS	-	iron ABC transporter, permease protein	2	5		COG1178	P	ABC-type Fe3+ transport system, permease component
Cj0154c	gi|121612099|ref|NC_008787.1|	99.4	2825	17	0	1	2825	167085	169909	0	5123	100	CJJ81176_0190	168085	168909	-	274	CDS	-	tetrapyrrole methylase family protein	3	5		COG0313	R	16S rRNA C1402 (ribose-2'-O) methylase RsmI
Cj1551c	gi|121612099|ref|NC_008787.1|	100	3143	0	0	1	3143	1458000	1461142	0	5805	100	CJJ81176_1536	1459000	1460142	-	380	CDS	-	HsdS	3	5		COG0732	V	Restriction endonuclease S subunit
Cj0163c	gi|121612099|ref|NC_008787.1|	98.44	2498	39	0	1	2498	172492	174989	0	4397	100	CJJ81176_0199	173492	173692	-	66	CDS	-	conserved hypothetical protein	1	5		-
Cj0926	gi|121612099|ref|NC_008787.1|	98.93	2334	23	2	1	2333	860202	862534	0	4170	100.043	CJJ81176_1732	861202	861534	+	110	CDS	-	conserved hypothetical protein	1	5		-
Cj0157c	gi|121612099|ref|NC_008787.1|	99.21	2408	19	0	1	2408	168849	171256	0	4342	100	CJJ81176_0193	169849	170256	-	135	CDS	-	membrane protein, putative	3	5		-
Cj0149c	gi|121612099|ref|NC_008787.1|	98.61	3248	45	0	1	3248	162192	165439	0	5749	100	CJJ81176_0185	163192	164439	-	415	CDS	hom	homoserine dehydrogenase	4	6	CJJ81176_0185	COG0460	E	Homoserine dehydrogenase
Cj0188c	gi|121612099|ref|NC_008787.1|	98.72	3372	41	2	1	3371	188087	191457	0	5987	100.03	CJJ81176_0219	189087	190457	-	456	CDS	-	conserved hypothetical protein	3	6		COG0063	G	NAD(P)H-hydrate repair enzyme Nnr, NAD(P)H-hydrate dehydratase domain
Cj0884	gi|121612099|ref|NC_008787.1|	99.91	2273	2	0	1	2273	819803	822075	0	4187	100	CJJ81176_0892	820803	821075	+	90	CDS	rpsO	ribosomal protein S15	1	6		COG0184	J	Ribosomal protein S15P/S13E
Cj1471c	gi|121612099|ref|NC_008787.1|	99.61	3561	13	1	1	3560	1382245	1385805	0	6497	100.028	CJJ81176_1464	1383246	1384805	-	519	CDS	ctsE	general secretory pathway protein E	3	6		COG2804	NU	Type II secretory pathway ATPase GspE/PulE or T4P pilus assembly pathway ATPase PilB
Cj1357c	gi|121612099|ref|NC_008787.1|	98.95	3710	37	2	125	3833	1272663	1276371	0	6634	96.791	CJJ81176_1359	1273540	1275372	-	610	CDS	nrfA	cytochrome c552	1	6		COG3303	P	Formate-dependent nitrite reductase, periplasmic cytochrome c552 subunit
Cj1011	gi|121612099|ref|NC_008787.1|	98.41	2768	43	1	1	2768	948383	951149	0	4867	100	CJJ81176_1029	949383	950150	+	255	CDS	-	membrane protein, putative	4	6		COG0598	P	Mg2+ and Co2+ transporter CorA
Cj1089c	gi|121612099|ref|NC_008787.1|	98.68	3398	45	0	1	3398	1022521	1025918	0	6026	100	CJJ81176_1107	1023521	1024918	-	465	CDS	-	hypothetical protein	5	6		-
Cj0158c	gi|121612099|ref|NC_008787.1|	99.22	2426	19	0	1	2426	169256	171681	0	4375	100	CJJ81176_0194	170256	170681	-	141	CDS	-	cytochrome c family protein	5	7		COG2863	C	Cytochrome c553
Cj1481c	gi|121612099|ref|NC_008787.1|	98.97	4768	46	3	1	4766	1392991	1397757	0	8530	100.042	CJJ81176_1474	1393992	1396757	-	921	CDS	-	ATP-dependent DNA helicase, UvrD/REP family	4	7		COG1074	L	ATP-dependent exoDNAse (exonuclease V) beta subunit (contains helicase and exonuclease domains)
Cj1275c	gi|121612099|ref|NC_008787.1|	99.34	3194	21	0	1	3194	1208439	1211632	0	5782	100	CJJ81176_1291	1209439	1210632	-	397	CDS	-	peptidase, M23/M37 family	1	7		COG0739	M	Murein DD-endopeptidase MepM and murein hydrolase activator NlpD, contain LysM domain
Cj0525c	gi|121612099|ref|NC_008787.1|	98.87	3815	37	3	1	3809	483692	487506	0	6802	100.158	CJJ81176_0550	484698	486506	-	602	CDS	-	penicillin-binding protein	1	7		COG0768	M	Cell division protein FtsI/penicillin-binding protein 2
Cj1473c	gi|121612099|ref|NC_008787.1|	99.35	2609	17	0	1	2609	1384386	1386994	0	4724	100	CJJ81176_1466	1385386	1385994	-	202	CDS	ctsP	transformation system protein	2	7		COG2805	NU	Tfp pilus assembly protein PilT, pilus retraction ATPase
Cj0021c	gi|121612099|ref|NC_008787.1|	99.44	2880	13	3	1	2879	25277	28154	0	5227	100.035	CJJ81176_0048	26277	27155	-	292	CDS	-	fumarylacetoacetate hydrolase family protein	3	7		COG0179	Q	2-keto-4-pentenoate hydratase/2-oxohepta-3-ene-1,7-dioic acid hydratase (catechol pathway)
Cj1555c	gi|121612099|ref|NC_008787.1|	99.92	2637	1	1	1	2636	1462696	1465332	0	4857	100.038	CJJ81176_1541	1463696	1464331	-	211	CDS	-	conserved hypothetical protein, degenerate	1	7		COG2910	R	Putative NADH-flavin reductase
Cj0253	gi|121612099|ref|NC_008787.1|	98.59	2264	32	0	1	2264	236977	239240	0	4004	100	CJJ81176_0280	237977	238240	+	87	CDS	-	conserved hypothetical protein	5	7		-
Cj0978c	gi|121612099|ref|NC_008787.1|	98.53	2174	32	0	1	2174	917925	920098	0	3838	100	CJJ81176_0997	918925	919098	-	57	CDS	-	lipoprotein, putative	5	7		-
Cj0908	gi|121612099|ref|NC_008787.1|	98.58	2473	33	2	1	2471	845893	848365	0	4372	100.081	CJJ81176_0916	846895	847365	+	156	CDS	-	conserved hypothetical protein	5	7		-
Cj1066	gi|121612099|ref|NC_008787.1|	99.69	2607	7	1	1	2606	1003425	1006031	0	4769	100.038	CJJ81176_1084	1004426	1005031	+	201	CDS	-	nitroreductase family protein	4	8		COG0778	C	Nitroreductase
Cj0347	gi|121612099|ref|NC_008787.1|	99.73	2600	7	0	1	2600	321251	323850	0	4763	100	CJJ81176_0371	322251	322850	+	199	CDS	trpF	N-(5'phosphoribosyl)anthranilate isomerase	2	8		COG0135	E	Phosphoribosylanthranilate isomerase
Cj0161c	gi|121612099|ref|NC_008787.1|	99.46	2963	16	0	1	2963	171005	173967	0	5384	100	CJJ81176_0197	172005	172967	-	320	CDS	-	molybdenum cofactor biosynthesis protein	5	8		COG2896	H	Molybdenum cofactor biosynthesis enzyme MoaA
Cj1664	gi|121612099|ref|NC_008787.1|	98.31	2489	42	0	1	2489	1563581	1566069	0	4364	100	CJJ81176_1655	1564581	1565069	+	162	CDS	-	thiredoxin, homolog	3	8		COG0526	OC	Thiol-disulfide isomerase or thioredoxin
Cj0556	gi|121612099|ref|NC_008787.1|	99.68	2798	9	0	1	2798	514708	517505	0	5118	100	CJJ81176_0581	515708	516505	+	265	CDS	-	conserved hypothetical protein	1	8		COG3618	R	Predicted metal-dependent hydrolase, TIM-barrel fold
Cj0643	gi|121612099|ref|NC_008787.1|	98.49	3245	46	3	1	3245	597711	600952	0	5718	100	CJJ81176_0671	598708	599952	+	414	CDS	-	response regulator/GGDEF domain protein	3	8		COG3706	T	Two-component response regulator, PleD family, consists of two REC domains and a diguanylate cyclase (GGDEF) domain
Cj0724	gi|121612099|ref|NC_008787.1|	99.22	2187	16	1	1	2186	674360	676546	0	3943	100.046	CJJ81176_0747	675361	675546	+	61	CDS	-	hypothetical protein	2	8		-
Cj0517	gi|121612099|ref|NC_008787.1|	99.79	2369	5	0	1	2369	478914	481282	0	4348	100	CJJ81176_0545	479914	480282	+	122	CDS	-	crcB protein	2	9		COG0239	D	Fluoride ion exporter CrcB/FEX, affects chromosome condensation
Cj0282c	gi|121612099|ref|NC_008787.1|	98.36	2625	41	2	1	2624	264440	267063	0	4608	100.038	CJJ81176_0308	265440	266063	-	207	CDS	serB	phosphoserine phosphatase SerB	5	9		COG0560	E	Phosphoserine phosphatase
Cj1253	gi|121612099|ref|NC_008787.1|	98.87	4160	47	0	1	4160	1184250	1188409	0	7422	100	CJJ81176_1269	1185250	1187409	+	719	CDS	pnp	polyribonucleotide nucleotidyltransferase	3	9		COG1185	J	Polyribonucleotide nucleotidyltransferase (polynucleotide phosphorylase)
Cj1230	gi|121612099|ref|NC_008787.1|	99.2	2377	17	2	1	2375	1159449	1161825	0	4283	100.084	CJJ81176_1244	1160450	1160824	+	124	CDS	-	transcriptional regulator, MerR family	5	9		COG0789	K	DNA-binding transcriptional regulator, MerR family
Cj0198c	gi|121612099|ref|NC_008787.1|	98.84	3188	31	3	1	3182	198358	201545	0	5677	100.189	CJJ81176_0229	199358	200539	-	393	CDS	-	ATPase, AAA family protein	2	9		COG2256	L	Replication-associated recombination protein RarA (DNA-dependent ATPase)
Cj0613	gi|121612099|ref|NC_008787.1|	99.9	2996	3	0	1	2996	569112	572107	0	5517	100	CJJ81176_0642	570112	571107	+	331	CDS	-	phosphate ABC transporter, periplasmic phosphate-binding protein, putative	3	9		COG0226	P	ABC-type phosphate transport system, periplasmic component
Cj1056c	gi|121612099|ref|NC_008787.1|	99.93	2777	2	0	1	2777	994497	997273	0	5118	100	CJJ81176_1076	995497	996273	-	258	CDS	-	hydrolase, carbon-nitrogen family	5	9		COG0388	R	Predicted amidohydrolase
Cj0856	gi|121612099|ref|NC_008787.1|	99.89	2849	3	0	1	2849	800885	803733	0	5245	100	CJJ81176_0872	801885	802733	+	282	CDS	lepB	signal peptidase I	1	9		COG0681	U	Signal peptidase I
Cj0698	gi|121612099|ref|NC_008787.1|	99.14	2793	22	2	1	2792	650777	653568	0	5024	100.036	CJJ81176_0721	651777	652568	+	263	CDS	flgG	flagellar basal-body rod protein FlgG	7	10		COG4786	N	Flagellar basal body rod protein FlgG
Cj1229	gi|121612099|ref|NC_008787.1|	99.34	2896	17	2	1	2894	1158540	1161435	0	5241	100.069	CJJ81176_1243	1159541	1160434	+	297	CDS	dnaJ-1	co-chaperone protein DnaJ	7	10	CJJ81176_1243	COG0484	O	DnaJ-class molecular chaperone with C-terminal Zn finger domain
Cj1460	gi|121612099|ref|NC_008787.1|	98.53	2384	35	0	1	2384	1374448	1376831	0	4209	100	CJJ81176_1453	1375448	1375831	+	127	CDS	-	conserved hypothetical protein	6	10		-
Cj1063	gi|121612099|ref|NC_008787.1|	99.96	2427	0	1	1	2426	1002317	1004743	0	4475	100.041	CJJ81176_1082	1003317	1003742	+	141	CDS	-	acetyltransferase, GNAT family	4	11		COG1246	E	N-acetylglutamate synthase or related acetyltransferase, GNAT family
Cj0150c	gi|121612099|ref|NC_008787.1|	98.81	3203	38	0	1	3203	163443	166645	0	5705	100	CJJ81176_0186	164443	165645	-	400	CDS	-	aminotransferase, classes I and II	7	11		COG0436	E	Aspartate/methionine/tyrosine aminotransferase
Cj0639c	gi|121612099|ref|NC_008787.1|	98.26	2579	45	0	1	2579	592805	595383	0	4514	100	CJJ81176_0667	593805	594383	-	192	CDS	adk	adenylate kinase	1	11		COG0563	F	Adenylate kinase or related kinase
Cj0368c	gi|121612099|ref|NC_008787.1|	98.82	2631	31	0	3	2633	339930	342560	0	4687	99.924	CJJ81176_0391	340928	341560	-	210	CDS	-	transcriptional regulator, TetR family	8	11		COG1309	K	DNA-binding transcriptional regulator, AcrR family
Cj0911	gi|121612099|ref|NC_008787.1|	98.98	2561	24	2	1	2561	847323	849881	0	4584	100	CJJ81176_0919	848323	848883	+	186	CDS	-	SCO1/SenC family protein	5	11		COG1999	R	Cytochrome oxidase Cu insertion factor, SCO1/SenC/PrrC family
Cj0385c	gi|121612099|ref|NC_008787.1|	98.84	2933	33	1	1	2933	352479	355410	0	5227	100	CJJ81176_0408	353479	354411	-	310	CDS	-	integral membrane protein	6	11		COG2510	S	Uncharacterized membrane protein
Cj1465	gi|121612099|ref|NC_008787.1|	98.28	2437	38	4	1	2435	1377256	1379690	0	4265	100.082	CJJ81176_1458	1378256	1378690	+	144	CDS	-	conserved hypothetical protein	5	11		-
Cj0343c	gi|121612099|ref|NC_008787.1|	99.68	2786	9	0	1	2786	317218	320003	0	5096	100	CJJ81176_0367	318218	319003	-	261	CDS	-	membrane protein, putative	8	11		-
Cj1682c	gi|121612099|ref|NC_008787.1|	99.05	3270	30	1	1	3269	1574096	1577365	0	5866	100.031	CJJ81176_1675	1575097	1576365	-	422	CDS	gltA	citrate synthase	5	12		COG0372	C	Citrate synthase
Cj1584c	gi|121612099|ref|NC_008787.1|	98.01	2507	48	2	1	2506	1486846	1489351	0	4351	70.8993	CJJ81176_1569	1487846	1489381	-	511	CDS	-	peptide ABC transporter, periplasmic peptide-binding protein	7	12		COG0747	E	ABC-type transport system, periplasmic component
Cj1504c	gi|121612099|ref|NC_008787.1|	99.66	2928	8	2	1	2927	1416262	1419188	0	5350	100.034	CJJ81176_1496	1417262	1418188	-	308	CDS	selD	selenide, water dikinase	8	12		COG0709	E	Selenophosphate synthase
Cj1261	gi|121612099|ref|NC_008787.1|	99.21	2675	18	2	1	2672	1192444	1195118	0	4820	100.112	CJJ81176_1277	1193447	1194118	+	223	CDS	racR	DNA-binding response regulator	10	12	CJJ81176_1277	COG0745	TK	DNA-binding response regulator, OmpR family, contains REC and winged-helix (wHTH) domain
Cj1663	gi|121612099|ref|NC_008787.1|	98.19	2654	48	0	1	2654	1562931	1565584	0	4636	100	CJJ81176_1654	1563934	1564584	+	216	CDS	-	ABC transporter, ATP-binding protein	6	12		COG1136	V	ABC-type lipoprotein export system, ATPase component
Cj1618c	gi|121612099|ref|NC_008787.1|	98.42	2920	42	4	1	2918	1521015	1523932	0	5134	100.069	CJJ81176_1605	1522015	1522932	-	305	CDS	-	conserved hypothetical protein, authentic frameshift	3	12		-
Cj1497c	gi|121612099|ref|NC_008787.1|	99.79	2429	5	0	1	2429	1407761	1410189	0	4458	100	CJJ81176_1489	1408761	1409042	-	93	CDS	-	conserved domain protein	6	12		-
Cj1647	gi|121612099|ref|NC_008787.1|	98.49	2723	41	0	1	2723	1547749	1550471	0	4802	100	CJJ81176_1638	1548749	1549471	+	240	CDS	-	ABC transporter, ATP-binding protein	7	13		COG1127	Q	ABC-type transporter Mla maintaining outer membrane lipid asymmetry, ATPase component MlaF
Cj1165c	gi|121612099|ref|NC_008787.1|	98.48	2496	36	2	1	2495	1096110	1098604	0	4397	100.04	CJJ81176_1180	1097109	1097603	-	164	CDS	-	membrane protein, putative	6	13		COG3610	S	Uncharacterized membrane protein YjjB, DUF3815 family
Cj0573	gi|121612099|ref|NC_008787.1|	98.32	2445	39	2	1	2444	530293	532736	0	4287	100.041	CJJ81176_0601	531293	531736	+	147	CDS	-	GatB/Yqey family protein	9	14		COG1610	S	Uncharacterized conserved protein YqeY
Cj1544c	gi|121612099|ref|NC_008787.1|	99.97	2897	1	0	1	2897	1449428	1452324	0	5345	100	CJJ81176_1529	1450428	1451324	-	298	CDS	-	integral membrane protein	3	14		-
Cj1100	gi|121612099|ref|NC_008787.1|	99.43	2438	11	2	1	2438	1036377	1038811	0	4421	100	CJJ81176_1118	1037374	1037811	+	145	CDS	-	conserved hypothetical protein	5	14		-
Cj0364	gi|121612099|ref|NC_008787.1|	98.85	2252	26	0	1	2252	333863	336114	0	4015	100	CJJ81176_0387	334863	335114	+	83	CDS	-	hypothetical protein	5	14		-
Cj1680c	gi|121612099|ref|NC_008787.1|	98.1	1733	30	3	1038	2768	1573482	1575213	0	3014	62.6084	CJJ81176_1673	1573442	1574206	-	254	CDS	-	hypothetical protein	7	14		-
Cj1542	gi|121612099|ref|NC_008787.1|	99.96	2741	1	0	1	2741	1447745	1450485	0	5057	100	CJJ81176_1527	1448745	1449485	+	246	CDS	-	conserved hypothetical protein	6	15		COG2049	E	Allophanate hydrolase subunit 1
Cj1116c	gi|121612099|ref|NC_008787.1|	99.39	3936	22	2	4	3938	1049409	1053343	0	7134	99.9492	CJJ81176_1134	1050406	1052343	-	645	CDS	ftsH	cell division protein FtsH	1	15		COG0465	O	ATP-dependent Zn proteases
Cj0261c	gi|121612099|ref|NC_008787.1|	98.35	2720	43	2	1	2720	242719	245436	0	4772	100	CJJ81176_0288	243718	244437	-	239	CDS	-	conserved hypothetical protein	3	16		COG2226	H	Ubiquinone/menaquinone biosynthesis C-methylase UbiE
Cj0058	gi|121612099|ref|NC_008787.1|	99.42	2601	12	3	1	2600	82489	85087	0	4717	100.038	CJJ81176_0096	83698	84087	+	129	CDS	-	peptidase family protein	3	16		COG3271	R	Predicted double-glycine peptidase
Cj0341c	gi|121612099|ref|NC_008787.1|	99.3	2444	17	0	1	2444	313872	316315	0	4420	100	CJJ81176_0365	314872	315315	-	147	CDS	-	membrane protein, putative	3	16		COG1238	S	Uncharacterized membrane protein YqaA, SNARE-associated domain
Cj0412	gi|121612099|ref|NC_008787.1|	99.87	3830	5	0	1	3830	380568	384397	0	7046	100	CJJ81176_0436	381688	383397	+	569	CDS	-	GTP-binding protein	8	17		COG4988	CO	ABC-type transport system involved in cytochrome bd biosynthesis, ATPase and permease components
Cj1582c	gi|121612099|ref|NC_008787.1|	98.5	2795	42	0	1	2795	1485121	1487915	0	4929	100	CJJ81176_1567	1486121	1486909	-	262	CDS	-	peptide ABC transporter, permease protein	3	17		COG1173	EP	ABC-type dipeptide/oligopeptide/nickel transport system, permease component
Cj1556	gi|121612099|ref|NC_008787.1|	99.91	2334	1	1	1	2333	1463524	1465857	0	4298	100.043	CJJ81176_1542	1464524	1464856	+	110	CDS	-	transcriptional regulator	4	17		COG1733	K	DNA-binding transcriptional regulator, HxlR family
Cj0809c	gi|121612099|ref|NC_008787.1|	98.46	2597	40	0	1	2597	759853	762449	0	4575	100	CJJ81176_0830	760853	761449	-	198	CDS	-	metallo-beta-lactamase family protein	8	17		COG0491	R	Glyoxylase or a related metal-dependent hydrolase, beta-lactamase superfamily II
Cj0156c	gi|121612099|ref|NC_008787.1|	99.25	2657	20	0	1	2657	168191	170847	0	4796	100	CJJ81176_0192	169191	169847	-	218	CDS	-	conserved hypothetical protein TIGR00046	5	17		COG1385	S	16S rRNA U1498 N3-methylase RsmE
Cj0552	gi|121612099|ref|NC_008787.1|	99.63	2693	9	1	1	2693	510651	513342	0	4916	100	CJJ81176_0577	511650	512342	+	230	CDS	-	membrane protein, putative	9	17		COG3819	S	Uncharacterized membrane protein
Cj1012c	gi|121612099|ref|NC_008787.1|	98.61	2450	33	1	1	2450	949282	951730	0	4335	100	CJJ81176_1031	950282	950746	-	154	CDS	-	membrane protein, putative	5	17		-
Cj1057c	gi|121612099|ref|NC_008787.1|	99.91	2174	2	0	1	2174	995266	997439	0	4004	100	CJJ81176_1077	996266	996439	-	57	CDS	-	exodeoxyribonuclease VII, small subunit, putative	7	18		-
Cj0619	gi|121612099|ref|NC_008787.1|	99.28	3317	24	0	1	3317	574233	577549	0	5993	100	CJJ81176_0648	575233	576549	+	438	CDS	-	MATE efflux family protein	7	19		COG0534	V	Na+-driven multidrug efflux pump
Cj0600	gi|121612099|ref|NC_008787.1|	99.34	2876	19	0	1	2876	553479	556354	0	5206	100	CJJ81176_0628	554479	555354	+	291	CDS	-	conserved hypothetical protein	5	20		COG2515	E	1-aminocyclopropane-1-carboxylate deaminase/D-cysteine desulfhydrase, PLP-dependent ACC family
Cj0345	gi|121612099|ref|NC_008787.1|	99.88	3251	4	0	1	3251	318416	321666	0	5982	100	CJJ81176_0369	319416	320666	+	416	CDS	trpE	anthranilate synthase component I	9	20		COG0147	EH	Anthranilate/para-aminobenzoate synthases component I
Cj0452	gi|121612099|ref|NC_008787.1|	98.44	2762	43	0	1	2762	418301	421062	0	4863	100	CJJ81176_0477	419301	420062	+	253	CDS	-	DNA polymerase III subunit epsilon	9	21		COG2176	L	DNA polymerase III, alpha subunit (gram-positive type)
Cj1649	gi|121612099|ref|NC_008787.1|	98.54	2603	35	3	1	2600	1549364	1551966	0	4593	100.115	CJJ81176_1640	1550364	1550963	+	199	CDS	-	lipoprotein, putative	7	21		COG3218	R	ABC-type uncharacterized transport system, auxiliary component
Cj0184c	gi|121612099|ref|NC_008787.1|	98.76	3155	37	1	1	3155	185375	188527	0	5609	100	CJJ81176_0215	186343	187527	-	394	CDS	-	Ser/Thr protein phosphatase family protein	12	21		COG4639	R	Predicted kinase
Cj0927	gi|121612099|ref|NC_008787.1|	98.75	2550	30	2	1	2549	860531	863079	0	4530	100.039	CJJ81176_0934	861531	862079	+	182	CDS	apt	adenine phosphoribosyltransferase	5	22	CJJ81176_0934	COG0503	F	Adenine/guanine phosphoribosyltransferase or related PRPP-binding protein
Cj1673c	gi|121612099|ref|NC_008787.1|	98.78	3034	34	3	1	3032	1569367	1572399	0	5395	100.066	CJJ81176_1669	1570367	1571398	-	343	CDS	recA	recA protein	7	22		COG0468	L	RecA/RadA recombinase
Cj0962	gi|121612099|ref|NC_008787.1|	98.75	2477	31	0	4	2480	907090	909566	0	4403	99.879	CJJ81176_0985	908087	908566	+	159	CDS	-	acetyltransferase, GNAT family	8	22		COG0456	R	Ribosomal protein S18 acetylase RimI and related acetyltransferases
Cj1477c	gi|121612099|ref|NC_008787.1|	98.26	2643	44	2	1	2642	1390365	1393006	0	4625	100.038	CJJ81176_1470	1391365	1392006	-	213	CDS	-	HAD-superfamily hydrolase, subfamily IA, variant 1 family protein	11	22		COG0546	R	Phosphoglycolate phosphatase, HAD superfamily
Cj1549c	gi|121612099|ref|NC_008787.1|	100	5096	0	0	1	5096	1453125	1458220	0	9411	100	CJJ81176_1534	1454125	1457220	-	1031	CDS	-	type I restriction-modification enzyme, R subunit	11	22		COG0610	V	Type I site-specific restriction-modification system, R (restriction) subunit and related helicases ...
Cj0892c	gi|121612099|ref|NC_008787.1|	98.59	2489	35	0	1	2489	831192	833680	0	4403	100	CJJ81176_0901	832192	832680	-	162	CDS	-	hypothetical protein	9	22		-
Cj0283c	gi|121612099|ref|NC_008787.1|	98.14	2523	45	2	1	2522	265063	267584	0	4397	100.04	CJJ81176_0309	266063	266584	-	173	CDS	cheW	purine-binding chemotaxis protein CheW	9	23		COG0835	NT	Chemotaxis signal transduction protein
Cj1062	gi|121612099|ref|NC_008787.1|	99.9	3090	2	1	1	3089	1001217	1004306	0	5688	100.032	CJJ81176_1081	1002217	1003305	+	362	CDS	-	competence/damage-inducible domain protein	13	24		COG1546	R	Nicotinamide mononucleotide (NMN) deamidase PncC
Cj1553c	gi|121612099|ref|NC_008787.1|	99.97	3503	1	0	1	3503	1460824	1464326	0	6464	100	CJJ81176_1539	1461824	1463326	-	500	CDS	-	type I restriction-modification system, M subunit	12	24		COG0286	V	Type I restriction-modification system, DNA methylase subunit
Cj0553	gi|121612099|ref|NC_008787.1|	99.63	2954	10	1	1	2954	511330	514282	0	5393	100	CJJ81176_0578	512329	513282	+	317	CDS	-	membrane protein, putative	15	25		COG3817	S	Uncharacterized membrane protein
Cj0860	gi|121612099|ref|NC_008787.1|	99.34	2873	19	0	1	2873	804757	807629	0	5201	100	CJJ81176_0876	805757	806629	+	290	CDS	-	integral membrane protein	9	25		-
Cj1280c	gi|121612099|ref|NC_008787.1|	98.96	2969	31	0	1	2969	1213515	1216483	0	5312	100	CJJ81176_1296	1214515	1215483	-	322	CDS	-	ribosomal large subunit pseudouridine synthases, RluA family	13	26	CJJ81176_1296	COG0564	J	Pseudouridylate synthase, 23S rRNA- or tRNA-specific
Cj0645	gi|121612099|ref|NC_008787.1|	99.78	3119	7	0	1	3119	599758	602876	0	5722	100	CJJ81176_0673	600758	601876	+	372	CDS	-	membrane-bound lytic murein transglycosylase D, putative	10	26		COG0741	M	Soluble lytic murein transglycosylase and related regulatory proteins (some contain LysM/invasin domains)
Cj1381	gi|121612099|ref|NC_008787.1|	99.45	2531	13	1	1	2531	1306922	1309451	0	4595	100	CJJ81176_1383	1307922	1308473	+	183	CDS	-	lipoprotein, putative	7	26		-
Cj0010c	gi|121612099|ref|NC_008787.1|	98.87	2576	29	0	1	2576	14827	17402	0	4597	100	CJJ81176_0036	15827	16402	-	191	CDS	rnhB	ribonuclease HII	6	27		COG0164	L	Ribonuclease HII
Cj0719c	gi|121612099|ref|NC_008787.1|	99.2	2635	19	2	1	2633	670294	672928	0	4748	100.076	CJJ81176_0742	671295	671927	-	210	CDS	-	conserved hypothetical protein TIGR00044	9	27		COG0325	R	Uncharacterized pyridoxal phosphate-containing protein, affects Ilv metabolism, UPF0001 family
Cj0125c	gi|121612099|ref|NC_008787.1|	98.26	2358	41	0	6	2363	137550	139907	0	4128	99.7884	CJJ81176_0160	138545	138907	-	120	CDS	-	dnaK suppressor protein, putative	3	27		COG1734	T	RNA polymerase-binding transcription factor DksA
Cj0787	gi|121612099|ref|NC_008787.1|	98.71	2249	26	2	1	2249	737651	739896	0	3989	100	CJJ81176_0808	738651	738896	+	81	CDS	-	conserved hypothetical protein	7	27		-
Cj1420c	gi|121612099|ref|NC_008787.1|	98.03	1931	37	1	1	1931	1340023	1341952	0	3354	69.6107	CJJ81176_1419	1341022	1341795	-	257	CDS	-	putative methyltransferase	10	28		COG2226	H	Ubiquinone/menaquinone biosynthesis C-methylase UbiE
Cj1010	gi|121612099|ref|NC_008787.1|	98.56	3122	45	0	1	3122	947260	950381	0	5517	100	CJJ81176_1028	948260	949381	+	373	CDS	tgt	queuine tRNA-ribosyltransferase	14	28		COG0343	J	Queuine/archaeosine tRNA-ribosyltransferase
Cj0595c	gi|121612099|ref|NC_008787.1|	98.14	2628	47	2	1	2627	548413	551039	0	4580	100.038	CJJ81176_0623	549413	550039	-	208	CDS	nth	endonuclease III	9	28		COG0177	L	Endonuclease III
Cj0646	gi|121612099|ref|NC_008787.1|	99.82	2828	5	0	1	2828	600836	603663	0	5195	100	CJJ81176_0674	601863	602663	+	266	CDS	rlpA	rare lipoprotein A	11	28	CJJ81176_0674	COG0797	M	Rare lipoprotein A, peptidoglycan hydrolase digesting "naked" glycans, contains C-terminal SPOR domain
Cj1659	gi|121612099|ref|NC_008787.1|	98.11	2540	48	0	1	2540	1558522	1561061	0	4425	100	CJJ81176_1650	1559522	1560061	+	179	CDS	-	conserved hypothetical protein	8	28		COG3470	P	Uncharacterized protein probably involved in high-affinity Fe2+ transport
Cj0785	gi|121612099|ref|NC_008787.1|	99.06	2339	19	2	1	2339	737048	739383	0	4194	100	CJJ81176_0806	738048	738386	+	112	CDS	napD	napD protein	9	28		COG3062	P	Cytoplasmic chaperone NapD for the signal peptide of periplasmic nitrate reductase NapAB
Cj0697	gi|121612099|ref|NC_008787.1|	99	2814	26	2	1	2813	649936	652748	0	5040	100.036	CJJ81176_0720	650936	651748	+	270	CDS	-	flagellar basal-body rod protein	14	29		COG4786	N	Flagellar basal body rod protein FlgG
Cj1552c	gi|121612099|ref|NC_008787.1|	100	3467	0	0	1	3467	1459361	1462827	0	6403	100	CJJ81176_1538	1460361	1461812	-	483	CDS	-	MloB	11	30		COG2865	K	Predicted transcriptional regulator, contains HTH domain
Cj0644	gi|121612099|ref|NC_008787.1|	99.5	2816	14	0	1	2816	598943	601758	0	5123	100	CJJ81176_0672	599943	600758	+	271	CDS	-	hydrolase, TatD family	8	30		COG0084	L	Tat protein secretion system quality control protein TatD (DNase activity)
Cj1101	gi|121612099|ref|NC_008787.1|	99.39	4076	25	0	1	4076	1036808	1040883	0	7389	100	CJJ81176_1119	1037808	1039883	+	691	CDS	-	ATP-dependent DNA helicase, UvrD/REP family	9	30		COG0210	L	Superfamily I DNA or RNA helicase
Cj0774c	gi|121612099|ref|NC_008787.1|	98.41	3014	44	4	1	3011	722823	725835	0	5297	100.1	CJJ81176_0795	723825	724835	-	336	CDS	-	ABC transporter, ATP-binding protein	11	30		COG1135	P	ABC-type methionine transport system, ATPase component
Cj0667	gi|121612099|ref|NC_008787.1|	98.22	2247	37	3	1	2246	617497	619741	0	3925	100.045	CJJ81176_0693	618496	618741	+	81	CDS	-	S4 domain protein	10	31		COG1188	J	Ribosomal 50S subunit-recycling heat shock protein, contains S4 domain
Cj1073c	gi|121612099|ref|NC_008787.1|	98.97	4376	41	2	1	4376	1008010	1012381	0	7829	100	CJJ81176_1091	1009006	1011381	-	791	CDS	lon	ATP-dependent protease La	21	31		COG0466	O	ATP-dependent Lon protease, bacterial type
Cj0348	gi|121612099|ref|NC_008787.1|	99.47	3179	17	0	1	3179	321847	325025	0	5777	100	CJJ81176_0372	322847	324025	+	392	CDS	trpB	tryptophan synthase, beta subunit	10	32		COG0133	E	Tryptophan synthase beta chain
Cj1603	gi|121612099|ref|NC_008787.1|	98.11	1953	36	1	816	2768	1507321	1509272	0	3400	70.5564	CJJ81176_1590	1507506	1508273	+	255	CDS	hisF-2	imidazoleglycerol phosphate synthase, cyclase subunit	15	32		COG0107	E	Imidazole glycerol phosphate synthase subunit HisF
Cj0346	gi|121612099|ref|NC_008787.1|	99.75	3602	9	0	1	3602	319663	323264	0	6602	100	CJJ81176_0370	320663	322264	+	533	CDS	trpD	anthranilate synthase component II	9	33		COG0547	E	Anthranilate phosphoribosyltransferase
Cj0325	gi|121612099|ref|NC_008787.1|	98.89	3164	35	0	1	3164	299311	302474	0	5650	100	CJJ81176_0347	300311	301474	+	387	CDS	xseA	exodeoxyribonuclease VII, large subunit	14	33		COG1570	L	Exonuclease VII, large subunit
Cj0186c	gi|121612099|ref|NC_008787.1|	98.57	2721	37	2	1	2720	186739	189458	0	4807	100.037	CJJ81176_0217	187739	188458	-	239	CDS	-	integral membrane protein, TerC family	2	34		COG0861	P	Membrane protein TerC, possibly involved in tellurium resistance
Cj1008c	gi|121612099|ref|NC_008787.1|	98.69	3056	40	0	1	3056	944729	947784	0	5422	100	CJJ81176_1026	945729	946784	-	351	CDS	aroB	3-dehydroquinate synthase	2	35		COG0337	E	3-dehydroquinate synthetase
Cj1387c	gi|121612099|ref|NC_008787.1|	98.27	2658	45	1	1	2657	1311122	1313779	0	4652	100.038	CJJ81176_1389	1312122	1312778	-	218	CDS	-	conserved hypothetical protein	12	35		COG2964	S	Predicted transcriptional regulator YheO, contains PAS and DNA-binding HTH domains
Cj0349	gi|121612099|ref|NC_008787.1|	99.16	2750	23	0	1	2750	323018	325767	0	4951	100	CJJ81176_0373	324018	324767	+	249	CDS	trpA	tryptophan synthase, alpha subunit	9	36		COG0159	E	Tryptophan synthase alpha chain
Cj1461	gi|121612099|ref|NC_008787.1|	98.55	2684	39	0	1	2684	1374824	1377507	0	4741	100	CJJ81176_1454	1375821	1376507	+	228	CDS	-	site-specific DNA methyltransferase, putative	14	36		COG0742	L	16S rRNA G966 N2-methylase RsmD
Cj0335	gi|121612099|ref|NC_008787.1|	99.35	3089	18	2	1	3089	306119	309205	0	5592	100	CJJ81176_0357	307118	308224	+	368	CDS	flhB	flagellar biosynthetic protein FlhB	14	36		COG1377	NU	Flagellar biosynthesis protein FlhB
Cj0170	gi|121612099|ref|NC_008787.1|	98.8	2746	31	2	1	2745	176838	179582	0	4887	100.036	CJJ81176_0207	178220	178582	+	120	CDS	-	conserved hypothetical protein	10	36		-
Cj0086c	gi|121612099|ref|NC_008787.1|	98.85	2700	27	3	1	2696	104751	107450	0	4811	100.148	CJJ81176_0121	105755	106450	-	231	CDS	ung	uracil-DNA glycosylase	12	37		COG0692	L	Uracil DNA glycosylase
Cj1263	gi|121612099|ref|NC_008787.1|	99.3	2573	18	0	1	2573	1194350	1196922	0	4652	100	CJJ81176_1279	1195350	1195922	+	190	CDS	recR	recombination protein RecR	12	38		COG0353	L	Recombinational DNA repair protein RecR
Cj0883c	gi|121612099|ref|NC_008787.1|	99.88	2411	3	0	1	2411	819218	821628	0	4436	100	CJJ81176_0891	820218	820628	-	136	CDS	-	RrF2 family protein, putative	15	40		COG1959	K	DNA-binding transcriptional regulator, IscR family
Cj0721c	gi|121612099|ref|NC_008787.1|	98.83	2472	28	1	1	2471	671750	674221	0	4403	100.04	CJJ81176_0744	672751	673221	-	156	CDS	-	membrane protein, putative	15	40		-
Cj0670	gi|121612099|ref|NC_008787.1|	98.95	3251	34	0	1	3251	618866	622116	0	5816	100	CJJ81176_0696	619866	621116	+	416	CDS	rpoN	RNA polymerase sigma-54 factor	14	41		COG1508	K	DNA-directed RNA polymerase specialized sigma subunit, sigma54 homolog
Cj0131	gi|121612099|ref|NC_008787.1|	98.81	3374	40	0	1	3374	143146	146519	0	6010	100	CJJ81176_0166	144146	145519	+	457	CDS	-	peptidase, M23/M37 family	11	42		COG0739	M	Murein DD-endopeptidase MepM and murein hydrolase activator NlpD, contain LysM domain
Cj0790	gi|121612099|ref|NC_008787.1|	98.87	2825	32	0	1	2825	739468	742292	0	5040	100	CJJ81176_0811	740468	741292	+	274	CDS	purU	formyltetrahydrofolate deformylase	17	44		COG0788	F	Formyltetrahydrofolate hydrolase
Cj0944c	gi|121612099|ref|NC_008787.1|	98.32	2733	44	2	4	2735	889481	892212	0	4791	99.9269	CJJ81176_0968	890478	891212	-	244	CDS	-	conserved domain protein	12	44		-
Cj1539c	gi|121612099|ref|NC_008787.1|	99.96	2720	1	0	1	2720	1445252	1447971	0	5018	100	CJJ81176_1524	1446252	1446938	-	228	CDS	-	tungstate ABC transporter, permease protein, putative	12	48		COG4662	H	ABC-type tungstate transport system, periplasmic component
Cj0411	gi|121612099|ref|NC_008787.1|	99.98	4187	1	0	1	4187	378392	382578	0	7727	100	CJJ81176_0435	379392	381578	+	728	CDS	-	GTP-binding protein	18	49		COG0486	R	tRNA U34 5-carboxymethylaminomethyl modifying GTPase MnmE/TrmE
Cj1286c	gi|121612099|ref|NC_008787.1|	99.16	2627	22	0	1	2627	1218793	1221419	0	4730	100	CJJ81176_1303	1219793	1220419	-	208	CDS	upp	uracil phosphoribosyltransferase	16	50		COG0035	F	Uracil phosphoribosyltransferase
Cj0018c	gi|121612099|ref|NC_008787.1|	99.91	2168	2	0	1	2168	22258	24425	0	3993	100	CJJ81176_0045	23258	23425	-	55	CDS	-	hypothetical protein	3	50		-
Cj1112c	gi|121612099|ref|NC_008787.1|	98.56	2361	33	1	1	2360	1046816	1049176	0	4170	100.042	CJJ81176_1130	1047817	1048176	-	119	CDS	msrB	methionine-R-sulfoxide reductase	14	53		COG0229	O	Peptide methionine sulfoxide reductase MsrB
Cj1111c	gi|121612099|ref|NC_008787.1|	98.82	2628	30	1	1	2627	1046175	1048802	0	4680	100.038	CJJ81176_1129	1047176	1047802	-	208	CDS	-	integral membrane protein, MarC family	18	53		COG2095	U	Small neutral amino acid transporter SnatA, MarC family
Cj1316c	gi|121612099|ref|NC_008787.1|	99.01	3137	31	0	1	3137	1244122	1247258	0	5622	100	CJJ81176_1333	1245122	1246258	-	378	CDS	-	flagellin modification protein, PseA	21	54		COG0037	D	tRNA(Ile)-lysidine synthase TilS/MesJ
Cj1072	gi|121612099|ref|NC_008787.1|	98.63	2261	27	2	1	2261	1007689	1009945	0	4000	100	CJJ81176_1090	1008686	1008946	+	86	CDS	rpsR	ribosomal protein S18	5	54		COG0238	J	Ribosomal protein S18
Cj0322	gi|121612099|ref|NC_008787.1|	99.34	2411	16	0	1	2411	296952	299362	0	4364	100	CJJ81176_0344	297952	298362	+	136	CDS	-	transcriptional regulator, Fur family	24	55		COG0735	P	Fe2+ or Zn2+ uptake regulation protein
Cj0984	gi|121612099|ref|NC_008787.1|	98.47	2742	40	2	1	2741	923509	926249	0	4830	100.036	CJJ81176_1003	924509	925249	+	246	CDS	-	conserved hypothetical protein	11	55		COG3022	S	Cytoplasmic iron level regulating protein YaaA, DUF328/UPF0246 family
Cj1374c	gi|121612099|ref|NC_008787.1|	99.27	2603	19	0	1	2603	1299209	1301811	0	4702	100	CJJ81176_1377	1300209	1300811	-	200	CDS	-	non-canonical purine NTP pyrophosphatase, RdgB/HAM1 family	16	57		COG0127	F	Inosine/xanthosine triphosphate pyrophosphatase, all-alpha NTP-PPase family
Cj1212c	gi|121612099|ref|NC_008787.1|	99.82	2807	5	0	1	2807	1141484	1144290	0	5156	100	CJJ81176_1225	1142484	1143290	-	268	CDS	yihY	YihY family protein	15	58		COG1295	S	Uncharacterized membrane protein, BrkB/YihY/UPF0761 family (not an RNase)
Cj0610c	gi|121612099|ref|NC_008787.1|	99.7	3012	7	2	1	3011	565999	569009	0	5511	100.033	CJJ81176_0639	566999	568009	-	336	CDS	-	conserved hypothetical protein	23	58		COG2845	S	Uncharacterized protein
Cj1075	gi|121612099|ref|NC_008787.1|	99.41	2390	14	0	1	2390	1011206	1013595	0	4337	100	CJJ81176_1093	1012206	1012595	+	129	CDS	-	conserved hypothetical protein	25	58		COG1699	S	Flagellar assembly factor FliW
Cj1167	gi|121612099|ref|NC_008787.1|	98.7	2929	34	4	1	2927	1097443	1100369	0	5195	100.068	CJJ81176_1182	1098444	1099370	+	308	CDS	ldh	L-lactate dehydrogenase	6	59		COG0039	C	Malate/lactate dehydrogenase
Cj0097	gi|121612099|ref|NC_008787.1|	98.59	2757	38	1	1	2756	115601	118357	0	4874	100.036	CJJ81176_0132	116566	117357	+	263	CDS	proB	glutamate 5-kinase	12	59		COG0263	E	Glutamate 5-kinase
Cj1257c	gi|121612099|ref|NC_008787.1|	99.91	3185	3	0	1	3185	1187832	1191016	0	5866	100	CJJ81176_1273	1188832	1190016	-	394	CDS	-	multidrug resistance efflux transporter, authentic frameshift	19	59		COG2814	G	Predicted arabinose efflux permease, MFS family
Cj0255c	gi|121612099|ref|NC_008787.1|	98.59	2761	36	3	1	2759	238409	241168	0	4879	100.072	CJJ81176_0282	239410	240189	-	259	CDS	xth	exodeoxyribonuclease III	21	59		COG0708	L	Exonuclease III
Cj0637c	gi|121612099|ref|NC_008787.1|	98.56	2498	36	0	1	2498	591739	594236	0	4414	100	CJJ81176_0665	592739	593236	-	165	CDS	msrA	peptide methionine sulfoxide reductase	17	59		COG0225	O	Peptide methionine sulfoxide reductase MsrA
Cj1231	gi|121612099|ref|NC_008787.1|	98.68	3628	45	3	1	3626	1159830	1163456	0	6431	100.055	CJJ81176_1245	1160831	1162456	+	541	CDS	-	sodium/hydrogen exchanger family protein	17	59		COG0475	P	Kef-type K+ transport system, membrane component KefB
Cj0880c	gi|121612099|ref|NC_008787.1|	98	2246	39	2	4	2243	815773	818018	0	3893	100.134	CJJ81176_0888	816776	817018	-	80	CDS	-	conserved hypothetical protein	16	60		-
Cj1550c	gi|121612099|ref|NC_008787.1|	100	3767	0	0	1	3767	1456223	1459989	0	6957	100	CJJ81176_1535	1457223	1458989	-	588	CDS	-	RloH	17	62		COG1123	R	ABC-type glutathione transport system ATPase component, contains duplicated ATPase domain
Cj0461c	gi|121612099|ref|NC_008787.1|	99.94	3188	2	0	1	3188	425907	429094	0	5877	100	CJJ81176_0486	426907	428094	-	395	CDS	-	transporter, putative	19	62		-
Cj0447	gi|121612099|ref|NC_008787.1|	98.5	2599	35	4	1	2597	415190	417786	0	4580	100.077	CJJ81176_0472	416190	416786	+	198	CDS	-	NUDIX domain protein	16	63		-
Cj1419c	gi|121612099|ref|NC_008787.1|	98.18	2745	49	1	1	2745	1339209	1341952	0	4791	99.3845	CJJ81176_1418	1340209	1340988	-	259	CDS	-	putative methyltransferase	20	64		COG2226	H	Ubiquinone/menaquinone biosynthesis C-methylase UbiE
Cj1474c	gi|121612099|ref|NC_008787.1|	98.68	3419	39	1	1	3419	1384987	1388399	0	6059	100	CJJ81176_1467	1385987	1387399	-	470	CDS	ctsD	general secretory pathway protein D	15	64		COG1450	NU	Type II secretory pathway component GspD/PulD (secretin)
Cj1210	gi|121612099|ref|NC_008787.1|	99.88	2558	3	0	1	2558	1139724	1142281	0	4708	100	CJJ81176_1224	1140724	1141281	+	185	CDS	-	DedA family protein	12	64		COG0586	S	Uncharacterized membrane protein DedA, SNARE-associated domain
Cj1546	gi|121612099|ref|NC_008787.1|	100	2348	0	0	1	2348	1451035	1453382	0	4337	100	CJJ81176_1531	1452035	1452382	+	115	CDS	-	transcriptional regulator, putative	5	65		COG1733	K	DNA-binding transcriptional regulator, HxlR family
Cj1109	gi|121612099|ref|NC_008787.1|	98.87	2645	30	0	4	2648	1044139	1046783	0	4719	99.8867	CJJ81176_1127	1045136	1045783	+	215	CDS	aat	leucyl/phenylalanyl-tRNA--protein transferase	19	66		COG2360	O	Leu/Phe-tRNA-protein transferase
Cj1225	gi|121612099|ref|NC_008787.1|	99.82	2249	4	0	1	2249	1154422	1156670	0	4132	100	CJJ81176_1238	1155422	1155670	+	82	CDS	-	conserved hypothetical protein	17	66		COG4710	R	Predicted DNA-binding protein with an HTH domain
Cj1378	gi|121612099|ref|NC_008787.1|	99.91	3323	3	0	1	3323	1303033	1306355	0	6120	100	CJJ81176_1380	1304033	1305355	+	440	CDS	selA	L-seryl-tRNA selenium transferase	29	67		COG1921	E	Seryl-tRNA(Sec) selenium transferase
Cj0009	gi|121612099|ref|NC_008787.1|	98.09	2462	46	1	986	3446	14365	16826	0	4285	71.4452	CJJ81176_0035	14381	15826	+	481	CDS	gltD	glutamate synthase, small subunit	12	68		COG0493	ER	NADPH-dependent glutamate synthase beta chain or related oxidoreductase
Cj0977	gi|121612099|ref|NC_008787.1|	98.6	2579	36	0	1	2579	917346	919924	0	4564	100	CJJ81176_0996	918346	918924	+	192	CDS	-	conserved hypothetical protein	25	68		COG2050	Q	Acyl-coenzyme A thioesterase PaaI, contains HGG motif
Cj1726c	gi|121612099|ref|NC_008787.1|	99.76	2882	7	0	1	2882	1609607	1612488	0	5284	100	CJJ81176_0022	1610607	1611488	-	293	CDS	metA	homoserine O-succinyltransferase	3	69		COG1897	E	Homoserine trans-succinylase
Cj0454c	gi|121612099|ref|NC_008787.1|	98.6	2570	36	0	1	2570	420529	423098	0	4547	100	CJJ81176_0479	421529	422047	-	172	CDS	-	hypothetical protein	8	69		-
Cj1107	gi|121612099|ref|NC_008787.1|	98.34	2291	38	0	1	2291	1041745	1044035	0	4021	100	CJJ81176_1125	1042745	1043035	+	96	CDS	-	conserved hypothetical protein	13	70		COG2127	S	ATP-dependent Clp protease adapter protein ClpS
Cj1193c	gi|121612099|ref|NC_008787.1|	98.97	2807	29	0	1	2807	1122001	1124807	0	5024	100	CJJ81176_1208	1123001	1123807	-	268	CDS	-	hypothetical protein	17	70		-
Cj0557c	gi|121612099|ref|NC_008787.1|	99.74	3086	8	0	1	3086	515502	518587	0	5655	100	CJJ81176_0582	516502	517587	-	361	CDS	-	membrane protein, putative	19	71		COG1289	S	Uncharacterized membrane protein YccC
Cj0575	gi|121612099|ref|NC_008787.1|	98.5	2465	37	0	1	2465	532451	534915	0	4348	100	CJJ81176_0603	533451	533915	+	154	CDS	ilvH	acetolactate synthase, small subunit	14	74		COG0440	E	Acetolactate synthase, small subunit
Cj0090	gi|121612099|ref|NC_008787.1|	98.73	2369	29	1	1	2369	109960	112327	0	4207	100	CJJ81176_0125	110960	111328	+	122	CDS	-	lipoprotein, putative	19	74		-
Cj0784	gi|121612099|ref|NC_008787.1|	98.9	2915	29	2	1	2915	736141	739052	0	5203	100	CJJ81176_0805	737141	738055	+	304	CDS	napL	napL protein	21	74		-
Cj0064c	gi|121612099|ref|NC_008787.1|	99.62	3455	13	0	1	3455	86961	90415	0	6309	100	CJJ81176_0102	87961	89415	-	484	CDS	flhF	flagellar biosynthetic protein FlhF	34	75		COG1419	N	Flagellar biosynthesis GTPase FlhF
Cj1650	gi|121612099|ref|NC_008787.1|	98.6	2504	32	3	1	2501	1550019	1552522	0	4427	100.12	CJJ81176_1641	1551019	1551519	+	166	CDS	-	conserved hypothetical protein	21	75		-
Cj0529c	gi|121612099|ref|NC_008787.1|	98.77	3002	36	1	1	3002	486832	489832	0	5337	100	CJJ81176_0554	487831	488919	-	362	CDS	-	conserved hypothetical protein	26	76		COG1559	R	Cell division protein YceG, involved in septum cleavage
Cj0252	gi|121612099|ref|NC_008787.1|	98.38	2474	40	0	1	2474	236526	238999	0	4348	100	CJJ81176_0279	237526	237999	+	157	CDS	moaC	molybdenum cofactor biosynthesis protein MoaC	15	78		COG0315	H	Molybdenum cofactor biosynthesis enzyme
Cj1379	gi|121612099|ref|NC_008787.1|	99.45	3806	21	0	1	3806	1304352	1308157	0	6913	100	CJJ81176_1381	1305352	1307157	+	601	CDS	selB	selenocysteine-specific elongation factor	20	78		COG3276	J	Selenocysteine-specific translation elongation factor
Cj0243c	gi|121612099|ref|NC_008787.1|	98.64	3167	42	1	1	3167	229465	232630	0	5609	100	CJJ81176_0267	230465	231631	-	388	CDS	-	conserved hypothetical protein	23	78		-
Cj1030c	gi|121612099|ref|NC_008787.1|	99.71	3797	10	1	1	3797	967224	971019	0	6950	100	CJJ81176_1049	968224	970020	-	598	CDS	lepA	GTP-binding protein LepA	34	79		COG0481	M	Translation elongation factor EF-4, membrane-bound GTPase
Cj1000	gi|121612099|ref|NC_008787.1|	99.27	2882	21	0	1	2882	935901	938782	0	5206	100	CJJ81176_1018	936901	937782	+	293	CDS	-	transcriptional regulator, LysR family	18	81		COG0583	K	DNA-binding transcriptional regulator, LysR family
Cj0559	gi|121612099|ref|NC_008787.1|	99.8	2936	6	0	1	2936	517887	520822	0	5389	100	CJJ81176_0584	518887	519822	+	311	CDS	-	pyridine nucleotide-disulphide oxidoreductase family protein	22	81		COG0492	O	Thioredoxin reductase
Cj1179c	gi|121612099|ref|NC_008787.1|	99.31	2768	19	0	1	2768	1106976	1109743	0	5007	100	CJJ81176_1194	1107976	1108743	-	255	CDS	fliR	flagellar biosynthetic protein FliR	26	83		COG1684	NU	Flagellar biosynthesis protein FliR
Cj0254	gi|121612099|ref|NC_008787.1|	98.48	3161	45	3	1	3159	237230	240389	0	5568	100	CJJ81176_0281	238254	239390	+	378	CDS	-	hypothetical protein	33	83		-
Cj1715	gi|121612099|ref|NC_008787.1|	98.89	1713	19	0	819	2531	1602390	1604102	0	3059	67.6808	CJJ81176_0013	1602572	1603102	+	176	CDS	-	acetyltransferase, GNAT family	17	84		COG0456	R	Ribosomal protein S18 acetylase RimI and related acetyltransferases
Cj0241c	gi|121612099|ref|NC_008787.1|	98.83	2402	28	0	1	2402	228927	231328	0	4281	100	CJJ81176_0266	229927	230328	-	133	CDS	-	conserved hypothetical protein, authentic frameshift	20	85		COG2703	P	Hemerythrin
Cj1532	gi|121612099|ref|NC_008787.1|	99.3	2732	19	0	1	2732	1437615	1440346	0	4940	100	CJJ81176_1517	1438615	1439346	+	243	CDS	-	mannosyl-glycoprotein endo-beta-N-acetylglucosamidase domain protein	21	87		COG2992	R	Uncharacterized FlgJ-related protein
Cj0436	gi|121612099|ref|NC_008787.1|	98.26	2412	39	3	1	2411	405281	407690	0	4218	100.041	CJJ81176_0462	406284	406691	+	135	CDS	-	conserved hypothetical protein	20	88		COG5015	S	Uncharacterized protein, pyridoxamine 5'-phosphate oxidase (PNPOx-like) family
Cj1505c	gi|121612099|ref|NC_008787.1|	99.53	2574	10	2	1	2573	1417294	1419866	0	4686	100.039	CJJ81176_1497	1418294	1418866	-	190	CDS	-	conserved hypothetical protein	28	89		COG0425	O	TusA-related sulfurtransferase
Cj0917c	gi|121612099|ref|NC_008787.1|	99.32	4112	28	0	1	4112	851837	855948	0	7439	100	CJJ81176_0924	852837	854948	-	703	CDS	cstA	carbon starvation protein A	26	89		COG1966	T	Carbon starvation protein CstA
Cj0717	gi|121612099|ref|NC_008787.1|	98.28	2330	40	0	1	2330	665903	668232	0	4082	100	CJJ81176_0740	666903	667232	+	109	CDS	-	conserved hypothetical protein	23	90		COG1393	P	Arsenate reductase and related proteins, glutaredoxin family
Cj0225	gi|121612099|ref|NC_008787.1|	98.69	2447	31	1	1	2447	214986	217431	0	4340	100	CJJ81176_0250	215985	216431	+	148	CDS	-	acetyltransferase, GNAT family	19	90		COG0456	R	Ribosomal protein S18 acetylase RimI and related acetyltransferases
Cj1648	gi|121612099|ref|NC_008787.1|	98.72	2891	37	0	1	2891	1548474	1551364	0	5134	100	CJJ81176_1639	1549474	1550364	+	296	CDS	-	ABC transporter, periplasmic substrate-binding protein, putative	16	91		COG1463	Q	ABC-type transporter Mla maintaining outer membrane lipid asymmetry, periplasmic component MlaD
Cj0990c	gi|121612099|ref|NC_008787.1|	98.99	2762	26	2	1	2762	927070	929829	0	4944	100	CJJ81176_1008	928068	928829	-	253	CDS	-	hypothetical protein	21	91		-
Cj1166c	gi|121612099|ref|NC_008787.1|	98.6	2778	37	2	1	2777	1096601	1099377	0	4913	100.036	CJJ81176_1181	1097600	1098376	-	258	CDS	-	membrane protein, putative	18	92		COG2966	S	Uncharacterized membrane protein YjjP, DUF1212 family
Cj0449c	gi|121612099|ref|NC_008787.1|	98.47	2217	30	4	1	2216	416925	419138	0	3903	100.045	CJJ81176_0474	417925	418140	-	71	CDS	-	conserved hypothetical protein	16	93		COG2841	S	Uncharacterized conserved protein YdcH, DUF465 family
Cj1513c	gi|121612099|ref|NC_008787.1|	99.36	2192	14	0	1	2192	1426242	1428433	0	3971	100	CJJ81176_1505	1427242	1427433	-	63	CDS	-	tat domain protein	14	93		-
Cj1503c	gi|121612099|ref|NC_008787.1|	99.64	5490	18	2	1	5489	1412643	1418131	0	10030	100.018	CJJ81176_1495	1413643	1417131	-	1162	CDS	-	bifunctional putA protein, putative	47	97		COG1012	C	Acyl-CoA reductase or other NAD-dependent aldehyde dehydrogenase
Cj0413	gi|121612099|ref|NC_008787.1|	99.85	2705	4	0	1	2705	382397	385101	0	4974	100	CJJ81176_0437	383397	384101	+	234	CDS	-	conserved hypothetical protein	28	97		COG0790	R	TPR repeat
Cj0281c	gi|121612099|ref|NC_008787.1|	98.89	2979	31	2	1	2978	263463	266440	0	5317	100.034	CJJ81176_0307	264463	265440	-	325	CDS	tal	transaldolase	33	98		COG0176	G	Transaldolase
Cj1021c	gi|121612099|ref|NC_008787.1|	98.81	2192	25	1	1	2192	959146	961336	0	3903	100	CJJ81176_1040	960146	960337	-	63	CDS	-	porin domain protein	13	98		-
Cj0238	gi|121612099|ref|NC_008787.1|	99.05	3886	35	1	1	3884	224679	228564	0	6970	100.051	CJJ81176_0263	225679	227562	+	627	CDS	-	mechanosensitive ion channel family protein	27	100		COG0668	M	Small-conductance mechanosensitive channel
Cj0228c	gi|121612099|ref|NC_008787.1|	99.01	2629	25	1	1	2628	217490	220118	0	4710	99.962	CJJ81176_0253	218491	219120	-	209	CDS	pcm	protein-L-isoaspartate O-methyltransferase	24	101		COG2518	O	Protein-L-isoaspartate O-methyltransferase
Cj0685c	gi|121612099|ref|NC_008787.1|	99.22	3354	23	3	1	3353	633276	636627	0	6047	100.03	CJJ81176_0708	634193	635587	-	464	CDS	-	invasion phenotype protein	22	103		-
Cj0771c	gi|121612099|ref|NC_008787.1|	98.67	2774	33	4	1	2771	720133	722905	0	4915	100.108	CJJ81176_0792	721133	721903	-	256	CDS	-	lipoprotein, NLPA family	27	108		COG1464	P	ABC-type metal ion transport system, periplasmic component/surface antigen
Cj0605	gi|121612099|ref|NC_008787.1|	98.4	3193	48	3	1	3191	559093	562284	0	5611	100.063	CJJ81176_0634	560094	561284	+	396	CDS	-	carboxypeptidase	32	108		COG1473	R	Metal-dependent amidase/aminoacylase/carboxypeptidase
Cj0909	gi|121612099|ref|NC_008787.1|	98.76	2422	28	2	1	2420	846449	848870	0	4305	100.083	CJJ81176_0917	847451	847870	+	139	CDS	-	conserved hypothetical protein	20	110		COG2847	S	Copper(I)-binding protein
Cj0844c	gi|121612099|ref|NC_008787.1|	98.12	2282	43	0	1	2282	790232	792513	0	3976	100	CJJ81176_0860	791232	791513	-	93	CDS	-	YGGT family protein	11	120		-
Cj1502c	gi|121612099|ref|NC_008787.1|	99.54	3488	16	0	1	3488	1411156	1414643	0	6353	100	CJJ81176_1494	1412156	1413625	-	489	CDS	putP	sodium/proline permease	48	123		COG0591	ER	Na+/proline symporter
Cj0081	gi|121612099|ref|NC_008787.1|	99.97	3563	1	0	1	3563	101060	104622	0	6575	100	CJJ81176_0118	102060	103622	+	520	CDS	cydA	cytochrome d ubiquinol oxidase, subunit I	28	124		COG1271	C	Cytochrome bd-type quinol oxidase, subunit 1
Cj0558c	gi|121612099|ref|NC_008787.1|	99.81	3233	6	0	1	3233	516584	519816	0	5938	100	CJJ81176_0583	517584	518816	-	410	CDS	proA	gamma-glutamyl phosphate reductase	22	124		COG0014	E	Gamma-glutamyl phosphate reductase
Cj1486c	gi|121612099|ref|NC_008787.1|	99.68	2222	7	0	1	2222	1399322	1401543	0	4065	100	CJJ81176_1478	1400322	1400540	-	72	CDS	-	hypothetical protein	12	124		-
Cj0467	gi|121612099|ref|NC_008787.1|	98.67	2704	33	3	1	2702	432334	435036	0	4791	100.074	CJJ81176_0492	433335	434036	+	233	CDS	-	amino acid ABC transporter, permease protein, His/Glu/Gln/Arg/opine family	33	125		COG0765	E	ABC-type amino acid transport system, permease component
Cj0923c	gi|121612099|ref|NC_008787.1|	98.82	2786	29	4	1	2784	858241	861024	0	4959	99.8924	CJJ81176_0930	859241	860029	-	262	CDS	cheR	chemotaxis protein methyltransferase CheR	28	125		COG1352	NT	Methylase of chemotaxis methyl-accepting proteins
Cj0950c	gi|121612099|ref|NC_008787.1|	99.88	2435	3	0	1	2435	895801	898235	0	4481	100	CJJ81176_0974	896801	897235	-	144	CDS	-	conserved hypothetical protein	21	127		COG3187	O	Heat shock protein HslJ
Cj0772c	gi|121612099|ref|NC_008787.1|	98.24	2777	45	4	1	2774	720952	723727	0	4854	100.108	CJJ81176_0793	721952	722725	-	257	CDS	-	lipoprotein, NLPA family	27	128		COG1464	P	ABC-type metal ion transport system, periplasmic component/surface antigen
Cj1262	gi|121612099|ref|NC_008787.1|	99.38	3236	20	0	1	3236	1193115	1196350	0	5866	100	CJJ81176_1278	1194175	1195350	+	391	CDS	racS	sensor histidine kinase	42	129		COG0642	T	Signal transduction histidine kinase
Cj0182	gi|121612099|ref|NC_008787.1|	98.18	2258	37	4	951	3206	183618	185873	0	3940	70.4304	CJJ81176_0213	183674	184873	+	399	CDS	-	antibiotic transport protein, putative	43	134		COG1133	I	ABC-type long-chain fatty acid transport system, fused permease and ATPase components
Cj0062c	gi|121612099|ref|NC_008787.1|	99.79	2357	5	0	1	2357	85727	88083	0	4325	100	CJJ81176_0100	86727	87083	-	118	CDS	-	membrane protein, putative	25	134		-
Cj0351	gi|121612099|ref|NC_008787.1|	98.87	2309	26	0	1	2309	324260	326568	0	4120	100	CJJ81176_0375	325260	325568	+	102	CDS	fliN	flagellar switch protein FliN	27	135		COG1886	NU	Flagellar motor switch/type III secretory pathway protein FliN
Cj0919c	gi|121612099|ref|NC_008787.1|	98.98	2660	27	0	1	2660	855152	857811	0	4763	100	CJJ81176_0926	856152	856811	-	219	CDS	-	amino acid ABC transporter, permease protein PEB1	28	136		COG0765	E	ABC-type amino acid transport system, permease component
Cj0327	gi|121612099|ref|NC_008787.1|	99.19	2349	19	0	1	2349	301557	303905	0	4233	99.9149	CJJ81176_0349	302557	302907	+	116	CDS	-	endoribonuclease L-PSP family protein	24	137		COG0251	J	Enamine deaminase RidA, house cleaning of reactive enamine intermediates, YjgF/YER057c/UK114 family
Cj1475c	gi|121612099|ref|NC_008787.1|	98.06	2318	39	1	1	2318	1386377	1388688	0	4026	100	CJJ81176_1468	1387377	1387688	-	103	CDS	ctsR	transformation system protein	8	138		-
Cj1452	gi|121612099|ref|NC_008787.1|	99.08	2712	22	3	4	2714	1366653	1369362	0	4867	99.9263	CJJ81176_1445	1367649	1368362	+	237	CDS	-	membrane protein, putative	23	139		-
Cj0468	gi|121612099|ref|NC_008787.1|	98.68	2658	33	2	1	2657	433028	435684	0	4713	100.038	CJJ81176_0493	434029	434685	+	218	CDS	-	amino acid ABC transporter, permease protein, His/Glu/Gln/Arg/opine family	32	140		COG0765	E	ABC-type amino acid transport system, permease component
Cj0611c	gi|121612099|ref|NC_008787.1|	99.94	3377	2	0	1	3377	567010	570386	0	6226	100	CJJ81176_0640	568010	569386	-	458	CDS	algI	alginate O-acetyltransferase AlgI	36	142		COG1696	M	D-alanyl-lipoteichoic acid acyltransferase DltB, MBOAT superfamily
Cj1548c	gi|121612099|ref|NC_008787.1|	100	3077	0	0	1	3077	1451821	1454897	0	5683	100	CJJ81176_1533	1452821	1453897	-	358	CDS	-	oxidoreductase, zinc-binding dehydrogenase family	29	142		COG1064	R	D-arabinose 1-dehydrogenase, Zn-dependent alcohol dehydrogenase family
Cj0825	gi|121612099|ref|NC_008787.1|	98.34	2778	44	2	1	2777	771223	773999	0	4874	100.036	CJJ81176_0842	772223	772999	+	258	CDS	-	peptidase, A24 family	6	147		COG1989	NOU	Prepilin signal peptidase PulO (type II secretory pathway) or related peptidase
Cj0376	gi|121612099|ref|NC_008787.1|	98.3	2825	48	0	1	2825	346110	348934	0	4951	100	CJJ81176_0400	347110	347934	+	274	CDS	-	hypothetical protein	22	148		-
Cj0391c	gi|121612099|ref|NC_008787.1|	99.32	2636	18	0	1	2636	360083	362718	0	4769	100	CJJ81176_0414	361083	361718	-	211	CDS	-	conserved domain protein	34	150		-
Cj1087c	gi|121612099|ref|NC_008787.1|	98.52	2903	43	0	1	2903	1020482	1023384	0	5123	100	CJJ81176_1105	1021482	1022384	-	300	CDS	-	peptidase, M23/M37 family	35	152		COG0739	M	Murein DD-endopeptidase MepM and murein hydrolase activator NlpD, contain LysM domain
Cj1613c	gi|121612099|ref|NC_008787.1|	99.09	2757	23	2	1	2756	1515421	1518176	0	4951	100.036	CJJ81176_1600	1516421	1517176	-	251	CDS	-	conserved hypothetical protein	35	152		COG0748	P	Putative heme iron utilization protein
Cj1514c	gi|121612099|ref|NC_008787.1|	99.04	2714	26	0	1	2714	1426408	1429121	0	4868	100	CJJ81176_1506	1427408	1428109	-	233	CDS	-	conserved hypothetical protein	35	155		COG3381	R	Cytoplasmic chaperone TorD involved in molybdoenzyme TorA maturation
Cj0946	gi|121612099|ref|NC_008787.1|	99.49	3347	17	0	1	3347	891614	894960	0	6087	100	CJJ81176_0970	892614	893960	+	448	CDS	-	lipoprotein, putative	42	163		COG0791	M	Cell wall-associated hydrolase, NlpC family
Cj0418c	gi|121612099|ref|NC_008787.1|	98.72	2725	11	4	1	2703	386247	388969	0	4817	100.739	CJJ81176_0441	387247	387972	-	241	CDS	-	conserved domain protein	33	164		-
Cj0203	gi|121612099|ref|NC_008787.1|	99.79	3349	4	3	1	3347	202387	205734	0	6143	100.06	CJJ81176_0235	203388	204734	+	448	CDS	-	citrate transporter, authentic frameshift	53	165		COG2851	C	Mg2+/citrate symporter
Cj0077c	gi|121612099|ref|NC_008787.1|	99.96	2570	1	0	1	2570	98533	101102	0	4741	100	CJJ81176_0114	99533	100102	-	189	CDS	cdtC	cytolethal distending toxin, subunit C	29	174		-
Cj1604	gi|121612099|ref|NC_008787.1|	98.1	2578	48	1	47	2624	1507321	1509897	0	4488	98.247	CJJ81176_1591	1508275	1508898	+	207	CDS	hisI	phosphoribosyl-ATP pyrophosphatase/phosphoribosyl-AMP cyclohydrolase	41	175		COG0139	E	Phosphoribosyl-AMP cyclohydrolase
Cj0334	gi|121612099|ref|NC_008787.1|	98.77	2597	31	1	1	2597	305404	307999	0	4617	100	CJJ81176_0356	306403	306999	+	198	CDS	-	antioxidant, AhpC/Tsa family	39	175		COG0450	O	Alkyl hydroperoxide reductase subunit AhpC (peroxiredoxin)
Cj1589	gi|121612099|ref|NC_008787.1|	98.57	2799	39	1	1	2798	1496689	1499487	0	4946	100.036	CJJ81176_1577	1497690	1498487	+	265	CDS	-	conserved domain protein	21	178		COG0491	R	Glyoxylase or a related metal-dependent hydrolase, beta-lactamase superfamily II
Cj0093	gi|121612099|ref|NC_008787.1|	99.47	3203	16	1	1	3203	112404	115605	0	5819	100	CJJ81176_0128	113404	114606	+	400	CDS	-	hypothetical protein	44	179		COG1462	M	Curli biogenesis system outer membrane secretion channel CsgG
Cj0365c	gi|121612099|ref|NC_008787.1|	99.57	3476	15	0	1	3476	334137	337612	0	6336	99.9138	CJJ81176_0388	335137	336615	-	492	CDS	cmeC	RND efflux system, outer membrane lipoprotein CmeC	51	180		COG1538	MU	Outer membrane protein TolC
Cj1192	gi|121612099|ref|NC_008787.1|	98.82	3377	40	0	1	3377	1120628	1124004	0	6015	100	CJJ81176_1207	1121628	1123004	+	458	CDS	dctA	C4-dicarboxylate transport protein	37	181		COG1301	C	Na+/H+-dicarboxylate symporter
Cj0609c	gi|121612099|ref|NC_008787.1|	98.84	3178	34	3	3	3179	564837	568012	0	5661	99.9685	CJJ81176_0638	565834	567012	-	392	CDS	-	conserved domain protein	15	182		COG2755	E	Lysophospholipase L1 or related esterase
Cj0438	gi|121612099|ref|NC_008787.1|	98.95	2966	31	0	1	2966	407860	410825	0	5306	100	CJJ81176_0464	408860	409825	+	321	CDS	sdhB	succinate dehydrogenase, iron-sulfur protein subunit	2	187		COG0479	C	Succinate dehydrogenase/fumarate reductase, Fe-S protein subunit
Cj0183	gi|121612099|ref|NC_008787.1|	98.75	3359	40	1	1	3359	183972	187328	0	5969	100	CJJ81176_0214	185044	186330	+	428	CDS	-	transporter, putative	19	187		COG1253	R	Hemolysin or related protein, contains CBS domains
Cj0857c	gi|121612099|ref|NC_008787.1|	99.91	3161	3	0	1	3161	801755	804915	0	5821	100	CJJ81176_0873	802755	803915	-	386	CDS	-	molybdopterin biosynthesis MoeA protein, putative	40	188		COG0303	H	Molybdopterin biosynthesis enzyme
Cj1031	gi|121612099|ref|NC_008787.1|	99.66	3274	10	1	1	3274	969147	972419	0	5984	99.9695	CJJ81176_1050	970146	971420	+	424	CDS	-	conserved hypothetical protein, authentic frameshift	42	190		COG1538	MU	Outer membrane protein TolC
Cj1173	gi|121612099|ref|NC_008787.1|	98.59	2343	31	2	1	2342	1102159	1104500	0	4143	100.043	CJJ81176_1188	1103159	1103500	+	113	CDS	-	multidrug resistance protein, SMR family	19	191		COG2076	P	Multidrug transporter EmrE and related cation transporters
Cj0414	gi|121612099|ref|NC_008787.1|	99.82	2729	5	0	1	2729	383237	385965	0	5012	100	CJJ81176_0438	384237	384965	+	242	CDS	-	conserved hypothetical protein	54	202		-
Cj1278c	gi|121612099|ref|NC_008787.1|	98.4	3180	49	2	1	3179	1211157	1214335	0	5589	100.031	CJJ81176_1294	1212157	1213335	-	392	CDS	trmB	tRNA (guanine-N(7)-)-methyltransferase	36	211		COG0220	R	tRNA G46 methylase TrmB
Cj0226	gi|121612099|ref|NC_008787.1|	98.81	2846	33	1	1	2846	215436	218280	0	5066	100	CJJ81176_0251	216441	217280	+	279	CDS	argB	acetylglutamate kinase	29	213		COG0548	E	Acetylglutamate kinase
Cj0770c	gi|121612099|ref|NC_008787.1|	98.42	2777	44	0	1	2777	719347	722123	0	4885	100	CJJ81176_0791	720347	721123	-	258	CDS	-	lipoprotein, NLPA family	40	214		COG1464	P	ABC-type metal ion transport system, periplasmic component/surface antigen
Cj0456c	gi|121612099|ref|NC_008787.1|	98.55	2960	43	0	1	2960	421561	424520	0	5228	100	CJJ81176_0481	422561	423520	-	319	CDS	-	hypothetical protein	29	216		-
Cj0820c	gi|121612099|ref|NC_008787.1|	99.6	1737	7	0	999	2735	767621	769357	0	3169	63.5101	CJJ81176_0837	767623	768357	-	244	CDS	fliP	flagellar biosynthetic protein FliP	41	219		COG1338	NU	Flagellar biosynthetic protein FliP
Cj0901	gi|121612099|ref|NC_008787.1|	98.87	2743	30	1	1	2742	840240	842982	0	4892	99.9636	CJJ81176_0910	841241	841984	+	247	CDS	-	amino acid ABC tansporter, permease protein, His/Glu/Gln/Arg/opine family	32	220		COG0765	E	ABC-type amino acid transport system, permease component
Cj0011c	gi|121612099|ref|NC_008787.1|	99.06	2240	21	0	1	2240	15435	17674	0	4021	100	CJJ81176_0037	16435	16674	-	79	CDS	comEA	competence protein ComEA	24	222		COG1555	L	DNA uptake protein ComE and related DNA-binding proteins
Cj1024c	gi|121612099|ref|NC_008787.1|	98.55	3302	48	0	1	3302	960935	964236	0	5832	100	CJJ81176_1043	961935	963236	-	433	CDS	-	sigma-54 dependent DNA-binding response regulator	47	222		COG2204	T	DNA-binding transcriptional response regulator, NtrC family, contains REC, AAA-type ATPase, and a Fis-type DNA-binding domains
Cj1361c	gi|121612099|ref|NC_008787.1|	100	2453	0	0	1	2453	1277618	1280070	0	4530	100	CJJ81176_1363	1278618	1279070	-	150	CDS	-	conserved hypothetical protein	29	223		-
Cj1541	gi|121612099|ref|NC_008787.1|	99.96	2768	1	0	1	2768	1446968	1449735	0	5107	100	CJJ81176_1526	1447968	1448735	+	255	CDS	-	LamB/YcsF family protein	43	228		COG1540	R	Lactam utilization protein B (function unknown)
Cj0850c	gi|121612099|ref|NC_008787.1|	99.06	3188	30	0	1	3188	796335	799522	0	5722	100	CJJ81176_0866	797335	798522	-	395	CDS	-	major facilitator family protein	39	229		-
Cj0898	gi|121612099|ref|NC_008787.1|	99.03	2367	22	1	1	2366	839021	841387	0	4242	100.042	CJJ81176_0907	840021	840386	+	121	CDS	-	HIT family protein	33	234		COG0537	FGR	Diadenosine tetraphosphate (Ap4A) hydrolase or other HIT family hydrolase
Cj1121c	gi|121612099|ref|NC_008787.1|	98.01	2259	42	2	1	2259	1055387	1057642	0	3919	71.4647	CJJ81176_1139	1056387	1057547	-	386	CDS	pglE	general glycosylation pathway protein	58	237		COG0399	M	dTDP-4-amino-4,6-dideoxygalactose transaminase
Cj0691	gi|121612099|ref|NC_008787.1|	99.88	2492	3	0	1	2492	643263	645754	0	4586	100	CJJ81176_0714	644263	644754	+	163	CDS	-	membrane protein, putative	26	246		-
Cj0012c	gi|121612099|ref|NC_008787.1|	98.68	2648	35	0	1	2648	15739	18386	0	4697	100	CJJ81176_0038	16739	17290	-	183	CDS	rbr	rubrerythrin	47	248		COG1592	C	Rubrerythrin
Cj1496c	gi|121612099|ref|NC_008787.1|	99.68	2519	8	0	1	2519	1407250	1409768	0	4608	100	CJJ81176_1488	1408250	1408768	-	172	CDS	-	conserved hypothetical protein	35	248		COG3334	S	Flagellar motility protein MotE, a chaperone for MotC folding
Cj0453	gi|121612099|ref|NC_008787.1|	98.48	3294	49	1	1	3293	419245	422538	0	5805	100.03	CJJ81176_0478	420245	421537	+	430	CDS	thiC	thiamine biosynthesis protein ThiC	15	250		COG0422	H	Thiamine biosynthesis protein ThiC
Cj1174	gi|121612099|ref|NC_008787.1|	98.74	2309	29	0	1	2309	1102500	1104808	0	4104	100	CJJ81176_1189	1103500	1103808	+	102	CDS	-	multidrug resistance protein, SMR family	16	250		COG2076	P	Multidrug transporter EmrE and related cation transporters
Cj0882c	gi|121612099|ref|NC_008787.1|	99.57	4175	18	0	1	4175	817057	821231	0	7611	100	CJJ81176_0890	818057	820192	-	711	CDS	flhA	flagellar biosynthesis protein FlhA	89	253		COG1298	NU	Flagellar biosynthesis pathway, component FlhA
Cj1129c	gi|121612099|ref|NC_008787.1|	98.51	3080	46	0	1	3080	1063109	1066188	0	5433	100	CJJ81176_1146	1064109	1065188	-	359	CDS	pglH	general glycosylation pathway protein	52	257		COG0438	M	Glycosyltransferase involved in cell wall bisynthesis
Cj1205c	gi|121612099|ref|NC_008787.1|	98.53	3341	49	0	1	3341	1134769	1138109	0	5899	100	CJJ81176_1220	1135769	1137109	-	446	CDS	radA	DNA repair protein RadA	59	258		COG1066	O	Predicted ATP-dependent serine protease
Cj0403	gi|121612099|ref|NC_008787.1|	98.7	1540	20	0	1	1540	370527	372066	0	2734	60.487	CJJ81176_0427	371527	372306	+	259	CDS	-	conserved hypothetical protein	54	259		-
Cj0700	gi|121612099|ref|NC_008787.1|	99.11	2693	24	0	1	2693	653268	655960	0	4841	99.8887	CJJ81176_0723	654268	654963	+	231	CDS	-	conserved hypothetical protein	1	262		-
Cj0725c	gi|121612099|ref|NC_008787.1|	99.06	2544	23	1	1	2543	674542	677085	0	4564	100.039	CJJ81176_0748	675543	676085	-	180	CDS	mog	molybdenum cofactor biosynthesis protein	40	273		COG0521	H	Molybdopterin biosynthesis enzyme MoaB
Cj0915	gi|121612099|ref|NC_008787.1|	99.42	2411	14	0	1	2411	851206	853616	0	4375	99.8757	CJJ81176_0922	852206	852619	+	137	CDS	-	thioesterase family protein	37	276		COG1607	I	Acyl-CoA hydrolase
Cj0859c	gi|121612099|ref|NC_008787.1|	99.92	2429	2	0	1	2429	804234	806662	0	4475	100	CJJ81176_0875	805234	805662	-	142	CDS	-	hypothetical protein	34	285		-
Cj0352	gi|121612099|ref|NC_008787.1|	99.11	2798	25	0	1	2798	324569	327366	0	5029	100	CJJ81176_0376	325569	326366	+	265	CDS	-	conserved domain protein	41	287		-
Cj1245c	gi|121612099|ref|NC_008787.1|	98.87	3197	36	0	1	3197	1173496	1176692	0	5705	100	CJJ81176_1260	1174496	1175692	-	398	CDS	-	membrane protein, putative	39	293		-
Cj0612c	gi|121612099|ref|NC_008787.1|	99.92	2504	2	0	1	2504	568429	570932	0	4614	100	CJJ81176_0641	569429	569932	-	167	CDS	ftn	nonheme iron-containing ferritin	45	296		COG1528	P	Ferritin
Cj0781	gi|121612099|ref|NC_008787.1|	98.87	2741	31	0	1	2741	734096	736836	0	4891	100	CJJ81176_0802	735096	735836	+	246	CDS	napG	ferredoxin-type protein NapG	51	298		COG0437	C	Fe-S-cluster-containing dehydrogenase component
Cj1265c	gi|121612099|ref|NC_008787.1|	98.77	2693	33	0	1	2693	1195452	1198144	0	4791	100	CJJ81176_1281	1196452	1197168	-	238	CDS	hydC	quinone-reactive Ni/Fe hydrogenase, cytochrome b subunit	61	298		COG1969	C	Ni,Fe-hydrogenase I cytochrome b subunit
Cj0082	gi|121612099|ref|NC_008787.1|	99.55	3129	10	3	1	3125	102622	105750	0	5698	100.128	CJJ81176_0119	103622	104746	+	374	CDS	cydB	cytochrome d ubiquinol oxidase, subunit II	13	301		COG1294	C	Cytochrome bd-type quinol oxidase, subunit 2
Cj0902	gi|121612099|ref|NC_008787.1|	98.94	2730	28	1	1	2729	840976	843705	0	4879	100.037	CJJ81176_0911	841977	842705	+	242	CDS	-	amino acid ABC transporter, ATP-binding protein	28	313		COG1126	E	ABC-type polar amino acid transport system, ATPase component
Cj1115c	gi|121612099|ref|NC_008787.1|	99.08	2618	24	0	1	2618	1048792	1051409	0	4702	100	CJJ81176_1133	1049792	1050409	-	205	CDS	-	phosphatidylserine decarboxylase-related protein	39	333		COG0688	I	Phosphatidylserine decarboxylase
Cj0085c	gi|121612099|ref|NC_008787.1|	99.19	2700	18	3	1	2696	103940	106639	0	4861	100.148	CJJ81176_0120	104940	105635	-	231	CDS	-	aspartate racemase, putative	41	334		COG1794	M	Aspartate/glutamate racemase
Cj0924c	gi|121612099|ref|NC_008787.1|	98.75	2556	30	2	1	2555	859045	861599	0	4542	100.039	CJJ81176_0931	860045	860599	-	184	CDS	cheB	protein-glutamate methylesterase CheB	46	335		COG2201	NT	Chemotaxis response regulator CheB, contains REC and protein-glutamate methylesterase domains
Cj0782	gi|121612099|ref|NC_008787.1|	98.89	2783	31	0	1	2783	734833	737615	0	4968	100	CJJ81176_0803	735836	736615	+	259	CDS	napH	ferredoxin-type protein NapH	20	347		COG0348	C	Polyferredoxin
Cj1118c	gi|121612099|ref|NC_008787.1|	98.66	2393	30	2	2	2393	1052216	1054607	0	4241	100	CJJ81176_1136	1053215	1053607	-	130	CDS	cheY	chemotaxis protein CheY	50	347		COG3706	T	Two-component response regulator, PleD family, consists of two REC domains and a diguanylate cyclase (GGDEF) domain
Cj1626c	gi|121612099|ref|NC_008787.1|	98.1	2420	42	4	1	2417	1530184	1532602	0	4211	100.124	CJJ81176_1617	1531185	1531601	-	138	CDS	-	conserved hypothetical protein	32	352		-
Cj0350	gi|121612099|ref|NC_008787.1|	98.89	2423	27	0	1	2423	323838	326260	0	4325	100	CJJ81176_0374	324838	325260	+	140	CDS	-	hypothetical protein	35	353		-
Cj0783	gi|121612099|ref|NC_008787.1|	98.89	2525	28	0	1	2525	735612	738136	0	4508	100	CJJ81176_0804	736615	737136	+	173	CDS	napB	periplasmic nitrate reductase, small subunit	51	358		COG3043	C	Nitrate reductase cytochrome c-type subunit
Cj1224	gi|121612099|ref|NC_008787.1|	99.85	2600	4	0	1	2600	1153812	1156411	0	4780	100	CJJ81176_1237	1154812	1155411	+	199	CDS	-	non-heme iron protein, hemerythrin family	47	361		COG2703	P	Hemerythrin
Cj1076	gi|121612099|ref|NC_008787.1|	99.23	2730	21	0	1	2730	1011595	1014324	0	4926	99.9268	CJJ81176_1094	1012595	1013326	+	243	CDS	proC	pyrroline-5-carboxylate reductase	43	365		COG0345	E	Pyrroline-5-carboxylate reductase
Cj1264c	gi|121612099|ref|NC_008787.1|	99.05	2537	24	0	1	2537	1194919	1197455	0	4553	100	CJJ81176_1280	1195919	1196455	-	178	CDS	hydD	hydrogenase maturation protease HydD	49	368		COG0680	C	Ni,Fe-hydrogenase maturation factor
Cj0599	gi|121612099|ref|NC_008787.1|	99.22	2954	23	0	1	2954	552539	555492	0	5328	100	CJJ81176_0627	553539	554492	+	317	CDS	-	chemotaxis protein MotB, putative	52	369		COG2885	M	Outer membrane protein OmpA and related peptidoglycan-associated (lipo)proteins
Cj1377c	gi|121612099|ref|NC_008787.1|	99.96	2653	1	0	1010	3662	1302303	1304955	0	4894	72.4468	CJJ81176_1379	1302282	1303955	-	557	CDS	-	iron-sulfur cluster-binding domain protein	61	375		COG1149	C	MinD superfamily P-loop ATPase, contains an inserted ferredoxin domain
Cj0922c	gi|121612099|ref|NC_008787.1|	99.01	2730	25	2	1	2729	857377	860105	0	4891	100.037	CJJ81176_0929	858377	859105	-	242	CDS	pebC	amino acid ABC transporter, ATP-binding protein PEB1	47	380		COG1126	E	ABC-type polar amino acid transport system, ATPase component
Cj0469	gi|121612099|ref|NC_008787.1|	98.88	2762	30	1	1	2762	433687	436447	0	4927	100	CJJ81176_0494	434687	435424	+	245	CDS	-	amino acid ABC transporter, ATP-binding protein	50	385		COG1126	E	ABC-type polar amino acid transport system, ATPase component
Cj0075c	gi|121612099|ref|NC_008787.1|	99.56	2741	11	1	1	2741	95816	98555	0	4994	100	CJJ81176_0112	96816	97556	-	246	CDS	-	cysteine-rich domain protein	57	387		COG0247	C	Fe-S oxidoreductase
Cj1016c	gi|121612099|ref|NC_008787.1|	98.62	3053	42	0	1	3053	954459	957511	0	5406	100	CJJ81176_1035	955459	956511	-	350	CDS	livM	high affinity branched-chain amino acid ABC transporter, permease protein	69	396	CJJ81176_1035	COG4177	E	ABC-type branched-chain amino acid transport system, permease component
Cj1106	gi|121612099|ref|NC_008787.1|	98.23	2603	46	0	1	2603	1041143	1043745	0	4553	100	CJJ81176_1124	1042143	1042745	+	200	CDS	-	thioredoxin domain protein	57	397		COG0526	OC	Thiol-disulfide isomerase or thioredoxin
Cj0224	gi|121612099|ref|NC_008787.1|	98.48	3030	42	4	1	3029	213949	216975	0	5337	100.033	CJJ81176_0249	214948	215976	+	342	CDS	argC	N-acetyl-gamma-glutamyl-phosphate reductase	65	399		COG0002	E	N-acetyl-gamma-glutamylphosphate reductase
Cj0229	gi|121612099|ref|NC_008787.1|	98.98	2550	25	1	1	2549	218208	220757	0	4564	100.039	CJJ81176_0254	219209	219757	+	182	CDS	-	transferase, hexapeptide repeat family	28	402		COG0663	R	Carbonic anhydrase or acetyltransferase, isoleucine patch superfamily
Cj1256c	gi|121612099|ref|NC_008787.1|	99.62	2663	10	0	1	2663	1187152	1189814	0	4863	100	CJJ81176_1272	1188152	1188814	-	220	CDS	-	membrane protein, putative	43	403		-
Cj1534c	gi|121612099|ref|NC_008787.1|	99.59	2450	10	0	1	2450	1439445	1441894	0	4470	100	CJJ81176_1519	1440445	1440894	-	149	CDS	-	bacterioferritin, putative	34	408		COG0783	P	DNA-binding ferritin-like protein (oxidative damage protectant)
Cj0448c	gi|121612099|ref|NC_008787.1|	98.9	3096	30	4	1	3095	415818	418910	0	5526	99.9354	CJJ81176_0473	416818	417915	-	365	CDS	-	methyl-accepting chemotaxis protein	77	426		COG0840	NT	Methyl-accepting chemotaxis protein
Cj0227	gi|121612099|ref|NC_008787.1|	99.03	3189	30	1	1	3188	216284	219472	0	5716	100.031	CJJ81176_0252	217290	218471	+	393	CDS	argD	acetylornithine aminotransferase	40	436		COG4992	E	Acetylornithine/succinyldiaminopimelate/putrescine aminotransferase
Cj1117c	gi|121612099|ref|NC_008787.1|	99.05	2847	25	2	1	2846	1051347	1054192	0	5107	100.035	CJJ81176_1135	1052347	1053192	-	281	CDS	-	ribosomal protein L11 methyltransferase, putative	45	436		COG2264	J	Ribosomal protein L11 methylase PrmA
Cj1032	gi|121612099|ref|NC_008787.1|	99.38	2741	17	0	1	2741	970417	973157	0	4968	100	CJJ81176_1051	971417	972157	+	246	CDS	-	conserved hypothetical protein	41	437		COG0845	M	Multidrug efflux pump subunit AcrA (membrane-fusion protein)
Cj1017c	gi|121612099|ref|NC_008787.1|	98.96	2897	30	0	1	2897	955511	958407	0	5184	100	CJJ81176_1036	956511	957407	-	298	CDS	livH	high affinity branched-chain amino acid ABC transporter, permease protein	87	445		COG0559	E	Branched-chain amino acid ABC-type transport system, permease component
Cj0068	gi|121612099|ref|NC_008787.1|	99.48	2897	15	0	1	2897	90688	93584	0	5267	100	CJJ81176_0106	91688	92584	+	298	CDS	sppA	signal peptide peptidase SppA, 36K type	52	445		COG0616	OU	Periplasmic serine protease, ClpP class
Cj1119c	gi|121612099|ref|NC_008787.1|	98.96	2895	28	2	1	2894	1052720	1055613	0	5179	100.035	CJJ81176_1137	1053720	1054613	-	297	CDS	pglG	general glycosylation pathway protein	45	462		-
Cj1020c	gi|121612099|ref|NC_008787.1|	98.89	2435	26	1	1	2435	958703	961136	0	4346	100	CJJ81176_1039	959703	960137	-	144	CDS	-	cytochrome c family protein	50	464		COG2863	C	Cytochrome c553
Cj0342c	gi|121612099|ref|NC_008787.1|	99.32	4826	33	0	1	4826	314320	319145	0	8730	100	CJJ81176_0366	315320	318145	-	941	CDS	uvrA	excinuclease ABC, A subunit	106	474		COG0178	L	Excinuclease UvrABC ATPase subunit
Cj0701	gi|121612099|ref|NC_008787.1|	98.65	3254	44	0	1	3254	653960	657213	0	5766	100	CJJ81176_0724	654960	656213	+	417	CDS	-	peptidase, U32 family	2	480		COG0826	O	Collagenase-like protease, PrtC family
Cj0340	gi|121612099|ref|NC_008787.1|	99.24	3008	23	0	1	3008	312909	315916	0	5428	100	CJJ81176_0364	313909	314916	+	335	CDS	-	inosine-uridine preferring nucleoside hydrolase family protein	65	481		COG1957	F	Inosine-uridine nucleoside N-ribohydrolase
Cj0091	gi|121612099|ref|NC_008787.1|	98.97	2624	26	1	1	2624	110352	112974	0	4695	100	CJJ81176_0126	111352	111975	+	207	CDS	-	lipoprotein, putative	52	481		COG3417	R	Outer membrane lipoprotein LpoB, binds and activates PBP1b
Cj1405	gi|121612099|ref|NC_008787.1|	98.33	2330	35	4	1	2327	1325623	1327951	0	4084	100.129	CJJ81176_1404	1326624	1326950	+	108	CDS	-	conserved hypothetical protein	42	496		COG0799	S	Ribosomal silencing factor RsfS, regulates association of 30S and 50S subunits
Cj1014c	gi|121612099|ref|NC_008787.1|	98.7	2696	35	0	1	2696	953010	955705	0	4785	100	CJJ81176_1033	954010	954708	-	232	CDS	livF	high affinity branched-chain amino acid ABC transporter, ATP-binding protein	68	512		COG0410	E	ABC-type branched-chain amino acid transport system, ATPase component
Cj1015c	gi|121612099|ref|NC_008787.1|	98.88	2768	31	0	1	2768	953692	956459	0	4940	99.8917	CJJ81176_1034	954692	955462	-	256	CDS	livG	high affinity branched-chain amino acid ABC transporter, ATP-binding protein	63	521		COG0411	E	ABC-type branched-chain amino acid transport system, ATPase component
Cj0921c	gi|121612099|ref|NC_008787.1|	98.71	2781	34	2	1	2780	856576	859355	0	4935	100.036	CJJ81176_0928	857576	858355	-	259	CDS	pebA	amino acid ABC transporter, periplasmic amino acid-binding protein PEB1	61	525		COG0834	ET	ABC-type amino acid transport/signal transduction system, periplasmic component/domain
Cj0060c	gi|121612099|ref|NC_008787.1|	99.81	3080	6	0	1	3080	83975	87054	0	5655	100	CJJ81176_0098	84975	86054	-	359	CDS	fliM	flagellar motor switch protein FliM	100	537		COG1868	N	Flagellar motor switch protein FliM
Cj0200c	gi|121612099|ref|NC_008787.1|	98.39	2357	29	4	1	2348	200795	203151	0	4133	100.383	CJJ81176_0231	201801	202148	-	115	CDS	-	conserved hypothetical protein	46	556		-
Cj0061c	gi|121612099|ref|NC_008787.1|	99.78	2717	6	0	1	2717	85054	87770	0	4985	100	CJJ81176_0099	86054	86746	-	230	CDS	fliA	RNA polymerase sigma factor, sigma-F	66	558		COG1191	K	DNA-directed RNA polymerase specialized sigma subunit
Cj0998c	gi|121612099|ref|NC_008787.1|	99.11	2573	23	0	1	2573	934024	936596	0	4625	100	CJJ81176_1016	935024	935596	-	190	CDS	-	conserved hypothetical protein	51	558		-
Cj0074c	gi|121612099|ref|NC_008787.1|	99.62	3440	12	1	1	3440	94380	97818	0	6279	100	CJJ81176_0111	95380	96819	-	479	CDS	-	iron-sulfur cluster binding protein	96	559		COG1139	C	L-lactate utilization protein LutB, contains a ferredoxin-type domain
Cj0372	gi|121612099|ref|NC_008787.1|	98.49	3172	41	4	1	3170	343029	346195	0	5585	100.063	CJJ81176_0396	344026	345195	+	389	CDS	-	glutathionylspermidine synthase family protein	80	563		COG0754	E	Glutathionylspermidine synthase
Cj0268c	gi|121612099|ref|NC_008787.1|	98.64	3090	41	1	1	3089	251240	254329	0	5472	100.032	CJJ81176_0295	252241	253329	-	362	CDS	-	SPFH domain / Band 7 family protein	79	563		COG0330	O	Regulator of protease activity HflC, stomatin/prohibitin superfamily
Cj1026c	gi|121612099|ref|NC_008787.1|	98.81	2518	28	1	1	2516	962718	965235	0	4482	100.079	CJJ81176_1045	963718	964233	-	171	CDS	-	lipoprotein, putative	69	576		COG3018	S	Uncharacterized protein
Cj1191c	gi|121612099|ref|NC_008787.1|	99.12	2495	22	0	1	2495	1119865	1122359	0	4486	100	CJJ81176_1206	1120865	1121359	-	164	CDS	-	methyl-accepting chemotaxis protein	42	583		COG2202	T	PAS domain
Cj0285c	gi|121612099|ref|NC_008787.1|	98.55	2957	43	0	1	2957	267902	270858	0	5223	100	CJJ81176_0311	268902	269858	-	318	CDS	cheV	chemotaxis protein CheV	93	590		COG0835	NT	Chemotaxis signal transduction protein
Cj0236c	gi|121612099|ref|NC_008787.1|	99.52	2696	13	0	1	2696	223192	225887	0	4907	100	CJJ81176_0261	224192	224887	-	231	CDS	-	membrane protein, putative	68	599		COG0670	R	Integral membrane protein, interacts with FtsH
Cj1510c	gi|121612099|ref|NC_008787.1|	99.02	2642	26	0	1	2642	1422800	1425441	0	4735	100	CJJ81176_1502	1423800	1424441	-	213	CDS	fdhB	formate dehydrogenase, iron-sulfur subunit	82	614		COG0437	C	Fe-S-cluster-containing dehydrogenase component
Cj0899c	gi|121612099|ref|NC_008787.1|	99.03	2571	24	1	1	2570	839416	841986	0	4608	100.039	CJJ81176_0908	840416	840985	-	189	CDS	thiJ	4-methyl-5(B-hydroxyethyl)-thiazole monophosphate biosynthesis enzyme	57	615		COG0693	R	Putative intracellular protease/amidase
Cj1287c	gi|121612099|ref|NC_008787.1|	99.54	3236	15	0	1	3236	1219416	1222651	0	5893	100	CJJ81176_1304	1220416	1221651	-	411	CDS	-	NADP-dependent malic enzyme, truncation	59	620		COG0281	C	Malic enzyme
Cj1055c	gi|121612099|ref|NC_008787.1|	99.85	3974	6	0	1	3974	992512	996485	0	7306	100	CJJ81176_1075	993512	995485	-	657	CDS	-	putative integral membrane protein	71	638		COG1368	M	Phosphoglycerol transferase MdoB or a related enzyme of AlkP superfamily
Cj0269c	gi|121612099|ref|NC_008787.1|	98.32	2914	46	3	3	2915	252344	255255	0	5107	99.9657	CJJ81176_0296	253342	254256	-	304	CDS	ilvE	branched-chain amino acid aminotransferase	75	647		COG0115	EH	Branched-chain amino acid aminotransferase/4-amino-4-deoxychorismate lyase
Cj0339	gi|121612099|ref|NC_008787.1|	99.41	3362	19	1	1	3362	311552	314912	0	6096	100	CJJ81176_0363	313004	313912	+	302	CDS	-	inner membrane metabolite transport protein YdfJ	86	650		COG2211	G	Na+/melibiose symporter or related transporter
Cj1540	gi|121612099|ref|NC_008787.1|	100	2810	0	0	1	2810	1446017	1448826	0	5190	100	CJJ81176_1525	1447017	1447826	+	269	CDS	-	tungstate ABC transporter, periplasmic tungstate-binding protein, putative	67	651		COG2998	H	ABC-type tungstate transport system, permease component
Cj0720c	gi|121612099|ref|NC_008787.1|	99.02	2752	25	2	1	2750	670961	673712	0	4931	100.073	CJJ81176_0743	671963	672712	-	249	CDS	flaC	flagellin subunit protein FlaC	73	659		COG1344	N	Flagellin and related hook-associated protein FlgL
Cj1478c	gi|121612099|ref|NC_008787.1|	98.89	2961	32	1	1	2960	1391006	1393966	0	5284	100.034	CJJ81176_1471	1392006	1392965	-	319	CDS	cadF	fibronectin-binding protein	113	663		COG2885	M	Outer membrane protein OmpA and related peptidoglycan-associated (lipo)proteins
Cj0142c	gi|121612099|ref|NC_008787.1|	98.32	2853	47	1	3	2855	154524	157375	0	5001	99.9299	CJJ81176_0178	155522	156376	-	284	CDS	-	cation ABC transporter, ATP-binding protein	24	665		COG1121	P	ABC-type Mn2+/Zn2+ transport system, ATPase component
Cj0509c	gi|121612099|ref|NC_008787.1|	99.39	4575	26	2	1	4574	471012	475585	0	8292	100.022	CJJ81176_0537	472012	474585	-	857	CDS	clpB	ATP-dependent chaperone protein ClpB	151	679		COG0542	O	ATP-dependent Clp protease ATP-binding subunit ClpA
Cj0408	gi|121612099|ref|NC_008787.1|	99.5	2783	14	0	1	2783	374889	377671	0	5062	100	CJJ81176_0432	375889	376671	+	260	CDS	frdC	fumarate reductase, cytochrome b subunit	9	692		COG2009	C	Succinate dehydrogenase/fumarate reductase, cytochrome b subunit
Cj1120c	gi|121612099|ref|NC_008787.1|	98.73	3773	48	0	1	3773	1053613	1057385	0	6702	100	CJJ81176_1138	1054613	1056385	-	590	CDS	pglF	general glycosylation pathway protein	110	709		COG1086	MG	NDP-sugar epimerase, includes UDP-GlcNAc-inverting 4,6-dehydratase FlaA1 and capsular polysaccharide biosynthesis protein EpsC
Cj1018c	gi|121612099|ref|NC_008787.1|	98.91	3110	34	0	1	3110	956426	959535	0	5555	100	CJJ81176_1037	957426	958535	-	369	CDS	-	high affinity branched-chain amino acid ABC transporter, periplasmic amino acid-binding protein	99	716		COG0683	E	ABC-type branched-chain amino acid transport system, periplasmic component
Cj0914c	gi|121612099|ref|NC_008787.1|	99.4	3833	21	2	1	3833	849314	853144	0	6950	100	CJJ81176_0921	850312	852144	-	610	CDS	ciaB	invasion antigen B	92	727		-
Cj1194	gi|121612099|ref|NC_008787.1|	99.35	3527	23	0	1	3527	1122949	1126475	0	6386	100	CJJ81176_1209	1123949	1125475	+	508	CDS	-	phosphate transporter family protein	89	764		COG0306	P	Phosphate/sulfate permease
Cj0778	gi|121612099|ref|NC_008787.1|	98.18	2743	42	4	1	2738	729692	732431	0	4782	100.183	CJJ81176_0799	730694	731434	+	246	CDS	-	major antigenic peptide PEB2	73	770		COG4588	R	Accessory colonization factor AcfC, contains ABC-type periplasmic domain
Cj0289c	gi|121612099|ref|NC_008787.1|	98.37	2753	45	0	1	2753	271307	274059	0	4835	100	CJJ81176_0315	272307	273059	-	250	CDS	-	major antigenic peptide PEB3	59	774		COG4588	R	Accessory colonization factor AcfC, contains ABC-type periplasmic domain
Cj1507c	gi|121612099|ref|NC_008787.1|	98.91	2741	27	2	1	2738	1420189	1422929	0	4892	100.11	CJJ81176_1499	1421192	1421893	-	233	CDS	-	ModE repressor domain protein	54	783		COG2005	R	DNA-binding transcriptional regulator ModE (molybdenum-dependent)
Cj0920c	gi|121612099|ref|NC_008787.1|	98.76	2753	34	0	1	2753	855822	858574	0	4896	100	CJJ81176_0927	856822	857574	-	250	CDS	-	amino acid ABC transporter, permease protein PEB1	52	793		COG0765	E	ABC-type amino acid transport system, permease component
Cj1492c	gi|121612099|ref|NC_008787.1|	98.63	3214	40	4	1	3212	1403624	1406835	0	5688	100.062	CJJ81176_1484	1404624	1405835	-	403	CDS	-	sensory box sensor histidine kinase, putative	77	800		COG0642	T	Signal transduction histidine kinase
Cj0337c	gi|121612099|ref|NC_008787.1|	99.14	2777	23	1	1	2777	307958	310733	0	4994	100	CJJ81176_0359	308957	309733	-	258	CDS	-	chemotaxis protein MotA, putative	89	818		COG1291	N	Flagellar motor component MotA
Cj1029c	gi|121612099|ref|NC_008787.1|	99.43	2646	13	2	1	2645	966503	969147	0	4802	100.038	CJJ81176_1048	967503	968147	-	214	CDS	mapA	outer membrane liproprotein MapA	62	830		COG2834	M	Outer membrane lipoprotein-sorting protein
Cj1172c	gi|121612099|ref|NC_008787.1|	98.05	2717	43	3	1	2708	1101335	1104050	0	4715	100.332	CJJ81176_1187	1102343	1103050	-	235	CDS	-	conserved hypothetical protein TIGR01033	31	833		COG0217	S	Transcriptional and/or translational regulatory protein YebC/TACO1
Cj1406c	gi|121612099|ref|NC_008787.1|	98.17	2354	39	4	1	2351	1326008	1328360	0	4106	100.128	CJJ81176_1405	1326983	1327360	-	125	CDS	-	conserved hypothetical protein	11	842		-
Cj0732	gi|121612099|ref|NC_008787.1|	98.96	2990	31	0	1	2990	681014	684003	0	5350	100	CJJ81176_0755	682014	683003	+	329	CDS	-	ABC transporter, ATP-binding protein	4	911		COG3842	E	ABC-type Fe3+/spermidine/putrescine transport systems, ATPase components
Cj0092	gi|121612099|ref|NC_008787.1|	99.04	3338	31	1	1	3338	111058	114394	0	5986	100	CJJ81176_0127	112057	113394	+	445	CDS	-	hypothetical protein	90	915		-
Cj0079c	gi|121612099|ref|NC_008787.1|	99.96	2807	1	0	1	2807	99907	102713	0	5179	100	CJJ81176_0116	100907	101713	-	268	CDS	cdtA	cytolethal distending toxin, subunit A	84	917		-
Cj1491c	gi|121612099|ref|NC_008787.1|	98.51	2683	36	4	1	2681	1402941	1405621	0	4730	100.075	CJJ81176_1483	1403941	1404621	-	226	CDS	-	DNA-binding response regulator	56	955		COG0745	TK	DNA-binding response regulator, OmpR family, contains REC and winged-helix (wHTH) domain
Cj0333c	gi|121612099|ref|NC_008787.1|	98.6	2285	31	1	1	2285	304913	307196	0	4041	100	CJJ81176_0355	305913	306197	-	94	CDS	-	ferredoxin, 4Fe-4S	70	957		COG1142	C	Fe-S-cluster-containing hydrogenase component 2
Cj0078c	gi|121612099|ref|NC_008787.1|	99.96	2798	1	0	1	2798	99113	101910	0	5162	100	CJJ81176_0115	100113	100910	-	265	CDS	cdtB	cytolethal distending toxin, subunit B	103	980		-
Cj0805	gi|121612099|ref|NC_008787.1|	98.49	3248	49	0	4	3251	756580	759827	0	5727	99.9077	CJJ81176_0826	757577	758827	+	416	CDS	-	peptidase, M16 family	89	1004		COG0612	R	Predicted Zn-dependent peptidase
Cj0463	gi|121612099|ref|NC_008787.1|	99.94	3221	2	0	1	3221	428214	431434	0	5938	100	CJJ81176_0488	429214	430434	+	406	CDS	-	peptidase, putative	50	1038		COG0612	R	Predicted Zn-dependent peptidase
Cj1187c	gi|121612099|ref|NC_008787.1|	99.33	3288	21	1	1	3287	1114615	1117902	0	5949	100.03	CJJ81176_1202	1115616	1116902	-	428	CDS	arsB	arsenical pump membrane protein	12	1053		COG1055	P	Na+/H+ antiporter NhaD or related arsenite permease
Cj0367c	gi|121612099|ref|NC_008787.1|	99.07	3104	29	0	1	3104	338730	341833	0	5572	100	CJJ81176_0390	339730	340833	-	367	CDS	cmeA	RND efflux system, membrane fusion protein CmeA	79	1058		COG0845	M	Multidrug efflux pump subunit AcrA (membrane-fusion protein)
Cj1509c	gi|121612099|ref|NC_008787.1|	98.87	2930	33	0	4	2933	1421874	1424803	0	5228	99.8977	CJJ81176_1501	1422871	1423803	-	310	CDS	fdhC	formate dehydrogenase, cytochrome b subunit	111	1086		COG2864	C	Cytochrome b subunit of formate dehydrogenase
Cj0336c	gi|121612099|ref|NC_008787.1|	99.02	2744	26	1	1	2744	307212	309954	0	4916	100	CJJ81176_0358	308211	308954	-	247	CDS	-	chemotaxis protein MotB, putative	88	1182		COG1360	N	Flagellar motor protein MotB
Cj0020c	gi|121612099|ref|NC_008787.1|	99.35	2916	16	3	1	2915	24299	27212	0	5276	100.034	CJJ81176_0047	25299	26213	-	304	CDS	ccpA-1	cytochrome c551 peroxidase	92	1333		COG1858	P	Cytochrome c peroxidase
Cj0143c	gi|121612099|ref|NC_008787.1|	99.07	2892	25	2	1	2891	155389	158279	0	5190	100.035	CJJ81176_0179	156389	157279	-	296	CDS	-	cation ABC transporter, periplasmic cation-binding protein	57	1365		COG0803	P	ABC-type Zn uptake system ZnuABC, Zn-binding component ZnuA
Cj0073c	gi|121612099|ref|NC_008787.1|	99.66	2658	7	2	1	2657	93731	96387	0	4857	100.038	CJJ81176_0110	94731	95387	-	218	CDS	-	conserved domain protein	38	1426		COG1556	S	L-lactate utilization protein LutC, contains LUD domain
Cj1022c	gi|121612099|ref|NC_008787.1|	98.8	2507	29	1	1	2507	959390	961895	0	4462	100	CJJ81176_1041	960389	960895	-	168	CDS	-	membrane protein, putative	60	1428		COG2862	S	Uncharacterized membrane protein YqhA
Cj0043	gi|121612099|ref|NC_008787.1|	98.71	3639	45	2	1	3638	71888	75525	0	6458	100.027	CJJ81176_0081	72888	74525	+	545	CDS	flgE-1	flagellar hook protein	170	1499		COG1749	N	Flagellar hook protein FlgE
Cj1019c	gi|121612099|ref|NC_008787.1|	99.07	3116	28	1	1	3116	957557	960671	0	5592	100	CJJ81176_1038	958557	959672	-	371	CDS	-	high affinity branched-chain amino acid ABC transporter, periplasmic amino acid-binding protein	110	1546		COG0683	E	ABC-type branched-chain amino acid transport system, periplasmic component
Cj0262c	gi|121612099|ref|NC_008787.1|	99.1	3998	35	1	1	3998	243518	247514	0	7182	100	CJJ81176_0289	244517	246514	-	665	CDS	-	methyl-accepting chemotaxis protein	161	1582		COG0840	NT	Methyl-accepting chemotaxis protein
Cj1228c	gi|121612099|ref|NC_008787.1|	99.62	3420	12	1	1	3419	1156922	1160341	0	6242	100.029	CJJ81176_1242	1157922	1159340	-	472	CDS	htrA	protease DO	168	1592		COG0265	O	Periplasmic serine protease, S1-C subfamily, contain C-terminal PDZ domain
Cj1110c	gi|121612099|ref|NC_008787.1|	98.88	3291	36	1	1	3290	1044805	1048095	0	5871	100.03	CJJ81176_1128	1045805	1047094	-	429	CDS	-	methyl-accepting chemotaxis protein	143	1627		COG0840	NT	Methyl-accepting chemotaxis protein
Cj1508c	gi|121612099|ref|NC_008787.1|	98.99	2786	25	2	1	2783	1420919	1423704	0	4987	100.108	CJJ81176_1500	1421922	1422704	-	260	CDS	fdhD	formate dehydrogenase accessory protein FdhD	98	1651		COG1526	C	Formate dehydrogenase assembly factor FdhD
Cj0561c	gi|121612099|ref|NC_008787.1|	99.83	2930	5	0	1	2930	520379	523308	0	5384	100	CJJ81176_0586	521379	522308	-	309	CDS	-	conserved hypothetical protein	1	1884		-
Cj1190c	gi|121612099|ref|NC_008787.1|	99.59	3380	14	0	1	3380	1118365	1121744	0	6165	100	CJJ81176_1205	1119365	1120744	-	459	CDS	-	methyl-accepting chemotaxis protein	179	2009		COG0840	NT	Methyl-accepting chemotaxis protein
Cj0101	gi|121612099|ref|NC_008787.1|	99.3	2837	20	0	1	2837	118752	121588	0	5129	100	CJJ81176_0136	119752	120588	+	278	CDS	-	chromosome partitioning protein, ParB family	93	2196		COG1475	K	Chromosome segregation protein Spo0J, contains ParB-like nuclease domain
Cj0037c	gi|121612099|ref|NC_008787.1|	98.65	3045	39	2	1	3044	64963	68006	0	5395	100.033	CJJ81176_0075	65963	67006	-	347	CDS	-	cytochrome c family protein	72	2235		COG3258	C	Cytochrome c
Cj1033	gi|121612099|ref|NC_008787.1|	99.52	5019	23	1	1	5018	971160	976178	0	9134	100.02	CJJ81176_1052	972160	975177	+	1005	CDS	-	AcrB/AcrD/AcrF family protein	95	2268		COG0841	V	Multidrug efflux pump subunit AcrB
Cj0019c	gi|121612099|ref|NC_008787.1|	99.68	3779	12	0	1	3779	22531	26309	0	6913	100	CJJ81176_0046	23531	25285	-	584	CDS	-	methyl-accepting chemotaxis protein	158	2309		COG0840	NT	Methyl-accepting chemotaxis protein
Cj0779	gi|121612099|ref|NC_008787.1|	98.86	2533	21	4	1	2528	730528	733057	0	4510	100.198	CJJ81176_0800	731533	732060	+	175	CDS	tpx	thiol peroxidase	93	2328		COG2077	O	Peroxiredoxin
Cj1511c	gi|121612099|ref|NC_008787.1|	99.02	4805	47	0	1	4805	1423438	1428242	0	8613	100	CJJ81176_1503	1424438	1426678	-	746	CDS	fdhA	formate dehydrogenase, alpha subunit, selenocysteine-containing	273	2512		COG0243	C	Anaerobic selenocysteine-containing dehydrogenase
Cj0563	gi|121612099|ref|NC_008787.1|	98.44	1861	25	3	1	1859	522901	524759	0	3273	71.4944	CJJ81176_0588	523943	524503	+	186	CDS	-	hypothetical protein	1	2512		-
Cj1189c	gi|121612099|ref|NC_008787.1|	99.96	2498	1	0	1	2498	1117850	1120347	0	4608	100	CJJ81176_1204	1118850	1119347	-	165	CDS	-	methyl-accepting chemotaxis protein	77	2612	CJJ81176_1204	COG2202	T	PAS domain
Cj1506c	gi|121612099|ref|NC_008787.1|	99.54	4107	14	4	1	4103	1417977	1422082	0	7474	100.097	CJJ81176_1498	1418977	1421079	-	700	CDS	-	methyl-accepting chemotaxis protein	241	2657		COG0840	NT	Methyl-accepting chemotaxis protein
Cj0063c	gi|121612099|ref|NC_008787.1|	99.83	2867	5	0	1	2867	86102	88968	0	5267	100	CJJ81176_0101	87102	87968	-	288	CDS	-	ATPase, ParA family	21	2858		COG0455	D	MinD-like ATPase involved in chromosome partitioning or flagellar assembly
Cj1365c	gi|121612099|ref|NC_008787.1|	99.94	5126	3	0	1	5126	1281650	1286775	0	9450	100	CJJ81176_1367	1282650	1285775	-	1041	CDS	-	serine protease, subtilase family	355	3043		COG1404	O	Serine protease, subtilisin family
Cj0069	gi|121612099|ref|NC_008787.1|	99.34	3033	18	2	1	3032	91663	94694	0	5489	100.033	CJJ81176_0107	92663	93694	+	343	CDS	-	conserved hypothetical protein	128	3583		COG0189	HJ	Glutathione synthase/RimK-type ligase, ATP-grasp superfamily
Cj1037c	gi|121612099|ref|NC_008787.1|	99.27	3446	25	0	1	3446	975983	979428	0	6226	100	CJJ81176_1056	976983	978428	-	481	CDS	accC-1	acetyl-CoA carboxylase, biotin carboxylase	126	4181		COG4770	I	Acetyl/propionyl-CoA carboxylase, alpha subunit
Cj1035c	gi|121612099|ref|NC_008787.1|	99.6	2721	10	1	1	2720	975008	977728	0	4963	100.037	CJJ81176_1054	976009	976728	-	239	CDS	-	arginine-tRNA-protein transferase-related protein	14	4186		COG2935	O	Arginyl-tRNA--protein-N-Asp/Glu arginylyltransferase
Cj0076c	gi|121612099|ref|NC_008787.1|	99.76	3683	8	1	1	3683	96680	100361	0	6750	100	CJJ81176_0113	97679	99361	-	560	CDS	lctP	L-lactate permease	199	5241		COG1620	C	L-lactate permease
Cj1036c	gi|121612099|ref|NC_008787.1|	99.6	2252	9	0	1	2252	975728	977979	0	4109	100	CJJ81176_1055	976728	976979	-	83	CDS	-	conserved hypothetical protein	11	5257		-
Cj0409	gi|121612099|ref|NC_008787.1|	99.87	3992	5	0	1	3992	375655	379646	0	7345	100	CJJ81176_0433	376655	378646	+	663	CDS	frdA	fumarate reductase, flavoprotein subunit	54	5306		COG1053	C	Succinate dehydrogenase/fumarate reductase, flavoprotein subunit
Cj0059c	gi|121612099|ref|NC_008787.1|	99.65	2843	9	1	1	2843	83137	85978	0	5193	100	CJJ81176_0097	84136	84957	-	273	CDS	fliY	flagellar motor switch protein	93	5875		COG1776	NT	Chemotaxis protein CheY-P-specific phosphatase CheC
Cj0006	gi|121612099|ref|NC_008787.1|	99.61	3308	13	0	1	3308	5701	9008	0	6037	100	CJJ81176_0032	6707	8008	+	433	CDS	-	Na+/H+ antiporter family protein	103	6762		COG2056	R	Predicted histidine transporter YuiF, NhaC family
Cj0204	gi|121612099|ref|NC_008787.1|	99.75	3998	10	0	1	3998	203917	207914	0	7328	100	CJJ81176_0236	204920	206914	+	664	CDS	-	oligopeptide transporter, OPT family	262	7312		COG1297	S	Uncharacterized membrane protein, oligopeptide transporter (OPT) family
Cj0896c	gi|121612099|ref|NC_008787.1|	98.98	4323	42	2	1	4322	835588	839909	0	7738	100.023	CJJ81176_0905	836588	838909	-	773	CDS	pheT	phenylalanyl-tRNA synthetase, beta subunit	2	7510		COG0072	J	Phenylalanyl-tRNA synthetase beta subunit
Cj1725	gi|121612099|ref|NC_008787.1|	99.3	2143	15	0	458	2600	1609460	1611602	0	3875	82.4231	CJJ81176_0021	1610003	1610602	+	199	CDS	-	conserved hypothetical protein	80	8263		COG0492	O	Thioredoxin reductase
Cj0440c	gi|121612099|ref|NC_008787.1|	99.06	2669	24	1	1	2669	409710	412377	0	4789	100	CJJ81176_0466	410710	411375	-	221	CDS	-	TenA/Thi-4 family protein	30	9358		COG0819	K	Thiaminase
Cj0895c	gi|121612099|ref|NC_008787.1|	99.39	3287	20	0	1	3287	834305	837591	0	5960	100	CJJ81176_0904	835305	836576	-	423	CDS	aroA	3-phosphoshikimate 1-carboxyvinyltransferase	1	9490		COG0128	E	5-enolpyruvylshikimate-3-phosphate synthase
Cj1545c	gi|121612099|ref|NC_008787.1|	100	2579	0	0	1	2579	1450357	1452935	0	4763	100	CJJ81176_1530	1451357	1451935	-	192	CDS	-	flavodoxin-like fold domain protein	56	10095		COG2249	R	Putative NADPH-quinone reductase (modulator of drug activity B)
Cj1543	gi|121612099|ref|NC_008787.1|	99.97	2966	1	0	1	2966	1448466	1451431	0	5472	100	CJJ81176_1528	1449466	1450431	+	321	CDS	-	conserved hypothetical protein	4	11407		COG1984	E	Allophanate hydrolase subunit 2
Cj0598	gi|121612099|ref|NC_008787.1|	99.22	3443	27	0	1	3443	551100	554542	0	6209	100	CJJ81176_0626	552100	553542	+	480	CDS	-	hypothetical protein	143	24209		COG0811	U	Biopolymer transport protein ExbB/TolQ
Cj0601c	gi|121612099|ref|NC_008787.1|	99.25	3345	23	2	1	3344	554346	557689	0	6037	100.03	CJJ81176_0629	555346	556689	-	447	CDS	-	sodium-dependent transporter, putative	45	32869		COG0733	R	Na+-dependent transporter, SNF family
Cj1565c	gi|121612099|ref|NC_008787.1|	100	4367	0	0	1	4367	1467781	1472147	0	8065	100	CJJ81176_1550	1468781	1471147	-	788	CDS	pflA	paralyzed flagella protein PflA	146	97701		-
Cj1034c	gi|121612099|ref|NC_008787.1|	99.64	2808	9	1	1	2807	974201	977008	0	5129	100.036	CJJ81176_1053	975202	976008	-	268	CDS	-	DnaJ domain protein	41	145053		COG0484	O	DnaJ-class molecular chaperone with C-terminal Zn finger domain

## Sheet: SH2
SH2: Essential gene (CDS) list of C. jejuni NCTC 81-176 with zero Tn5 insertions.
BLASTN result													Orthologous gene	Tn5-read count									Previous Study	COG Classification
qseqid	sseqid	pident	qlength	mismatch	gapopen	qstart	qend	sstart	send	evalue	bitscore	alignment-length	orthologous_in: C. jejuni 81-176	start_coord	end_coord	strand	length	locus_type	gene_symbol	description	UIC: R-CJ81176-D	ARC: R-CJ81176-D	Gao et al. 2014	COG Category	COG-Symbol	annotation
Cj0863c	gi|121612099|ref|NC_008787.1|	98.69	2823	34	3	1	2822	807953	810773	0	5005	92.1044	CJJ81176_0879	808953	810017	-	354	CDS	-	site-specific recombinase, phage integrase family	0	0		COG4974	L	Site-specific recombinase XerD
Cj1384c	gi|121612099|ref|NC_008787.1|	99.96	2315	1	0	1	2315	1308685	1310999	0	4270	100	CJJ81176_1386	1309685	1309999	-	104	CDS	-	conserved hypothetical protein	0	0		COG4378	S	Uncharacterized protein
Cj0728	gi|121612099|ref|NC_008787.1|	98.83	3326	39	0	1	3326	677263	680588	0	5927	100	CJJ81176_0751	678263	679588	+	441	CDS	-	conserved hypothetical protein	0	0		COG4222	S	Uncharacterized conserved protein
Cj0730	gi|121612099|ref|NC_008787.1|	98.73	2840	36	0	1	2840	679391	682230	0	5046	100	CJJ81176_0753	680391	681230	+	279	CDS	-	ABC transporter, permease protein	0	0		COG4132	R	ABC-type uncharacterized transport system, permease component
Cj0495	gi|121612099|ref|NC_008787.1|	98.37	2702	44	0	1	2702	451759	454460	0	4747	100	CJJ81176_0516	452759	453460	+	233	CDS	-	conserved hypothetical protein	0	0		COG4123	R	tRNA1(Val) A37 N6-methylase TrmN6
Cj1490c	gi|121612099|ref|NC_008787.1|	98.79	3469	38	4	1	3467	1401349	1404815	0	6170	100.058	CJJ81176_1482	1402349	1403815	-	488	CDS	ccoN	cytochrome c oxidase, cbb3-type, subunit I	0	0		COG3278	O	Cbb3-type cytochrome oxidase, subunit 1
Cj0147c	gi|121612099|ref|NC_008787.1|	98.23	2316	39	2	1	2315	161483	163797	0	4048	100.043	CJJ81176_0183	162483	162797	-	104	CDS	trx	thioredoxin	0	0		COG3118	O	Negative regulator of GroEL, contains thioredoxin-like and TPR-like domains
Cj1547	gi|121612099|ref|NC_008787.1|	100	2450	0	0	1	2450	1451370	1453819	0	4525	100	CJJ81176_1532	1452370	1452819	+	149	CDS	-	putative homolog of BLC protein	0	0		COG3040	M	Bacterial lipocalin
Cj0906c	gi|121612099|ref|NC_008787.1|	98.56	2981	39	4	1	2978	844760	847739	0	5264	100.101	CJJ81176_0915	845760	846737	-	325	CDS	-	conserved hypothetical protein	0	0		COG3034	S	Murein L,D-transpeptidase YafK
Cj1358c	gi|121612099|ref|NC_008787.1|	99.13	2516	21	1	1	2516	1274387	1276901	0	4523	100	CJJ81176_1360	1275387	1275902	-	171	CDS	nrfH	cytochrome c-type protein nrfH	0	0		COG3005	C	Tetraheme cytochrome c subunit of nitrate or TMAO reductase
Cj1489c	gi|121612099|ref|NC_008787.1|	99.85	2666	4	0	1	2666	1400671	1403336	0	4902	100	CJJ81176_1481	1401671	1402336	-	221	CDS	ccoO	cytochrome c oxidase, cbb3-type, subunit II	0	0		COG2993	C	Cbb3-type cytochrome oxidase, cytochrome c subunit
Cj0949c	gi|121612099|ref|NC_008787.1|	99.9	2978	3	0	1	2978	894725	897702	0	5483	100	CJJ81176_0973	895725	896702	-	325	CDS	-	peptidyl-arginine deiminase family protein	0	0	CJJ81176_0973	COG2957	E	Agmatine/peptidylarginine deiminase
Cj1637c	gi|121612099|ref|NC_008787.1|	98.69	2987	39	0	1	2987	1537449	1540435	0	5301	100	CJJ81176_1628	1538449	1539435	-	328	CDS	-	conserved hypothetical protein	0	0		COG2956	G	Lipopolysaccharide biosynthesis regulator YciM, contains six TPR domains and a predicted metal-binding C-terminal domain
Cj1495c	gi|121612099|ref|NC_008787.1|	99.76	2552	6	0	1	2552	1406606	1409157	0	4680	100	CJJ81176_1487	1407606	1408157	-	183	CDS	-	conserved hypothetical protein	0	0		COG2952	S	Uncharacterized protein
Cj0286c	gi|121612099|ref|NC_008787.1|	98.43	2618	41	0	1	2618	268851	271468	0	4608	100	CJJ81176_0312	269851	270486	-	211	CDS	-	conserved hypothetical protein	0	0	CJJ81176_0312	COG2908	S	UDP-2,3-diacylglucosamine pyrophosphatase LpxH
Cj0722c	gi|121612099|ref|NC_008787.1|	98.76	2816	35	0	1	2816	672234	675049	0	5007	100	CJJ81176_0745	673234	674049	-	271	CDS	-	modification methylase, HemK family	0	0		COG2890	J	Methylase of polypeptide chain release factors
Cj0113	gi|121612099|ref|NC_008787.1|	99.28	2498	18	0	1	2498	128377	130874	0	4514	100	CJJ81176_0148	129377	129874	+	165	CDS	-	peptidoglycan-associated lipoprotein Omp18	0	0		COG2885	M	Outer membrane protein OmpA and related peptidoglycan-associated (lipo)proteins
Cj0916c	gi|121612099|ref|NC_008787.1|	99.04	2198	21	0	1	2198	851659	853856	0	3943	100	CJJ81176_0923	852659	852859	-	66	CDS	-	conserved hypothetical protein	0	0		COG2879	S	Uncharacterized short protein YbdD, DUF466 family
Cj0999c	gi|121612099|ref|NC_008787.1|	99.35	3098	20	0	1	3098	934691	937788	0	5611	100	CJJ81176_1017	935691	936788	-	365	CDS	-	membrane protein, putative	0	0		COG2855	S	Uncharacterized membrane protein YadS
Cj1493c	gi|121612099|ref|NC_008787.1|	99.81	2660	5	0	1	2660	1404832	1407491	0	4885	100	CJJ81176_1485	1405832	1406491	-	219	CDS	-	membrane protein, putative	0	0		COG2836	S	Sulfite exporter TauE/SafE
Cj1375	gi|121612099|ref|NC_008787.1|	99.26	2294	16	1	1	2293	1299978	1302271	0	4141	69.5995	CJJ81176_1378	1300978	1302279	+	433	CDS	-	multidrug resistance efflux transporter, putative	0	0		COG2814	G	Predicted arabinose efflux permease, MFS family
Cj0135	gi|121612099|ref|NC_008787.1|	99.73	2258	6	0	1	2258	146755	149012	0	4137	100	CJJ81176_0170	147755	148012	+	85	CDS	-	conserved hypothetical protein	0	0		COG2740	K	Predicted RNA-binding protein YlxR, DUF448 family
Cj0671	gi|121612099|ref|NC_008787.1|	98.72	3427	40	4	1	3425	620280	623704	0	6082	100.058	CJJ81176_0697	621280	622704	+	474	CDS	dcuB	anaerobic C4-dicarboxylate membrane transporter DcuB	0	0		COG2704	R	Anaerobic C4-dicarboxylate transporter
Cj0881c	gi|121612099|ref|NC_008787.1|	98.66	3051	37	1	1	3047	815998	819048	0	5404	100.131	CJJ81176_0889	817002	818048	-	348	CDS	-	conserved hypothetical protein	0	0		COG2404	R	Oligoribonuclease NrnB or cAMP/cGMP phosphodiesterase, DHH superfamily
Cj1500	gi|121612099|ref|NC_008787.1|	99.5	3209	16	0	1	3209	1409701	1412909	0	5838	100	CJJ81176_1492	1410701	1411909	+	402	CDS	-	membrane protein, putative	0	0		COG2391	R	Uncharacterized membrane protein YedE/YeeE, contains two sulfur transport domains
Cj0604	gi|121612099|ref|NC_008787.1|	98.72	2883	36	1	1	2882	558203	561085	0	5118	100.035	CJJ81176_0632	559203	559691	+	162	CDS	-	conserved hypothetical protein	0	0		COG2326	S	Polyphosphate kinase 2, PPK2 family
Cj1362	gi|121612099|ref|NC_008787.1|	100	3008	0	0	1	3008	1278119	1281126	0	5555	100	CJJ81176_1364	1279119	1280126	+	335	CDS	ruvB	Holliday junction DNA helicase RuvB	0	0		COG2255	L	Holliday junction resolvasome RuvABC, ATP-dependent DNA helicase subunit
Cj0324	gi|121612099|ref|NC_008787.1|	99.15	2708	23	0	1	2708	298607	301314	0	4874	100	CJJ81176_0346	299607	300314	+	235	CDS	ubiE	ubiquinone/menaquinone biosynthesis methyltransferase	0	0		COG2226	H	Ubiquinone/menaquinone biosynthesis C-methylase UbiE
Cj0683	gi|121612099|ref|NC_008787.1|	98.07	2438	47	0	1	2438	630911	633348	0	4242	100	CJJ81176_0706	631911	632348	+	145	CDS	-	hypothetical protein	0	0		COG2165	NU	Type II secretory pathway, pseudopilin PulG
Cj0457c	gi|121612099|ref|NC_008787.1|	99.13	2630	23	0	1	2630	422522	425151	0	4730	100	CJJ81176_0482	423522	424172	-	216	CDS	-	conserved hypothetical protein	0	0		COG2121	S	Uncharacterized conserved protein, lysophospholipid acyltransferase (LPLAT) superfamily
Cj1674	gi|121612099|ref|NC_008787.1|	98.43	2863	42	3	1	2861	1570504	1573365	0	5035	100.07	CJJ81176_1670	1571505	1572365	+	286	CDS	-	conserved hypothetical protein	0	0	CJJ81176_1670	COG2107	R	Predicted periplasmic solute-binding protein
Cj1317	gi|121612099|ref|NC_008787.1|	98.47	2026	29	2	1	2025	1245516	1247540	0	3568	66.8206	CJJ81176_1334	1246516	1247547	+	343	CDS	neuB	N-acetylneuraminic acid synthetase	0	0	CJJ81176_1334	COG2089	M	Sialic acid synthase SpsE, contains C-terminal SAF domain
Cj0309c	gi|121612099|ref|NC_008787.1|	99.44	2315	13	0	1	2315	284332	286646	0	4204	100	CJJ81176_0331	285332	285646	-	104	CDS	-	multidrug resistance protein, SMR family	0	0		COG2076	P	Multidrug transporter EmrE and related cation transporters
Cj1045c	gi|121612099|ref|NC_008787.1|	98.52	2777	41	0	1	2777	984436	987212	0	4902	100	CJJ81176_1066	985436	986212	-	258	CDS	thiG	thiG protein	0	0		COG2022	H	Thiamin biosynthesis thiazole synthase ThiGH, ThiG subunit
Cj1487c	gi|121612099|ref|NC_008787.1|	99.76	2864	7	0	1	2864	1399540	1402403	0	5251	100	CJJ81176_1479	1400540	1401403	-	287	CDS	ccoP	cytochrome c oxidase, cbb3-type, subunit III	0	0	CJJ81176_1479	COG2010	C	Cytochrome c, mono- and diheme variants
Cj0205	gi|121612099|ref|NC_008787.1|	99.64	2804	10	0	1	2804	205988	208791	0	5123	100	CJJ81176_0237	206988	207791	+	267	CDS	-	undecaprenol kinase, putative	0	0	CJJ81176_0237	COG1968	V	Undecaprenyl pyrophosphate phosphatase UppP
Cj1104	gi|121612099|ref|NC_008787.1|	98.59	2768	39	0	1	2768	1039916	1042683	0	4896	100	CJJ81176_1122	1040916	1041683	+	255	CDS	ispE	4-diphosphocytidyl-2C-methyl-D-erythritol kinase	0	0	CJJ81176_1122	COG1947	I	4-diphosphocytidyl-2C-methyl-D-erythritol kinase
Cj0510c	gi|121612099|ref|NC_008787.1|	98.73	2289	27	2	1	2288	473697	475984	0	4065	99.9127	CJJ81176_0538	474697	474987	-	96	CDS	-	conserved hypothetical protein	0	0		COG1937	S	DNA-binding transcriptional regulator, FrmR family
Cj0649	gi|121612099|ref|NC_008787.1|	99.31	2462	17	0	1	2462	602645	605106	0	4453	100	CJJ81176_0677	603645	604106	+	153	CDS	-	OstA family protein	0	0		COG1934	S	Lipopolysaccharide export system protein LptA
Cj0326	gi|121612099|ref|NC_008787.1|	99.09	3077	28	0	1	3077	300484	303560	0	5528	100	CJJ81176_0348	301484	302560	+	358	CDS	serC	phosphoserine aminotransferase	0	0		COG1932	HE	Phosphoserine aminotransferase
Cj1094c	gi|121612099|ref|NC_008787.1|	98.64	2274	29	2	1	2273	1029394	1031666	0	4026	100.044	CJJ81176_1112	1030394	1030666	-	90	CDS	yajC	preprotein translocase, YajC subunit	0	0		COG1862	U	Preprotein translocase subunit YajC
Cj0727	gi|121612099|ref|NC_008787.1|	98.75	3047	38	0	1	3047	676206	679252	0	5417	100	CJJ81176_0750	677206	678252	+	348	CDS	-	ABC transporter, periplasmic substrate-binding protein	0	0		COG1840	P	ABC-type Fe3+ transport system, periplasmic component
Cj0711	gi|121612099|ref|NC_008787.1|	98.66	2244	29	1	1	2243	662153	664396	0	3976	100.045	CJJ81176_0734	663154	663396	+	80	CDS	-	conserved hypothetical protein	0	0		COG1837	R	Predicted RNA-binding protein YlqC, contains KH domain, UPF0109 family
Cj1176c	gi|121612099|ref|NC_008787.1|	99.42	2240	13	0	1	2240	1104430	1106669	0	4065	100	CJJ81176_1191	1105430	1105669	-	79	CDS	-	twin-arginine translocation protein, TatA/E family	0	0		COG1826	U	Sec-independent protein translocase protein TatA
Cj0579c	gi|121612099|ref|NC_008787.1|	98.72	2419	27	4	1	2417	535617	538033	0	4292	100.083	CJJ81176_0607	536625	537032	-	135	CDS	tatB	twin-arginine translocation protein TatB	0	0		COG1826	U	Sec-independent protein translocase protein TatA
Cj0311	gi|121612099|ref|NC_008787.1|	99.37	2537	16	0	1	2537	285122	287658	0	4597	100	CJJ81176_0333	286122	286658	+	178	CDS	rplY	ribosomal protein L25	0	0	CJJ81176_0333	COG1825	J	Ribosomal protein L25 (general stress protein Ctc)
Cj0277	gi|121612099|ref|NC_008787.1|	98.8	2750	33	0	1	2750	258764	261513	0	4896	100	CJJ81176_0304	259803	260513	+	236	CDS	-	rod shape-determining protein MreC	0	0		COG1792	M	Cell shape-determining protein MreC
Cj1273c	gi|121612099|ref|NC_008787.1|	99.37	2222	14	0	1	2222	1207433	1209654	0	4026	99.8652	CJJ81176_1289	1208433	1208657	-	74	CDS	rpoZ	DNA-directed RNA polymerase, omega subunit	0	0		COG1758	K	DNA-directed RNA polymerase, subunit K/omega
Cj0172c	gi|121612099|ref|NC_008787.1|	98.78	3206	39	0	1	3206	177595	180800	0	5705	100	CJJ81176_0208	178595	179800	-	401	CDS	-	saccharopine dehydrogenase	0	0		COG1748	E	Saccharopine dehydrogenase, NADP-dependent
Cj0429c	gi|121612099|ref|NC_008787.1|	98.11	2586	47	2	1	2585	391619	394203	0	4503	100.039	CJJ81176_0449	392620	393204	-	194	CDS	-	conserved hypothetical protein	0	0		COG1739	S	Putative translation regulator, IMPACT (imprinted ancient) protein family
Cj0114	gi|121612099|ref|NC_008787.1|	98.85	2955	26	3	1	2948	128878	131831	0	5262	100.237	CJJ81176_0149	129878	130825	+	315	CDS	-	conserved hypothetical protein	0	0		COG1729	S	Periplasmic TolA-binding protein (function unknown)
Cj0232c	gi|121612099|ref|NC_008787.1|	98.51	2411	36	0	1	2411	221122	223532	0	4253	100	CJJ81176_0257	222122	222532	-	136	CDS	-	conserved hypothetical protein	0	0		COG1714	S	Uncharacterized membrane protein YckC, RDD family
Cj0526c	gi|121612099|ref|NC_008787.1|	99.04	2297	22	0	1	2297	485513	487809	0	4120	100	CJJ81176_0551	486513	486809	-	98	CDS	fliE	flagellar hook-basal body complex protein FliE	0	0		COG1677	NU	Flagellar hook-basal body complex protein FliE
Cj0374	gi|121612099|ref|NC_008787.1|	98.23	2492	44	0	1	2492	345123	347614	0	4359	100	CJJ81176_0398	346123	346614	+	163	CDS	-	conserved hypothetical protein	0	0		COG1666	S	Uncharacterized conserved protein YajQ, UPF0234 family
Cj0811	gi|121612099|ref|NC_008787.1|	98.8	2926	35	0	2	2927	761268	764193	0	5210	99.9658	CJJ81176_0832	762267	763193	+	308	CDS	lpxK	tetraacyldisaccharide 4'-kinase	0	0		COG1663	M	Tetraacyldisaccharide-1-P 4'-kinase
Cj1380	gi|121612099|ref|NC_008787.1|	99.23	2711	20	1	1	2711	1306206	1308915	0	4889	100	CJJ81176_1382	1307206	1307916	+	236	CDS	-	conserved hypothetical protein	0	0		COG1651	O	Protein-disulfide isomerase
Cj0963	gi|121612099|ref|NC_008787.1|	98.43	2610	39	2	1	2609	907563	910171	0	4591	100.038	CJJ81176_0986	908593	909171	+	192	CDS	-	conserved hypothetical protein	0	0		COG1573	L	Uracil-DNA glycosylase
Cj0527c	gi|121612099|ref|NC_008787.1|	98.88	2495	27	1	1	2495	485816	488309	0	4451	100	CJJ81176_0552	486816	487310	-	164	CDS	flgC	flagellar basal-body rod protein FlgC	0	0	CJJ81176_0552	COG1558	N	Flagellar basal body rod protein FlgC
Cj1103	gi|121612099|ref|NC_008787.1|	98.74	2228	28	0	1	2228	1039692	1041919	0	3960	100	CJJ81176_1121	1040692	1040919	+	75	CDS	csrA	carbon storage regulator	0	0		COG1551	T	sRNA-binding carbon storage regulator CsrA
Cj0319	gi|121612099|ref|NC_008787.1|	98.32	3030	49	2	1	3029	293160	296188	0	5312	100.033	CJJ81176_0341	294160	295188	+	342	CDS	fliG	flagellar motor switch protein FliG	0	0	CJJ81176_0341	COG1536	N	Flagellar motor switch protein FliG
Cj0729	gi|121612099|ref|NC_008787.1|	98.93	2810	30	0	1	2810	678585	681394	0	5024	100	CJJ81176_0752	679588	680394	+	268	CDS	-	conserved hypothetical protein	0	0		COG1524	R	Predicted pyrophosphatase or phosphodiesterase, AlkP superfamily
Cj0394c	gi|121612099|ref|NC_008787.1|	99.28	2630	19	0	1	2630	363772	366401	0	4752	100	CJJ81176_0417	364772	365401	-	209	CDS	-	transcriptional activator, putative, Baf family	0	0		COG1521	K	Pantothenate kinase type III
Cj0230c	gi|121612099|ref|NC_008787.1|	99.08	3374	31	0	1	3374	218726	222099	0	6059	100	CJJ81176_0255	219726	221096	-	456	CDS	-	nicotinate phosphoribosyltransferase, putative	0	0	CJJ81176_0255	COG1488	H	Nicotinic acid phosphoribosyltransferase
Cj1252	gi|121612099|ref|NC_008787.1|	98.91	4048	44	0	2	4049	1182133	1186180	0	7232	99.9753	CJJ81176_1268	1183153	1185180	+	675	CDS	-	organic solvent tolerance protein, putative	0	0	CJJ81176_1268	COG1452	M	LPS assembly outer membrane protein LptD (organic solvent tolerance protein OstA)
Cj0620	gi|121612099|ref|NC_008787.1|	99.21	2648	21	0	1	2648	575525	578172	0	4774	100	CJJ81176_0649	576525	577172	+	215	CDS	-	conserved hypothetical protein	0	0		COG1451	R	Predicted metal-dependent hydrolase
Cj1285c	gi|121612099|ref|NC_008787.1|	98.88	2672	30	0	1	2672	1218116	1220787	0	4769	100	CJJ81176_1302	1219116	1219787	-	223	CDS	-	conserved hypothetical protein	0	0		COG1427	R	Predicted periplasmic solute-binding protein
Cj1533c	gi|121612099|ref|NC_008787.1|	99.47	3038	16	0	1	3038	1438343	1441380	0	5522	100	CJJ81176_1518	1439343	1440380	-	345	CDS	-	conserved hypothetical protein	0	0		COG1373	R	Predicted ATPase, AAA+ superfamily
Cj0026c	gi|121612099|ref|NC_008787.1|	98.74	2624	33	0	1	2624	32504	35127	0	4663	100	CJJ81176_0053	33504	34127	-	207	CDS	thyX	thymidylate synthase, flavin-dependent	0	0		COG1351	F	Thymidylate synthase ThyX
Cj0320	gi|121612099|ref|NC_008787.1|	98.91	2832	29	2	1	2831	294196	297026	0	5057	100.035	CJJ81176_0342	295196	296026	+	276	CDS	-	flagellar assembly protein FliH, putative	0	0		COG1317	NU	Flagellar biosynthesis/type III secretory pathway protein FliH
Cj1349c	gi|121612099|ref|NC_008787.1|	98.64	3309	43	2	1	3308	1264158	1267465	0	5860	100.03	CJJ81176_1348	1265158	1266465	-	435	CDS	-	fibronectin/fibrinogen binding protein, putative	0	0		COG1293	K	Predicted component of the ribosome quality control (RQC) complex, YloA/Tae2 family, contains fibronectin-binding (FbpA) and DUF814 domains
Cj1185c	gi|121612099|ref|NC_008787.1|	98.86	3252	36	1	1	3251	1112770	1116021	0	5799	100.031	CJJ81176_1200	1113770	1115020	-	416	CDS	petB	ubiquinol--cytochrome c reductase, cytochrome b subunit	0	0	CJJ81176_1200	COG1290	C	Cytochrome b subunit of the bc complex
Cj0399	gi|121612099|ref|NC_008787.1|	98.67	2565	33	1	1	2564	366744	369308	0	4547	100.039	CJJ81176_0422	367745	368308	+	187	CDS	-	cvpA family protein	0	0		COG1286	R	Uncharacterized membrane protein, required for colicin V production
Cj1610	gi|121612099|ref|NC_008787.1|	98.96	2501	26	0	1	2501	1513479	1515979	0	4475	100	CJJ81176_1597	1514479	1514979	+	166	CDS	pgpA	phosphatidylglycerophosphatase A	0	0		COG1267	I	Phosphatidylglycerophosphatase A
Cj0769c	gi|121612099|ref|NC_008787.1|	98.46	2663	41	0	1	2663	718601	721263	0	4691	100	CJJ81176_0790	719601	720263	-	220	CDS	-	flagellar basal-body P-ring formation protein FlgA, putative	0	0		COG1261	NO	Flagella basal body P-ring formation protein FlgA
Cj0275	gi|121612099|ref|NC_008787.1|	98.77	3251	39	1	1	3251	256470	259719	0	5781	99.9078	CJJ81176_0302	257500	258723	+	407	CDS	clpX	ATP-dependent Clp protease, ATP-binding subunit ClpX	0	0		COG1219	O	ATP-dependent protease Clp, ATPase subunit
Cj1681c	gi|121612099|ref|NC_008787.1|	98.5	2537	35	3	231	2765	1573482	1576017	0	4471	91.7541	CJJ81176_1674	1574252	1575016	-	254	CDS	cysQ	cysQ protein	0	0		COG1218	P	3'-Phosphoadenosine 5'-phosphosulfate (PAPS) 3'-phosphatase
Cj0133	gi|121612099|ref|NC_008787.1|	99.13	2402	21	0	1	2402	145442	147843	0	4320	100	CJJ81176_0168	146442	146843	+	133	CDS	-	conserved hypothetical protein	0	0		COG1214	O	tRNA A37 threonylcarbamoyladenosine modification protein TsaB
Cj1536c	gi|121612099|ref|NC_008787.1|	100	2825	0	0	1	2825	1441238	1444062	0	5217	100	CJJ81176_1521	1442238	1443062	-	274	CDS	galU	UTP-glucose-1-phosphate uridylyltransferase	0	0	CJJ81176_1521	COG1210	M	UTP-glucose-1-phosphate uridylyltransferase
Cj0821	gi|121612099|ref|NC_008787.1|	98.74	3169	40	0	122	3290	767621	770789	0	5631	96.3222	CJJ81176_0838	768500	769789	+	429	CDS	glmU	UDP-N-acetylglucosamine pyrophosphorylase	0	0	CJJ81176_0838	COG1207	M	Bifunctional protein GlmU, N-acetylglucosamine-1-phosphate-uridyltransferase/glucosamine-1-phosphate-acetyltransferase
Cj0684	gi|121612099|ref|NC_008787.1|	98.83	3855	44	1	1	3854	631330	635184	0	6868	100.026	CJJ81176_0707	632330	634183	+	617	CDS	priA	primosomal protein N'	0	0		COG1198	L	Primosomal protein N' (replication factor Y) - superfamily II helicase
Cj0100	gi|121612099|ref|NC_008787.1|	98.82	2786	33	0	1	2786	117961	120746	0	4963	100	CJJ81176_0135	118961	119746	+	261	CDS	-	chromosome partitioning protein, ParA family	0	0		COG1192	D	Cellulose biosynthesis protein BcsQ
Cj0401	gi|121612099|ref|NC_008787.1|	98.89	3506	39	0	1	3506	367784	371289	0	6259	100	CJJ81176_0424	368784	370289	+	501	CDS	lysS	lysyl-tRNA synthetase	0	0	CJJ81176_0424	COG1190	J	Lysyl-tRNA synthetase (class II)
Cj1455	gi|121612099|ref|NC_008787.1|	99.03	3098	29	1	1	3098	1369693	1372789	0	5553	100	CJJ81176_1448	1370693	1371790	+	365	CDS	prfB	peptide chain release factor 2	0	0		COG1186	J	Protein chain release factor B
Cj1114c	gi|121612099|ref|NC_008787.1|	98.83	2729	32	0	1	2729	1048054	1050782	0	4863	100	CJJ81176_1132	1049054	1049782	-	242	CDS	pssA	CDP-diacylglycerol--serine O-phosphatidyltransferase	0	0		COG1183	I	Phosphatidylserine synthase
Cj0731	gi|121612099|ref|NC_008787.1|	98.81	2780	33	0	1	2780	680231	683010	0	4951	100	CJJ81176_0754	681231	682010	+	259	CDS	-	ABC transporter, permease protein	0	0		COG1177	E	ABC-type spermidine/putrescine transport system, permease component II
Cj0386	gi|121612099|ref|NC_008787.1|	98.76	3379	39	3	1	3378	353513	356889	0	6004	99.8818	CJJ81176_0409	354512	355894	+	460	CDS	-	GTPase family protein	0	0		COG1160	R	Predicted GTPases
Cj0321	gi|121612099|ref|NC_008787.1|	99.01	3849	36	2	1	3848	295019	298866	0	6896	100.026	CJJ81176_0343	296019	297866	+	615	CDS	dxs	1-deoxy-D-xylulose-5-phosphate synthase	0	0	CJJ81176_0343	COG1154	HI	Deoxyxylulose-5-phosphate synthase
Cj0354c	gi|121612099|ref|NC_008787.1|	100	2246	0	0	1	2246	326823	329068	0	4148	100	CJJ81176_0378	327823	328068	-	81	CDS	-	ferredoxin, 4Fe-4S	0	0		COG1149	C	MinD superfamily P-loop ATPase, contains an inserted ferredoxin domain
Cj0669	gi|121612099|ref|NC_008787.1|	98.83	2726	31	1	1	2726	618139	620863	0	4855	99.8901	CJJ81176_0695	619129	619866	+	245	CDS	-	ABC transporter, ATP-binding protein	0	0	CJJ81176_0695	COG1137	R	ABC-type lipopolysaccharide export system, ATPase component
Cj1180c	gi|121612099|ref|NC_008787.1|	98.6	2636	37	0	1	2636	1107730	1110365	0	4663	100	CJJ81176_1195	1108730	1109365	-	211	CDS	-	ABC transporter, ATP-binding protein	0	0	CJJ81176_1195	COG1136	V	ABC-type lipoprotein export system, ATPase component
Cj1277c	gi|121612099|ref|NC_008787.1|	98.8	2667	30	2	1	2666	1210422	1213087	0	4747	100.038	CJJ81176_1293	1211422	1212087	-	221	CDS	lolD	lipoprotein releasing system ATP-binding protein LolD	0	0	CJJ81176_1293	COG1136	V	ABC-type lipoprotein export system, ATPase component
Cj0360	gi|121612099|ref|NC_008787.1|	98.71	3338	43	0	1	3338	330155	333492	0	5927	100	CJJ81176_0383	331137	332492	+	451	CDS	glmM	phosphoglucosamine mutase	0	0	CJJ81176_0383	COG1109	G	Phosphomannomutase
Cj0240c	gi|121612099|ref|NC_008787.1|	98.74	3178	38	1	7	3182	227572	230749	0	5646	99.8743	CJJ81176_0265	228568	229749	-	393	CDS	-	cysteine desulfurase, putative	0	0		COG1104	E	Cysteine sulfinate desulfinase/cysteine desulfurase or related enzyme
Cj0276	gi|121612099|ref|NC_008787.1|	98.68	3041	39	1	1	3041	257735	260774	0	5393	100	CJJ81176_0303	258734	259774	+	346	CDS	mreB	cell shape-determining protein MreB	0	0	CJJ81176_0303	COG1077	D	Actin-like ATPase involved in cell morphogenesis
Cj0954c	gi|121612099|ref|NC_008787.1|	99.96	2771	1	0	1	2771	899471	902241	0	5112	100	CJJ81176_0977	900471	901109	-	212	CDS	-	DnaJ domain protein	0	0	CJJ81176_0977	COG1076	O	DnaJ-domain-containing proteins 1
Cj0462	gi|121612099|ref|NC_008787.1|	99.93	3047	2	0	1	3047	427168	430214	0	5616	100	CJJ81176_0487	428168	429214	+	348	CDS	-	radical SAM domain protein	0	0		COG1060	HR	2-iminoacetate synthase ThiH (tyrosine cleavage enzyme, thamine biosynthesis)
Cj1044c	gi|121612099|ref|NC_008787.1|	98.86	3148	32	4	1	3146	983288	986433	0	5611	100.064	CJJ81176_1065	984288	985433	-	381	CDS	thiH	thiH protein	0	0		COG1060	HR	2-iminoacetate synthase ThiH (tyrosine cleavage enzyme, thamine biosynthesis)
Cj1404	gi|121612099|ref|NC_008787.1|	98.04	2549	46	4	1	2546	1325050	1327597	0	4427	100.118	CJJ81176_1403	1326051	1326596	+	181	CDS	nadD	nicotinate (nicotinamide) nucleotide adenylyltransferase	0	0	CJJ81176_1403	COG1057	H	Nicotinic acid mononucleotide adenylyltransferase
Cj0115	gi|121612099|ref|NC_008787.1|	98.56	2577	29	3	1	2570	129840	132415	0	4547	100.272	CJJ81176_0150	130840	131415	+	191	CDS	slyD	FKBP-type peptidyl-prolyl cis-trans isomerase SlyD	0	0	CJJ81176_0150	COG1047	O	FKBP-type peptidyl-prolyl cis-trans isomerase 2
Cj1028c	gi|121612099|ref|NC_008787.1|	99.22	2577	18	2	1	2576	965931	968506	0	4647	100.039	CJJ81176_1047	966931	967506	-	191	CDS	ctsW	transformation system protein	0	0		COG1040	R	Predicted amidophosphoribosyltransferases
Cj0807	gi|121612099|ref|NC_008787.1|	99.14	2780	24	0	1	2780	758716	761495	0	5001	100	CJJ81176_0828	759716	760495	+	259	CDS	-	oxidoreductase, short chain dehydrogenase/reductase family	0	0		COG1028	IQR	NAD(P)-dependent dehydrogenase, short-chain alcohol dehydrogenase family
Cj1586	gi|121612099|ref|NC_008787.1|	99.27	1497	11	0	927	2423	1494110	1495606	0	2704	61.7829	CJJ81176_1574	1494184	1494606	+	140	CDS	-	flavohemoprotein, truncation	0	0		COG1017	C	Hemoglobin-like flavoprotein
Cj1568c	gi|121612099|ref|NC_008787.1|	100	3791	0	0	1	3791	1473036	1476826	0	7001	100	CJJ81176_1553	1474036	1475826	-	596	CDS	nuoL	NADH-quinone oxidoreductase, L subunit	0	0		COG1009	CP	NADH:ubiquinone oxidoreductase subunit 5 (chain L)/Multisubunit Na+/H+ antiporter, MnhA subunit
Cj1566c	gi|121612099|ref|NC_008787.1|	100	3389	0	0	1	3389	1470169	1473557	0	6259	100	CJJ81176_1551	1471169	1472557	-	462	CDS	nuoN	NADH-quinone oxidoreductase, N subunit	0	0	CJJ81176_1551	COG1007	C	NADH:ubiquinone oxidoreductase subunit 2 (chain N)
Cj1572c	gi|121612099|ref|NC_008787.1|	99.93	2999	2	0	1	2999	1476287	1479285	0	5528	100	CJJ81176_1557	1477287	1478285	-	332	CDS	nuoH	NADH-quinone oxidoreductase, H subunit	0	0		COG1005	C	NADH:ubiquinone oxidoreductase subunit 1 (chain H)
Cj0137	gi|121612099|ref|NC_008787.1|	98.3	1764	27	3	1	1763	149611	151372	0	3088	74.6509	CJJ81176_0172	150611	150973	+	120	CDS	rbfA	ribosome-binding factor A	0	0		COG0858	J	Ribosome-binding factor A
Cj1359	gi|121612099|ref|NC_008787.1|	99.63	4085	14	1	1	4085	1275091	1279174	0	7459	100	CJJ81176_1361	1276090	1278174	+	694	CDS	ppk	polyphosphate kinase	0	0		COG0855	P	Polyphosphate kinase
Cj1238	gi|121612099|ref|NC_008787.1|	98.23	2775	46	3	1	2774	1167257	1170029	0	4850	100.036	CJJ81176_1252	1168257	1169045	+	262	CDS	pdxJ	pyridoxal phosphate biosynthetic protein PdxJ	0	0	CJJ81176_1252	COG0854	H	Pyridoxine 5'-phosphate synthase PdxJ
Cj1577c	gi|121612099|ref|NC_008787.1|	100	2795	0	0	1	2795	1481878	1484672	0	5162	100	CJJ81176_1562	1482878	1483669	-	263	CDS	nuoC	NADH-quinone oxidoreductase, C subunit	0	0		COG0852	C	NADH:ubiquinone oxidoreductase 27 kD subunit (chain C)
Cj0695	gi|121612099|ref|NC_008787.1|	98.91	3389	37	0	1	3389	647264	650652	0	6054	100	CJJ81176_0718	648270	649652	+	460	CDS	ftsA	cell division protein FtsA	0	0		COG0849	D	Cell division ATPase FtsA
Cj0110	gi|121612099|ref|NC_008787.1|	99.04	2390	23	0	1	2390	125911	128300	0	4287	100	CJJ81176_0145	126911	127300	+	129	CDS	-	TonB system transport protein ExbD, putative	0	0		COG0848	U	Biopolymer transport protein ExbD
Cj1570c	gi|121612099|ref|NC_008787.1|	99.96	2519	1	0	1	2519	1475121	1477639	0	4647	100	CJJ81176_1555	1476121	1476639	-	172	CDS	nuoJ	NADH-quinone oxidoreductase, J subunit	0	0		COG0839	C	NADH:ubiquinone oxidoreductase subunit 6 (chain J)
Cj1579c	gi|121612099|ref|NC_008787.1|	100	1539	0	0	1	1539	1483154	1484692	0	2843	64.3933	CJJ81176_1564	1484154	1484543	-	129	CDS	nuoA	NADH-quinone oxidoreductase, A subunit	0	0		COG0838	C	NADH:ubiquinone oxidoreductase subunit 3 (chain A)
Cj0239c	gi|121612099|ref|NC_008787.1|	99.09	2973	25	1	1	2971	226585	229557	0	5339	100.034	CJJ81176_0264	227587	228558	-	323	CDS	-	NifU family protein	0	0	CJJ81176_0264	COG0822	C	NifU homolog involved in Fe-S cluster formation
Cj0257	gi|121612099|ref|NC_008787.1|	98.22	2358	40	2	1	2357	240821	243177	0	4120	100.042	CJJ81176_0284	241821	242177	+	118	CDS	dgkA	diacylglycerol kinase	0	0		COG0818	M	Diacylglycerol kinase
Cj0109	gi|121612099|ref|NC_008787.1|	99.06	2555	24	0	1	2555	125348	127902	0	4586	100	CJJ81176_0144	126348	126902	+	184	CDS	-	MotA/TolQ/ExbB proton channel family protein	0	0		COG0811	U	Biopolymer transport protein ExbB/TolQ
Cj0578c	gi|121612099|ref|NC_008787.1|	98.21	2740	45	4	1	2738	534887	537624	0	4785	100.073	CJJ81176_0606	535887	536624	-	245	CDS	tatC	Sec-independent protein translocase TatC	0	0	CJJ81176_0606	COG0805	U	Sec-independent protein secretion pathway component TatC
Cj0668	gi|121612099|ref|NC_008787.1|	98.26	2409	39	3	1	2408	617739	620145	0	4213	100.042	CJJ81176_0694	618738	619145	+	135	CDS	-	conserved hypothetical protein TIGR00150	0	0		COG0802	R	tRNA A37 threonylcarbamoyladenosine biosynthesis protein TsaE
Cj0065c	gi|121612099|ref|NC_008787.1|	99.6	2474	10	0	1	2474	88425	90898	0	4514	100	CJJ81176_0103	89425	89898	-	157	CDS	folK	2-amino-4-hydroxy-6-hydroxymethyldihydropteridine pyrophosphokinase	0	0		COG0801	H	7,8-dihydro-6-hydroxymethylpterin-pyrophosphokinase
Cj0313	gi|121612099|ref|NC_008787.1|	99.15	3060	24	2	1	3059	286202	289260	0	5505	100.033	CJJ81176_0335	287202	288260	+	352	CDS	-	membrane protein, putative	0	0		COG0795	R	Lipopolysaccharide export LptBFGC system, permease protein LptF
Cj0511	gi|121612099|ref|NC_008787.1|	98.47	3337	47	4	1	3335	474105	477439	0	5877	100.06	CJJ81176_0539	475105	476439	+	444	CDS	ctpA	carboxyl-terminal protease	0	0		COG0793	M	C-terminal processing protease CtpA/Prc, contains a PDZ domain
Cj0148c	gi|121612099|ref|NC_008787.1|	98.63	2339	32	0	1	2339	161854	164192	0	4143	100	CJJ81176_0184	162854	163192	-	112	CDS	-	conserved hypothetical protein	0	0		COG0792	L	Predicted endonuclease distantly related to archaeal Holliday junction resolvase
Cj0138	gi|121612099|ref|NC_008787.1|	98.02	1412	25	3	1	1411	149963	151372	0	2449	58.2749	CJJ81176_0173	150963	151385	+	140	CDS	-	conserved hypothetical protein	0	0		COG0779	S	Ribosome maturation factor RimP
Cj0127c	gi|121612099|ref|NC_008787.1|	98.45	2843	44	0	1	2843	138370	141212	0	5007	100	CJJ81176_0162	139370	140212	-	280	CDS	accD	acetyl-CoA carboxylase, carboxyl transferase, beta subunit	0	0		COG0777	I	Acetyl-CoA carboxylase beta subunit
Cj0132	gi|121612099|ref|NC_008787.1|	98.82	2885	34	0	1	2885	144519	147403	0	5140	100	CJJ81176_0167	145519	146403	+	294	CDS	lpxC	UDP-3-0-acyl N-acetylglucosamine deacetylase	0	0	CJJ81176_0167	COG0774	M	UDP-3-O-acyl-N-acetylglucosamine deacetylase
Cj1054c	gi|121612099|ref|NC_008787.1|	99.15	3299	28	0	1	3299	991150	994448	0	5938	100	CJJ81176_1074	992150	993445	-	431	CDS	murC	UDP-N-acetylmuramate--alanine ligase	0	0	CJJ81176_1074	COG0773	M	UDP-N-acetylmuramate-alanine ligase
Cj1038	gi|121612099|ref|NC_008787.1|	99.43	3164	18	0	1	3164	977568	980731	0	5744	100	CJJ81176_1057	978568	979731	+	387	CDS	-	cell division protein, FtsW/RodA/SpoVE family	0	0		COG0772	D	Bacterial cell division protein FtsW, lipid II flippase
Cj1282	gi|121612099|ref|NC_008787.1|	99.29	3102	21	1	1	3101	1214561	1217662	0	5605	100.032	CJJ81176_1297	1215561	1216661	+	366	CDS	-	rod shape-determining protein RodA, putative	0	0		COG0772	D	Bacterial cell division protein FtsW, lipid II flippase
Cj0858c	gi|121612099|ref|NC_008787.1|	99.91	3257	3	0	1	3257	802912	806168	0	5999	100	CJJ81176_0874	803912	805168	-	418	CDS	murA	UDP-N-acetylglucosamine 1-carboxyvinyltransferase	0	0	CJJ81176_0874	COG0766	M	UDP-N-acetylglucosamine enolpyruvyl transferase
Cj0894c	gi|121612099|ref|NC_008787.1|	99.29	2834	20	0	1	2834	833482	836315	0	5123	100	CJJ81176_0903	834482	835315	-	277	CDS	ispH	4-hydroxy-3-methylbut-2-enyl diphosphate reductase	0	0	CJJ81176_0903	COG0761	IM	4-Hydroxy-3-methylbut-2-enyl diphosphate reductase IspH
Cj0596	gi|121612099|ref|NC_008787.1|	98.69	2819	37	0	4	2822	549123	551941	0	5001	99.8937	CJJ81176_0624	550120	550941	+	273	CDS	-	major antigenic peptide PEB4	0	0	CJJ81176_0624	COG0760	O	Parvulin-like peptidyl-prolyl isomerase
Cj0694	gi|121612099|ref|NC_008787.1|	98.91	3491	38	0	1	3491	645777	649267	0	6237	100	CJJ81176_0717	646777	648267	+	496	CDS	-	peptidyl-prolyl cis-trans isomerase D, homolog	0	0		COG0760	O	Parvulin-like peptidyl-prolyl isomerase
Cj0959c	gi|121612099|ref|NC_008787.1|	98.89	2342	26	0	1	2342	906161	908502	0	4181	100	CJJ81176_0982	907161	907502	-	113	CDS	-	conserved hypothetical protein	0	0		COG0759	S	Membrane-anchored protein YidD, putatitve component of membrane protein insertase Oxa1/YidC/SpoIIIJ
Cj0066c	gi|121612099|ref|NC_008787.1|	99.6	2480	10	0	1	2480	88901	91380	0	4525	100	CJJ81176_0104	89901	90380	-	159	CDS	aroQ	3-dehydroquinate dehydratase, type II	0	0	CJJ81176_0104	COG0757	E	3-dehydroquinate dehydratase
Cj1385	gi|121612099|ref|NC_008787.1|	99.68	3425	11	0	1	3425	1309170	1312594	0	6264	100	CJJ81176_1387	1310170	1311594	+	474	CDS	katA	catalase	0	0		COG0753	P	Catalase
Cj0704	gi|121612099|ref|NC_008787.1|	98.36	2864	47	0	1	2864	656266	659129	0	5029	100	CJJ81176_0727	657266	658129	+	287	CDS	glyQ	glycyl-tRNA synthetase, alpha subunit	0	0	CJJ81176_0727	COG0752	J	Glycyl-tRNA synthetase, alpha subunit
Cj0338c	gi|121612099|ref|NC_008787.1|	99.4	4640	27	1	1	4640	308749	313387	0	8412	100	CJJ81176_0360	309749	312388	-	879	CDS	polA	DNA polymerase type I	0	0		COG0749	L	DNA polymerase I - 3'-5' exonuclease and polymerase domains
Cj0355c	gi|121612099|ref|NC_008787.1|	99.4	2672	16	0	1	2672	327181	329852	0	4846	100	CJJ81176_0379	328181	328852	-	223	CDS	-	DNA-binding response regulator	0	0	CJJ81176_0379	COG0745	TK	DNA-binding response regulator, OmpR family, contains REC and winged-helix (wHTH) domain
Cj1227c	gi|121612099|ref|NC_008787.1|	99.85	2675	4	0	1	2675	1156172	1158846	0	4918	100	CJJ81176_1241	1157172	1157846	-	224	CDS	-	DNA-binding response regulator	0	0	CJJ81176_1241	COG0745	TK	DNA-binding response regulator, OmpR family, contains REC and winged-helix (wHTH) domain
Cj1608	gi|121612099|ref|NC_008787.1|	99.07	2888	27	0	1	2888	1511449	1514336	0	5184	100	CJJ81176_1595	1512449	1513336	+	295	CDS	-	DNA-binding response regulator, putative	0	0	CJJ81176_1595	COG0745	TK	DNA-binding response regulator, OmpR family, contains REC and winged-helix (wHTH) domain
Cj0508	gi|121612099|ref|NC_008787.1|	99.14	3931	34	0	1	3931	469053	472983	0	7071	99.9746	CJJ81176_0536	470053	471984	+	643	CDS	pbpA	penicillin-binding protein 1A	0	0		COG0744	M	Membrane carboxypeptidase (penicillin-binding protein)
Cj0400	gi|121612099|ref|NC_008787.1|	98.87	2475	27	1	1	2474	367309	369783	0	4414	100.04	CJJ81176_0423	368310	368783	+	157	CDS	fur	ferric uptake regulation protein	0	0		COG0735	P	Fe2+ or Zn2+ uptake regulation protein
Cj1244	gi|121612099|ref|NC_008787.1|	99	2903	29	0	1	2903	1172597	1175499	0	5201	100	CJJ81176_1259	1173597	1174499	+	300	CDS	-	radical SAM domain protein	0	0		COG0731	C	Wyosine [tRNA(Phe)-imidazoG37] synthetase, radical SAM superfamily
Cj0801	gi|121612099|ref|NC_008787.1|	99.07	3452	32	0	1	3452	750916	754367	0	6198	100	CJJ81176_0822	751916	753367	+	483	CDS	mviN	integral membrane protein MviN	0	0		COG0728	R	Peptidoglycan biosynthesis protein MviN/MurJ, putative lipid II flippase
Cj1186c	gi|121612099|ref|NC_008787.1|	99.04	2505	23	1	1	2504	1114022	1116526	0	4492	100.04	CJJ81176_1201	1115022	1115525	-	167	CDS	petA	ubiquinol--cytochrome c reductase, iron-sulfur subunit	0	0		COG0723	C	Rieske Fe-S protein
Cj0398	gi|121612099|ref|NC_008787.1|	98.78	2286	27	1	1	2285	366392	368677	0	4065	100.044	CJJ81176_0421	367392	367676	+	94	CDS	gatC	aspartyl/glutamyl-tRNA(Asn/Gln) amidotransferase, C subunit	0	0		COG0721	J	Asp-tRNAAsn/Glu-tRNAGln amidotransferase C subunit
Cj0159c	gi|121612099|ref|NC_008787.1|	99.23	2582	20	0	1	2582	169681	172262	0	4658	100	CJJ81176_0195	170681	171262	-	193	CDS	-	6-pyruvoyl tetrahydrobiopterin synthase, homolog	0	0		COG0720	H	6-pyruvoyl-tetrahydropterin synthase
Cj1642	gi|121612099|ref|NC_008787.1|	98.01	2312	46	0	1	2312	1542485	1544796	0	4015	100	CJJ81176_1633	1543485	1543796	+	103	CDS	-	conserved hypothetical protein TIGR00103	0	0		COG0718	S	Conserved DNA-binding protein YbaB (function unknown)
Cj1382c	gi|121612099|ref|NC_008787.1|	99.6	2492	9	1	1	2492	1307497	1309987	0	4545	100	CJJ81176_1384	1308496	1308987	-	163	CDS	fldA	flavodoxin	0	0	CJJ81176_1384	COG0716	C	Flavodoxin
Cj1569c	gi|121612099|ref|NC_008787.1|	100	2297	0	0	1	2297	1474828	1477124	0	4242	100	CJJ81176_1554	1475828	1476124	-	98	CDS	nuoK	NADH-quinone oxidoreductase, K subunit	0	0		COG0713	C	NADH:ubiquinone oxidoreductase subunit 11 or 4L (chain K)
Cj0104	gi|121612099|ref|NC_008787.1|	99.52	2522	12	0	1	2522	120600	123121	0	4591	100	CJJ81176_0139	121600	122121	+	173	CDS	atpH	ATP synthase F1, delta subunit	0	0	CJJ81176_0139	COG0712	C	FoF1-type ATP synthase, delta subunit
Cj0102	gi|121612099|ref|NC_008787.1|	99.38	2426	15	0	1	2426	119649	122074	0	4397	100	CJJ81176_0137	120649	121074	+	141	CDS	-	ATP synthase F0, B' subunit	0	0		COG0711	C	FoF1-type ATP synthase, membrane subunit b or b'
Cj0103	gi|121612099|ref|NC_008787.1|	99.52	2513	12	0	1	2513	120085	122597	0	4575	100	CJJ81176_0138	121085	121597	+	170	CDS	-	ATP synthase F0, B' subunit	0	0		COG0711	C	FoF1-type ATP synthase, membrane subunit b or b'
Cj1039	gi|121612099|ref|NC_008787.1|	99.34	3031	18	2	1	3029	978728	981758	0	5485	100.066	CJJ81176_1058	979728	980756	+	342	CDS	murG	UDP-N-acetylglucosamine--N-acetylmuramyl-(pentapeptide) pyrophosphoryl-undecaprenol N-acetylglucosamine transferase	0	0		COG0707	M	UDP-N-acetylglucosamine:LPS N-acetylglucosamine transferase
Cj0958c	gi|121612099|ref|NC_008787.1|	99.3	3587	25	0	1	3587	904578	908164	0	6486	100	CJJ81176_0981	905578	907164	-	528	CDS	-	inner membrane protein, 60 kDa	0	0	CJJ81176_0981	COG0706	U	Membrane protein insertase Oxa1/YidC/SpoIIIJ, required for the localization of integral membrane proteins
Cj0387	gi|121612099|ref|NC_008787.1|	98.24	2499	42	2	1	2498	354881	357378	0	4370	100.04	CJJ81176_0410	355881	356378	+	165	CDS	aroK	shikimate kinase	0	0		COG0703	E	Shikimate kinase
Cj0925	gi|121612099|ref|NC_008787.1|	98.93	2438	24	2	1	2437	859765	862201	0	4357	100	CJJ81176_0932	860765	861202	+	145	CDS	rpiB	ribose 5-phosphate isomerase B	0	0		COG0698	G	Ribose 5-phosphate isomerase RpiB
Cj1639	gi|121612099|ref|NC_008787.1|	98.42	2273	36	0	1	2273	1540404	1542676	0	3999	100	CJJ81176_1630	1541404	1541676	+	90	CDS	-	NifU family protein	0	0		COG0694	O	Fe-S cluster biogenesis protein NfuA, 4Fe-4S-binding domain
Cj1105	gi|121612099|ref|NC_008787.1|	98.45	2453	38	0	1	2453	1040680	1043132	0	4320	100	CJJ81176_1123	1041680	1042132	+	150	CDS	smpB	SsrA-binding protein	0	0		COG0691	O	tmRNA-binding protein
Cj0472	gi|121612099|ref|NC_008787.1|	99.91	2180	2	0	1	2180	436597	438776	0	4015	100	CJJ81176_0502	437597	437776	+	59	CDS	secE	preprotein translocase, SecE subunit	0	0		COG0690	U	Preprotein translocase subunit SecE
Cj1202	gi|121612099|ref|NC_008787.1|	98.95	2849	30	0	1	2849	1132962	1135810	0	5096	100	CJJ81176_1217	1133962	1134810	+	282	CDS	metF	5,10-methylenetetrahydrofolate reductase	0	0		COG0685	E	5,10-methylenetetrahydrofolate reductase
Cj0407	gi|121612099|ref|NC_008787.1|	98.65	2816	38	0	1	2816	374004	376819	0	4990	100	CJJ81176_0431	375004	375819	+	271	CDS	lgt	prolipoprotein diacylglyceryl transferase	0	0		COG0682	M	Prolipoprotein diacylglyceryltransferase
Cj0767c	gi|121612099|ref|NC_008787.1|	98.1	2479	43	4	1	2477	717525	720001	0	4314	100.081	CJJ81176_0788	718525	719001	-	158	CDS	coaD	posphopantetheine adenylyltransferase	0	0		COG0669	H	Phosphopantetheine adenylyltransferase
Cj1386	gi|121612099|ref|NC_008787.1|	99.23	2471	19	0	1	2471	1310651	1313121	0	4458	100	CJJ81176_1388	1311651	1312121	+	156	CDS	-	ankyrin repeat protein	0	0		COG0666	R	Ankyrin repeat
Cj1576c	gi|121612099|ref|NC_008787.1|	99.94	3227	2	0	1	3227	1480650	1483876	0	5949	100	CJJ81176_1561	1481650	1482876	-	408	CDS	nuoD	NADH-quinone oxidoreductase, D subunit	0	0		COG0649	C	NADH:ubiquinone oxidoreductase 49 kD subunit (chain D)
Cj1226c	gi|121612099|ref|NC_008787.1|	99.85	3248	5	0	1	3248	1154928	1158175	0	5971	100	CJJ81176_1240	1155928	1157100	-	390	CDS	-	sensor histidine kinase	0	0		COG0642	T	Signal transduction histidine kinase
Cj0992c	gi|121612099|ref|NC_008787.1|	98.42	3356	49	4	1	3354	929093	932446	0	5901	100	CJJ81176_1010	930093	931448	-	451	CDS	hemN	oxygen-independent coproporphyrinogen III oxidase	0	0		COG0635	H	Coproporphyrinogen III oxidase or related Fe-S oxidoreductase
Cj1363	gi|121612099|ref|NC_008787.1|	99.93	3044	2	0	1	3044	1279130	1282173	0	5611	100	CJJ81176_1365	1280130	1281173	+	347	CDS	-	membrane protein, putative	0	0		COG0628	R	Predicted PurR-regulated permease PerM
Cj0458c	gi|121612099|ref|NC_008787.1|	99.58	3302	14	0	1	3302	423135	426436	0	6021	100	CJJ81176_0483	424135	425436	-	433	CDS	miaB	tRNA-i(6)A37 thiotransferase enzyme MiaB	0	0	CJJ81176_0483	COG0621	J	tRNA A37 methylthiotransferase MiaB
Cj0789	gi|121612099|ref|NC_008787.1|	98.78	3119	35	1	1	3119	738356	741471	0	5546	100	CJJ81176_0810	739353	740471	+	372	CDS	-	polyA polymerase family protein	0	0		COG0617	J	tRNA nucleotidyltransferase/poly(A) polymerase
Cj0726c	gi|121612099|ref|NC_008787.1|	98.93	2985	31	1	1	2984	675105	678089	0	5334	100.034	CJJ81176_0749	676106	677089	-	327	CDS	corA	magnesium and cobalt transport protein CorA	0	0		COG0598	P	Mg2+ and Co2+ transporter CorA
Cj0960c	gi|121612099|ref|NC_008787.1|	98.8	2327	28	0	1	2327	906499	908825	0	4143	100	CJJ81176_0983	907499	907825	-	108	CDS	rnpA	ribonuclease P protein component	0	0		COG0594	J	RNase P protein component
Cj0002	gi|121612099|ref|NC_008787.1|	99.32	3068	21	0	1	3068	483	3550	0	5550	100	CJJ81176_0028	1483	2550	+	355	CDS	dnaN	DNA polymerase III, beta subunit	0	0		COG0592	L	DNA polymerase III sliding clamp (beta) subunit, PCNA homolog
Cj0615	gi|121612099|ref|NC_008787.1|	98.41	3087	49	0	1	3087	571028	574114	0	5430	99.9353	CJJ81176_0644	572028	573116	+	362	CDS	-	phosphate ABC transporter, permease protein PstA, putative	0	0		COG0581	P	ABC-type phosphate transport system, permease component
Cj1347c	gi|121612099|ref|NC_008787.1|	98.31	2723	46	0	4	2726	1263087	1265809	0	4774	99.8899	CJJ81176_1346	1264084	1264809	-	241	CDS	cdsA	phosphatidate cytidylyltransferase	0	0	CJJ81176_1346	COG0575	I	CDP-diglyceride synthetase
Cj0614	gi|121612099|ref|NC_008787.1|	98.8	2915	35	0	1	2915	570117	573031	0	5190	100	CJJ81176_0643	571117	572031	+	304	CDS	-	phosphate ABC transporter, permease protein PstC, putative	0	0		COG0573	P	ABC-type phosphate transport system, permease component
Cj1635c	gi|121612099|ref|NC_008787.1|	98.43	2675	42	0	1	2675	1536361	1539035	0	4708	100	CJJ81176_1626	1537361	1538038	-	225	CDS	rnc	ribonuclease III	0	0		COG0571	K	dsRNA-specific ribonuclease
Cj1284	gi|121612099|ref|NC_008787.1|	98.64	2651	36	0	1	2651	1217469	1220119	0	4697	100	CJJ81176_1301	1218469	1219119	+	216	CDS	-	potassium uptake protein TrkA, putative	0	0		COG0569	P	Trk K+ transport system, NAD-binding component
Cj1001	gi|121612099|ref|NC_008787.1|	98.71	3870	47	3	1	3869	936862	940729	0	6866	100.026	CJJ81176_1019	937862	939730	+	622	CDS	rpoD	RNA polymerase sigma factor RpoD	0	0		COG0568	K	DNA-directed RNA polymerase, sigma subunit (sigma70/sigma32)
Cj0153c	gi|121612099|ref|NC_008787.1|	99.37	2684	17	0	1	2684	166388	169071	0	4863	100	CJJ81176_0189	167388	168071	-	227	CDS	-	RNA methyltransferase, TrmH family	0	0		COG0566	J	tRNA G18 (ribose-2'-O)-methylase SpoU
Cj0022c	gi|121612099|ref|NC_008787.1|	99.69	2904	6	3	1	2903	26268	29169	0	5310	100.034	CJJ81176_0049	27267	28169	-	300	CDS	-	RNA pseudouridine synthase family protein	0	0		COG0564	J	Pseudouridylate synthase, 23S rRNA- or tRNA-specific
Cj1067	gi|121612099|ref|NC_008787.1|	99.09	2537	23	0	1	2537	1004156	1006692	0	4558	100	CJJ81176_1085	1005156	1005692	+	178	CDS	pgsA	CDP-diacylglycerol--glycerol-3-phosphate 3-phosphatidyltransferase	0	0		COG0558	I	Phosphatidylglycerophosphate synthase
Cj1206c	gi|121612099|ref|NC_008787.1|	98.81	2867	34	0	1	2867	1136109	1138975	0	5107	100	CJJ81176_1221	1137109	1137975	-	288	CDS	ftsY	signal recognition particle-docking protein FtsY	0	0	CJJ81176_1221	COG0552	U	Signal recognition particle GTPase
Cj0096	gi|121612099|ref|NC_008787.1|	99.28	3054	20	2	1	3053	114445	117497	0	5517	100.033	CJJ81176_0131	115444	116514	+	356	CDS	-	GTP-binding protein, GTP1/Obg family	0	0	CJJ81176_0131	COG0536	R	GTPase involved in cell partioning and DNA repair
Cj0560	gi|121612099|ref|NC_008787.1|	99.76	3329	8	0	1	3329	519003	522331	0	6104	100	CJJ81176_0585	520003	521331	+	442	CDS	-	MATE efflux family protein, authentic frameshift	0	0		COG0534	V	Na+-driven multidrug efflux pump
Cj0136	gi|121612099|ref|NC_008787.1|	99.09	4376	37	3	1	4375	146999	151372	0	7856	94.8007	CJJ81176_0171	147999	150614	+	871	CDS	infB	translation initiation factor IF-2	0	0		COG0532	J	Translation initiation factor IF-2, a GTPase
Cj1274c	gi|121612099|ref|NC_008787.1|	99.3	2720	19	0	1	2720	1207668	1210387	0	4918	100	CJJ81176_1290	1208668	1209387	-	239	CDS	pyrH	uridylate kinase	0	0		COG0528	F	Uridylate kinase
Cj0582	gi|121612099|ref|NC_008787.1|	98.6	3203	44	1	1	3203	537732	540933	0	5664	100	CJJ81176_0610	538731	539933	+	400	CDS	-	aspartate kinase, monofunctional class	0	0	CJJ81176_0610	COG0527	E	Aspartokinase
Cj1207c	gi|121612099|ref|NC_008787.1|	99.34	2558	17	0	1	2558	1136975	1139532	0	4630	100	CJJ81176_1222	1137975	1138532	-	185	CDS	-	lipoprotein, putative	0	0	CJJ81176_1222	COG0526	OC	Thiol-disulfide isomerase or thioredoxin
Cj0791c	gi|121612099|ref|NC_008787.1|	99.08	3275	30	0	1	3275	740289	743563	0	5882	100	CJJ81176_0812	741289	742557	-	422	CDS	-	aminotransferase, putative	0	0		COG0520	E	Selenocysteine lyase/Cysteine desulfurase
Cj1058c	gi|121612099|ref|NC_008787.1|	99.8	3457	7	0	2	3458	995437	998893	0	6346	99.9711	CJJ81176_1078	996436	997893	-	485	CDS	guaB	inosine-5'-monophosphate dehydrogenase	0	0	CJJ81176_1078	COG0516	F	IMP dehydrogenase/GMP reductase
Cj0861c	gi|121612099|ref|NC_008787.1|	99.1	2567	23	0	1	2567	805616	808182	0	4614	100	CJJ81176_0877	806616	807182	-	188	CDS	pabA	para-aminobenzoate synthase glutamine amidotransferase, component II	0	0		COG0512	EH	Anthranilate/para-aminobenzoate synthase component II
Cj1494c	gi|121612099|ref|NC_008787.1|	99.68	3119	10	0	1	3119	1405488	1408606	0	5705	100	CJJ81176_1486	1406488	1407606	-	372	CDS	carA	carbamoyl-phosphate synthase, small subunit	0	0		COG0505	EF	Carbamoylphosphate synthase small subunit
Cj0027	gi|121612099|ref|NC_008787.1|	99.23	3632	28	0	1	3632	33247	36878	0	6553	100	CJJ81176_0054	34247	35878	+	543	CDS	pyrG	CTP synthase	0	0		COG0504	F	CTP synthase (UTP-ammonia lyase)
Cj0581	gi|121612099|ref|NC_008787.1|	98.5	2471	36	1	1	2471	537260	539729	0	4357	100	CJJ81176_0609	538259	538729	+	156	CDS	nidH	(di)nucleoside polyphosphate hydrolase	0	0		COG0494	LR	8-oxo-dGTP pyrophosphatase MutT and related house-cleaning NTP pyrophosphohydrolases, NUDIX family
Cj0956c	gi|121612099|ref|NC_008787.1|	99.91	3329	3	0	1	3329	902435	905763	0	6131	100	CJJ81176_0979	903435	904763	-	442	CDS	trmE	tRNA modification GTPase TrmE	0	0		COG0486	R	tRNA U34 5-carboxymethylaminomethyl modifying GTPase MnmE/TrmE
Cj0584	gi|121612099|ref|NC_008787.1|	98.69	2600	32	2	1	2599	539476	542074	0	4612	100	CJJ81176_0612	540476	541075	+	199	CDS	-	DNA polymerase III, delta prime subunit, homolog	0	0		COG0470	L	DNA polymerase III, delta prime subunit
Cj0918c	gi|121612099|ref|NC_008787.1|	99.08	2930	27	0	1	2930	854115	857044	0	5262	100	CJJ81176_0925	855115	856044	-	309	CDS	prsA	ribose-phosphate pyrophosphokinase	0	0	CJJ81176_0925	COG0462	FE	Phosphoribosylpyrophosphate synthetase
Cj0233c	gi|121612099|ref|NC_008787.1|	98.66	2609	35	0	1	2609	221533	224141	0	4625	100	CJJ81176_0258	222533	223141	-	202	CDS	pyrE	orotate phosphoribosyltransferase	0	0	CJJ81176_0258	COG0461	F	Orotate phosphoribosyltransferase
Cj0279	gi|121612099|ref|NC_008787.1|	99.34	5270	35	0	1	5270	259774	265043	0	9539	100	CJJ81176_0305	260774	264043	+	1089	CDS	carB	carbamoyl-phosphate synthase, large subunit	0	0		COG0458	EF	Carbamoylphosphate synthase large subunit
Cj1188c	gi|121612099|ref|NC_008787.1|	99.82	3858	7	0	3	3860	1115905	1119762	0	7086	99.9482	CJJ81176_1203	1116903	1118762	-	619	CDS	gidA	glucose inhibited division protein A	0	0		COG0445	D	tRNA U34 5-carboxymethylaminomethyl modifying enzyme MnmG/GidA
Cj1581c	gi|121612099|ref|NC_008787.1|	98.97	2435	25	0	277	2711	1484690	1487124	0	4359	89.8193	CJJ81176_1566	1485414	1486124	-	236	CDS	-	peptide ABC transporter, ATP-binding protein	0	0		COG0444	EP	ABC-type dipeptide/oligopeptide/nickel transport system, ATPase component
Cj0543	gi|121612099|ref|NC_008787.1|	98.95	3711	37	2	1	3710	501569	505278	0	6636	100.027	CJJ81176_0568	502569	504278	+	569	CDS	proS	prolyl-tRNA synthetase	0	0		COG0442	J	Prolyl-tRNA synthetase
Cj0206	gi|121612099|ref|NC_008787.1|	99.55	3809	17	0	1	3809	206922	210730	0	6940	100	CJJ81176_0238	207922	209730	+	602	CDS	thrS	threonyl-tRNA synthetase	0	0		COG0441	J	Threonyl-tRNA synthetase
Cj1501	gi|121612099|ref|NC_008787.1|	99.37	2228	14	0	1	2228	1410913	1413140	0	4037	100	CJJ81176_1493	1411913	1412140	+	75	CDS	-	conserved hypothetical protein	0	0		COG0425	O	TusA-related sulfurtransferase
Cj0507	gi|121612099|ref|NC_008787.1|	98.59	2552	36	0	1	2552	468505	471056	0	4514	100	CJJ81176_0535	469505	470056	+	183	CDS	-	maf protein, putative	0	0		COG0424	D	Predicted house-cleaning NTP pyrophosphatase, Maf/HAM1 superfamily
Cj0329c	gi|121612099|ref|NC_008787.1|	99.4	2987	18	0	1	2987	302871	305857	0	5417	100	CJJ81176_0351	303871	304857	-	328	CDS	plsX	fatty acid/phospholipid synthesis protein PlsX	0	0		COG0416	I	Fatty acid/phospholipid biosynthesis enzyme
Cj0067	gi|121612099|ref|NC_008787.1|	99.57	3230	14	0	1	3230	89471	92700	0	5888	100	CJJ81176_0105	90471	91700	+	409	CDS	-	amidohydrolase family protein	0	0		COG0402	FR	Cytosine/adenosine deaminase or related metal-dependent hydrolase
Cj0947c	gi|121612099|ref|NC_008787.1|	99.93	2873	2	0	1	2873	892972	895844	0	5295	100	CJJ81176_0971	893972	894844	-	290	CDS	-	hydrolase, carbon-nitrogen family	0	0		COG0388	R	Predicted amidohydrolase
Cj1578c	gi|121612099|ref|NC_008787.1|	100	2024	0	0	1	2024	1482669	1484692	0	3738	80.8307	CJJ81176_1563	1483669	1484172	-	167	CDS	nuoB	NADH-quinone oxidoreductase, B subunit	0	0		COG0377	C	NADH:ubiquinone oxidoreductase 20 kD subunit (chhain B) or related Fe-S oxidoreductase
Cj0542	gi|121612099|ref|NC_008787.1|	99.48	3299	17	0	1	3299	500287	503585	0	5999	100	CJJ81176_0567	501287	502585	+	432	CDS	hemA	glutamyl-tRNA reductase	0	0	CJJ81176_0567	COG0373	H	Glutamyl-tRNA reductase
Cj1590	gi|121612099|ref|NC_008787.1|	98.65	2220	29	1	1	2219	1497574	1499793	0	3932	100.045	CJJ81176_1578	1498575	1498793	+	72	CDS	infA	translation initiation factor IF-1	0	0		COG0361	J	Translation initiation factor IF-1
Cj0997	gi|121612099|ref|NC_008787.1|	98.83	2567	30	0	1	2567	933442	936008	0	4575	100	CJJ81176_1015	934442	935008	+	188	CDS	gidB	methyltransferase GidB	0	0		COG0357	M	16S rRNA G527 N7-methylase RsmG (former glucose-inhibited division protein B)
Cj1204c	gi|121612099|ref|NC_008787.1|	98.32	2681	45	0	1	2681	1134020	1136700	0	4702	100	CJJ81176_1219	1135020	1135700	-	226	CDS	atpB	ATP synthase F0, A subunit	0	0		COG0356	C	FoF1-type ATP synthase, membrane subunit a
Cj0108	gi|121612099|ref|NC_008787.1|	99.29	2390	17	0	1	2390	124959	127348	0	4320	100	CJJ81176_0143	125959	126348	+	129	CDS	atpC	ATP synthase F1, epsilon subunit	0	0		COG0355	C	FoF1-type ATP synthase, epsilon subunit
Cj1043c	gi|121612099|ref|NC_008787.1|	99.46	2608	10	4	1	2606	982693	985298	0	4735	100.077	CJJ81176_1064	983693	984298	-	201	CDS	-	thiamine-phosphate pyrophosphorylase, putative	0	0		COG0352	H	Thiamine monophosphate synthase
Cj0099	gi|121612099|ref|NC_008787.1|	98.38	2654	43	0	1	2654	117311	119964	0	4663	100	CJJ81176_0134	118311	118964	+	217	CDS	-	biotin--acetyl-CoA-carboxylase ligase	0	0	CJJ81176_0134	COG0340	H	Biotin-(acetyl-CoA carboxylase) ligase
Cj0713	gi|121612099|ref|NC_008787.1|	99.11	2706	22	2	1	2705	662925	665629	0	4863	100.037	CJJ81176_0736	663925	664629	+	234	CDS	trmD	tRNA (guanine-N1)-methyltransferase	0	0		COG0336	J	tRNA G37 N-methylase TrmD
Cj0330c	gi|121612099|ref|NC_008787.1|	99.02	2147	21	0	1	2147	303863	306009	0	3849	100	CJJ81176_0352	304863	305009	-	48	CDS	rpmF	ribosomal protein L32	0	0		COG0333	J	Ribosomal protein L32
Cj0328c	gi|121612099|ref|NC_008787.1|	99.43	2975	17	0	1	2975	301904	304878	0	5400	100	CJJ81176_0350	302904	303878	-	324	CDS	fabH	3-oxoacyl-(acyl-carrier-protein) synthase III	0	0	CJJ81176_0350	COG0332	I	3-oxoacyl-[acyl-carrier-protein] synthase III
Cj0806	gi|121612099|ref|NC_008787.1|	99.03	2897	28	0	1	2897	757820	760716	0	5195	100	CJJ81176_0827	758820	759716	+	298	CDS	dapA	dihydrodipicolinate synthase	0	0		COG0329	EM	Dihydrodipicolinate synthase/N-acetylneuraminate lyase
Cj1636c	gi|121612099|ref|NC_008787.1|	98.65	2441	33	0	1	2441	1537022	1539462	0	4325	100	CJJ81176_1627	1538022	1538462	-	146	CDS	rnhA	RNase H	0	0		COG0328	L	Ribonuclease HI
Cj1272c	gi|121612099|ref|NC_008787.1|	98.83	4196	49	0	1	4196	1205254	1209449	0	7478	100	CJJ81176_1288	1206254	1208425	-	723	CDS	-	RelA/SpoT family protein	0	0		COG0317	TK	(p)ppGpp synthase/hydrolase, HD superfamily
Cj0562	gi|121612099|ref|NC_008787.1|	99.06	3300	27	3	1	3298	521462	524759	0	5919	97.7199	CJJ81176_0587	522462	523838	+	458	CDS	dnaB	replicative DNA helicase	0	0	CJJ81176_0587	COG0305	L	Replicative DNA helicase
Cj0442	gi|121612099|ref|NC_008787.1|	98.63	3215	43	1	1	3215	410748	413961	0	5692	100	CJJ81176_0469	411747	412961	+	404	CDS	fabF	3-oxoacyl-(acyl-carrier-protein) synthase II	0	0	CJJ81176_0469	COG0304	IQ	3-oxoacyl-(acyl-carrier-protein) synthase
Cj0187c	gi|121612099|ref|NC_008787.1|	98.79	2568	29	2	1	2567	187530	190096	0	4569	100.039	CJJ81176_0218	188530	189096	-	188	CDS	purN	phosphoribosylglycinamide formyltransferase	0	0		COG0299	F	Folate-dependent phosphoribosylglycinamide formyltransferase PurN
Cj0244	gi|121612099|ref|NC_008787.1|	98.63	2192	28	2	1	2192	230787	232976	0	3880	100	CJJ81176_0269	231787	231978	+	63	CDS	rpmI	ribosomal protein L35	0	0		COG0291	J	Ribosomal protein L35
Cj0207	gi|121612099|ref|NC_008787.1|	99.52	2519	12	0	1	2519	208727	211245	0	4586	100	CJJ81176_0239	209727	210245	+	172	CDS	infC	translation initiation factor IF-3	0	0		COG0290	J	Translation initiation factor IF-3
Cj0197c	gi|121612099|ref|NC_008787.1|	99.85	2729	4	0	1	2729	197567	200295	0	5018	100	CJJ81176_0228	198567	199295	-	242	CDS	dapB	dihydrodipicolinate reductase	0	0		COG0289	E	Dihydrodipicolinate reductase
Cj0130	gi|121612099|ref|NC_008787.1|	98.8	2828	34	0	1	2828	142239	145066	0	5035	100	CJJ81176_0165	143239	144066	+	275	CDS	tyrA	prephenate dehydrogenase	0	0		COG0287	E	Prephenate dehydrogenase
Cj1088c	gi|121612099|ref|NC_008787.1|	98.65	3185	43	0	1	3185	1021371	1024555	0	5644	100	CJJ81176_1106	1022371	1023543	-	390	CDS	folC	folC bifunctional protein	0	0		COG0285	H	Folylpolyglutamate synthase/Dihydropteroate synthase
Cj0503c	gi|121612099|ref|NC_008787.1|	98.57	1890	27	0	1023	2912	464032	465921	0	3341	64.9038	CJJ81176_0531	463992	464921	-	309	CDS	hemH	ferrochelatase	0	0		COG0276	H	Protoheme ferro-lyase (ferrochelatase)
Cj1611	gi|121612099|ref|NC_008787.1|	98.9	2264	25	0	1	2264	1514058	1516321	0	4043	100	CJJ81176_1598	1515058	1515321	+	87	CDS	rpsT	ribosomal protein S20	0	0		COG0268	J	Ribosomal protein S20
Cj0471	gi|121612099|ref|NC_008787.1|	99.86	2159	3	0	1	2159	436332	438490	0	3971	100	CJJ81176_0500	437332	437490	+	52	CDS	rpmG	ribosomal protein L33	0	0		COG0267	J	Ribosomal protein L33
Cj0094	gi|121612099|ref|NC_008787.1|	99.78	2309	4	1	1	2309	113765	116072	0	4235	100	CJJ81176_0129	114765	115073	+	102	CDS	rplU	ribosomal protein L21	0	0		COG0261	J	Ribosomal protein L21
Cj1691c	gi|121612099|ref|NC_008787.1|	99.49	2357	12	0	1	2357	1586664	1589020	0	4287	100	CJJ81176_1688	1587664	1588020	-	118	CDS	rplR	ribosomal protein L18	0	0		COG0256	J	Ribosomal protein L18
Cj1699c	gi|121612099|ref|NC_008787.1|	99.45	2186	12	0	1	2186	1589648	1591833	0	3971	100	CJJ81176_1696	1590648	1590833	-	61	CDS	rpmC	ribosomal protein L29	0	0		COG0255	J	Ribosomal protein L29
Cj0155c	gi|121612099|ref|NC_008787.1|	99.36	2201	14	0	1	2201	167912	170112	0	3988	100	CJJ81176_0191	168912	169112	-	66	CDS	rpmE	ribosomal protein L31	0	0		COG0254	J	Ribosomal protein L31
Cj1531	gi|121612099|ref|NC_008787.1|	99.09	2750	25	0	1	2750	1436891	1439640	0	4940	100	CJJ81176_1516	1437891	1438640	+	249	CDS	dapF	diaminopimelate epimerase	0	0		COG0253	E	Diaminopimelate epimerase
Cj0473	gi|121612099|ref|NC_008787.1|	99.92	2534	2	0	1	2534	436786	439319	0	4669	100	CJJ81176_0503	437786	438319	+	177	CDS	nusG	transcription antitermination protein NusG	0	0		COG0250	K	Transcription antitermination factor NusG
Cj0353c	gi|121612099|ref|NC_008787.1|	99.54	3461	16	0	1	3461	325363	328823	0	6303	100	CJJ81176_0377	326363	327823	-	486	CDS	-	phosphatase, Ppx/GppA family	0	0	CJJ81176_0377	COG0248	FP	Exopolyphosphatase/pppGpp-phosphohydrolase
Cj0991c	gi|121612099|ref|NC_008787.1|	98.93	3267	33	2	1	3266	927826	931091	0	5838	100.031	CJJ81176_1009	928826	930091	-	421	CDS	-	iron-sulfur cluster-binding domain protein	0	0		COG0247	C	Fe-S oxidoreductase
Cj0476	gi|121612099|ref|NC_008787.1|	99.44	2481	13	1	1	2480	438678	441158	0	4503	100.04	CJJ81176_0507	439678	440157	+	159	CDS	rplJ	ribosomal protein L10	0	0		COG0244	J	Ribosomal protein L10
Cj0191c	gi|121612099|ref|NC_008787.1|	98.06	2528	49	0	1	2528	191643	194170	0	4397	100	CJJ81176_0222	192643	193170	-	175	CDS	def	peptide deformylase	0	0	CJJ81176_0222	COG0242	J	Peptide deformylase
Cj1196c	gi|121612099|ref|NC_008787.1|	98.48	2897	40	4	1	2895	1125671	1128565	0	5103	100	CJJ81176_1211	1126671	1127564	-	297	CDS	gpsA	glycerol-3-phosphate dehydrogenase, NAD(P)-dependent	0	0	CJJ81176_1211	COG0240	C	Glycerol-3-phosphate dehydrogenase
Cj1530	gi|121612099|ref|NC_008787.1|	98.89	2606	29	0	1	2606	1436289	1438894	0	4652	100	CJJ81176_1515	1437289	1437894	+	201	CDS	-	dephospho-CoA kinase	0	0	CJJ81176_1515	COG0237	H	Dephospho-CoA kinase
Cj0441	gi|121612099|ref|NC_008787.1|	99.15	2234	18	1	1	2234	410488	412720	0	4019	100	CJJ81176_0468	411488	411721	+	77	CDS	acpP	acyl carrier protein	0	0		COG0236	IQ	Acyl carrier protein
Cj1220	gi|121612099|ref|NC_008787.1|	98.32	2263	35	3	1	2261	1149854	1152115	0	3965	100.088	CJJ81176_1233	1150854	1151114	+	86	CDS	groES	chaperonin GroES	0	0		COG0234	O	Co-chaperonin GroES (HSP10)
Cj0234c	gi|121612099|ref|NC_008787.1|	98.99	2564	26	0	1	2564	222144	224707	0	4591	100	CJJ81176_0259	223144	223701	-	185	CDS	frr	ribosome recycling factor	0	0		COG0233	J	Ribosome recycling factor
Cj0551	gi|121612099|ref|NC_008787.1|	99.84	2570	3	1	1	2570	509922	512490	0	4723	100	CJJ81176_0576	510922	511491	+	189	CDS	efp	translation elongation factor P	0	0	CJJ81176_0576	COG0231	J	Translation elongation factor P (EF-P)/translation initiation factor 5A (eIF-5A)
Cj0710	gi|121612099|ref|NC_008787.1|	98.47	2228	34	0	1	2228	661924	664151	0	3927	100	CJJ81176_0733	662924	663151	+	75	CDS	rpsP	ribosomal protein S16	0	0		COG0228	J	Ribosomal protein S16
Cj0450c	gi|121612099|ref|NC_008787.1|	98.09	2196	38	4	1	2195	417325	419517	0	3819	100.046	CJJ81176_0475	418323	418517	-	64	CDS	rpmB	ribosomal protein L28	0	0		COG0227	J	Ribosomal protein L28
Cj0106	gi|121612099|ref|NC_008787.1|	98.86	2885	32	1	1	2885	122649	125532	0	5144	100	CJJ81176_0141	123649	124533	+	294	CDS	atpG	ATP synthase F1, gamma subunit	0	0		COG0224	C	FoF1-type ATP synthase, gamma subunit
Cj0477	gi|121612099|ref|NC_008787.1|	99.37	2379	14	1	1	2378	439178	441556	0	4309	100.042	CJJ81176_0508	440178	440555	+	125	CDS	rplL	ribosomal protein L7/L12	0	0		COG0222	J	Ribosomal protein L7/L12
Cj0638c	gi|121612099|ref|NC_008787.1|	98.53	2519	37	0	1	2519	592277	594795	0	4447	100	CJJ81176_0666	593277	593795	-	172	CDS	ppa	inorganic pyrophosphatase	0	0	CJJ81176_0666	COG0221	C	Inorganic pyrophosphatase
Cj0650	gi|121612099|ref|NC_008787.1|	99.15	2597	22	0	1	2597	603103	605699	0	4674	100	CJJ81176_0678	604103	604699	+	198	CDS	-	GTP-binding protein	0	0	CJJ81176_0678	COG0218	R	GTP-binding protein EngB required for normal cell division
Cj1612	gi|121612099|ref|NC_008787.1|	98.96	3068	32	0	1	3068	1514340	1517407	0	5489	100	CJJ81176_1599	1515340	1516407	+	355	CDS	prfA	peptide chain release factor 1	0	0		COG0216	J	Protein chain release factor A
Cj0095	gi|121612099|ref|NC_008787.1|	99.87	2255	2	1	1	2255	114084	116337	0	4146	100	CJJ81176_0130	115084	115338	+	84	CDS	rpmA	ribosomal protein L27	0	0		COG0211	J	Ribosomal protein L27
Cj0231c	gi|121612099|ref|NC_008787.1|	98.74	3023	38	0	1	3023	220086	223108	0	5373	100	CJJ81176_0256	221086	222108	-	340	CDS	nrdB	ribonucleoside-diphosphate reductase, beta subunit	0	0	CJJ81176_0256	COG0208	F	Ribonucleotide reductase beta subunit, ferritin-like domain
Cj0696	gi|121612099|ref|NC_008787.1|	98.97	3113	32	0	1	3113	648668	651780	0	5572	100	CJJ81176_0719	649668	650780	+	370	CDS	ftsZ	cell division protein FtsZ	0	0		COG0206	D	Cell division GTPase FtsZ
Cj0516	gi|121612099|ref|NC_008787.1|	99.59	2694	9	2	1	2693	478228	480920	0	4913	100.037	CJJ81176_0544	479228	479920	+	230	CDS	-	1-acyl-sn-glycerol-3-phosphate acyltransferase, putative	0	0		COG0204	I	1-acyl-sn-glycerol-3-phosphate acyltransferase
Cj1596	gi|121612099|ref|NC_008787.1|	98.81	2355	26	2	1	2354	1500532	1502885	0	4193	100.042	CJJ81176_1583	1501532	1501885	+	117	CDS	rplQ	ribosomal protein L17	0	0		COG0203	J	Ribosomal protein L17
Cj1595	gi|121612099|ref|NC_008787.1|	98.97	3015	29	2	1	3014	1499515	1502528	0	5395	100.033	CJJ81176_1582	1500515	1501528	+	337	CDS	rpoA	DNA-directed RNA polymerase, alpha subunit	0	0	CJJ81176_1582	COG0202	K	DNA-directed RNA polymerase, alpha subunit/40 kD subunit
Cj1688c	gi|121612099|ref|NC_008787.1|	98.94	2268	24	0	999	3266	1585545	1587812	0	4056	69.4427	CJJ81176_1685	1585547	1586812	-	421	CDS	secY	preprotein translocase, SecY subunit	0	0		COG0201	U	Preprotein translocase subunit SecY
Cj1689c	gi|121612099|ref|NC_008787.1|	99.21	2393	19	0	1	2393	1585812	1588204	0	4314	100	CJJ81176_1686	1586812	1587204	-	130	CDS	rplO	ribosomal protein L15	0	0		COG0200	J	Ribosomal protein L15
Cj1694c	gi|121612099|ref|NC_008787.1|	99.63	2186	8	0	1	2186	1588050	1590235	0	3993	100	CJJ81176_1691	1589050	1589235	-	61	CDS	rpsN	ribosomal protein S14	0	0		COG0199	J	Ribosomal protein S14
Cj1696c	gi|121612099|ref|NC_008787.1|	99.73	2234	6	0	1	2234	1588786	1591019	0	4093	100	CJJ81176_1693	1589786	1590019	-	77	CDS	rplX	ribosomal protein L24	0	0		COG0198	J	Ribosomal protein L24
Cj0460	gi|121612099|ref|NC_008787.1|	99.97	3089	1	0	1	3089	424803	427891	0	5699	100	CJJ81176_0485	425803	426891	+	362	CDS	nusA	transcription termination factor NusA	0	0		COG0195	K	Transcription antitermination factor NusA, contains S1 and KH domains
Cj1177c	gi|121612099|ref|NC_008787.1|	99.62	2624	10	0	1	2624	1104671	1107294	0	4791	100	CJJ81176_1192	1105671	1106294	-	207	CDS	-	guanylate kinase, putative	0	0		COG0194	F	Guanylate kinase
Cj0312	gi|121612099|ref|NC_008787.1|	99.29	2546	18	0	1	2546	285655	288200	0	4602	100	CJJ81176_0334	286655	287200	+	181	CDS	pth	peptidyl-tRNA hydrolase	0	0	CJJ81176_0334	COG0193	J	Peptidyl-tRNA hydrolase
Cj0597	gi|121612099|ref|NC_008787.1|	99.15	3065	26	0	1	3065	549941	553005	0	5517	100	CJJ81176_0625	550941	552005	+	354	CDS	fbaA	fructose-bisphosphate aldolase	0	0	CJJ81176_0625	COG0191	G	Fructose/tagatose bisphosphate aldolase
Cj0855	gi|121612099|ref|NC_008787.1|	99.89	2849	3	0	1	2849	800027	802875	0	5245	100	CJJ81176_0871	801027	801875	+	282	CDS	folD	folD bifunctional protein	0	0	CJJ81176_0871	COG0190	H	5,10-methylene-tetrahydrofolate dehydrogenase/Methenyl tetrahydrofolate cyclohydrolase
Cj0003	gi|121612099|ref|NC_008787.1|	99.23	4310	31	1	1	4310	1579	5886	0	7775	100	CJJ81176_0029	2579	4888	+	769	CDS	gyrB	DNA gyrase, B subunit	0	0		COG0187	L	DNA gyrase/topoisomerase IV, subunit B
Cj1698c	gi|121612099|ref|NC_008787.1|	99.56	2252	10	0	1	2252	1589387	1591638	0	4104	100	CJJ81176_1695	1590387	1590638	-	83	CDS	rpsQ	ribosomal protein S17	0	0		COG0186	J	Ribosomal protein S17
Cj0545	gi|121612099|ref|NC_008787.1|	98.87	2922	31	2	1	2921	503661	506581	0	5212	99.9316	CJJ81176_0570	504661	505584	+	307	CDS	hemC	porphobilinogen deaminase	0	0		COG0181	H	Porphobilinogen deaminase
Cj0699c	gi|121612099|ref|NC_008787.1|	99.33	3432	21	2	1	3431	651635	655065	0	6209	100.029	CJJ81176_0722	652635	654065	-	476	CDS	glnA	glutamine synthetase, type I	0	0	CJJ81176_0722	COG0174	E	Glutamine synthetase
Cj0810	gi|121612099|ref|NC_008787.1|	98.32	2741	46	0	1	2741	760523	763263	0	4807	100	CJJ81176_0831	761523	762263	+	246	CDS	nadE	NAD+ synthetase	0	0		COG0171	H	NH3-dependent NAD+ synthetase
Cj1283	gi|121612099|ref|NC_008787.1|	99.04	3345	31	1	1	3344	1216114	1219458	0	5999	100.03	CJJ81176_1300	1217115	1218458	+	447	CDS	-	potassium uptake protein, TrkH family	0	0		COG0168	P	Trk-type K+ transport system, membrane component
Cj1535c	gi|121612099|ref|NC_008787.1|	99.81	3221	6	0	1	3221	1440024	1443244	0	5915	100	CJJ81176_1520	1441024	1442244	-	406	CDS	pgi	glucose-6-phosphate isomerase	0	0	CJJ81176_1520	COG0166	G	Glucose-6-phosphate isomerase
Cj0768c	gi|121612099|ref|NC_008787.1|	98.63	2561	35	0	1	2561	718041	720601	0	4536	99.883	CJJ81176_0789	719041	719604	-	187	CDS	-	3-octaprenyl-4-hydroxybenzoate carboxy-lyase, putative	0	0		COG0163	H	3-polyprenyl-4-hydroxybenzoate decarboxylase
Cj1059c	gi|121612099|ref|NC_008787.1|	99.82	3362	6	0	1	3362	996903	1000264	0	6176	100	CJJ81176_1079	997903	999264	-	453	CDS	gatA	aspartyl/glutamyl-tRNA(Asn/Gln) amidotransferase, A subunit	0	0		COG0154	J	Asp-tRNAAsn/Glu-tRNAGln amidotransferase A subunit or related amidase
Cj1529c	gi|121612099|ref|NC_008787.1|	98.71	2021	26	0	970	2990	1436208	1438228	0	3589	67.592	CJJ81176_1514	1436239	1437228	-	329	CDS	purM	phosphoribosylformylglycinamidine cyclo-ligase	0	0		COG0150	F	Phosphoribosylaminoimidazole (AIR) synthetase
Cj1672c	gi|121612099|ref|NC_008787.1|	98.86	3245	37	0	1	3245	1568123	1571367	0	5788	100	CJJ81176_1668	1569123	1570367	-	414	CDS	eno	enolase	0	0	CJJ81176_1668	COG0148	G	Enolase
Cj0862c	gi|121612099|ref|NC_008787.1|	98.73	3785	48	0	1	3785	806179	809963	0	6724	100	CJJ81176_0878	807179	808963	-	594	CDS	pabB	para-aminobenzoate synthase glutamine amidotransferase, component I	0	0		COG0147	EH	Anthranilate/para-aminobenzoate synthases component I
Cj0541	gi|121612099|ref|NC_008787.1|	99.69	2894	9	0	1	2894	499394	502287	0	5295	100	CJJ81176_0566	500394	501287	+	297	CDS	-	polyprenyl synthetase family protein	0	0		COG0142	H	Geranylgeranyl pyrophosphate synthase
Cj1023c	gi|121612099|ref|NC_008787.1|	98.65	3032	40	1	1	3032	959905	962935	0	5371	100	CJJ81176_1042	960904	961935	-	343	CDS	asd	aspartate-semialdehyde dehydrogenase	0	0		COG0136	E	Aspartate-semialdehyde dehydrogenase
Cj0308c	gi|121612099|ref|NC_008787.1|	98.85	2604	28	2	4	2606	283720	286322	0	4641	99.9233	CJJ81176_0330	284717	285322	-	201	CDS	bioD	dethiobiotin synthetase	0	0	CJJ81176_0330	COG0132	H	Dethiobiotin synthetase
Cj1719c	gi|121612099|ref|NC_008787.1|	98.74	3485	44	0	1	3485	1605158	1608642	0	6192	98.5577	CJJ81176_0017	1606158	1607693	-	511	CDS	leuA	2-isopropylmalate synthase	0	0		COG0119	E	Isopropylmalate/homocitrate/citramalate synthases
Cj0572	gi|121612099|ref|NC_008787.1|	98.41	3022	45	3	1	3020	529261	532281	0	5312	100.066	CJJ81176_0600	530214	531281	+	355	CDS	ribB	3,4-dihydroxy-2-butanone 4-phosphate synthase	0	0		COG0108	H	3,4-dihydroxy-2-butanone 4-phosphate synthase
Cj0332c	gi|121612099|ref|NC_008787.1|	98.51	2414	35	1	1	2414	304387	306799	0	4257	100	CJJ81176_0354	305387	305800	-	137	CDS	ndk	nucleoside diphosphate kinase	0	0		COG0105	F	Nucleoside diphosphate kinase
Cj1498c	gi|121612099|ref|NC_008787.1|	99.78	3251	7	0	1	3251	1408186	1411436	0	5965	100	CJJ81176_1490	1409186	1410436	-	416	CDS	purA	adenylosuccinate synthetase	0	0	CJJ81176_1490	COG0104	F	Adenylosuccinate synthase
Cj1479c	gi|121612099|ref|NC_008787.1|	98.66	2391	29	3	2	2390	1392091	1394480	0	4235	100.042	CJJ81176_1472	1393091	1393480	-	129	CDS	rpsI	ribosomal protein S9	0	0		COG0103	J	Ribosomal protein S9
Cj1480c	gi|121612099|ref|NC_008787.1|	98.64	2428	30	3	1	2426	1392482	1394908	0	4298	100.082	CJJ81176_1473	1393483	1393926	-	147	CDS	rplM	ribosomal protein L13	0	0		COG0102	J	Ribosomal protein L13
Cj1593	gi|121612099|ref|NC_008787.1|	99.16	2393	20	0	1	2393	1498456	1500848	0	4309	100	CJJ81176_1580	1499456	1499848	+	130	CDS	rpsK	ribosomal protein S11	0	0		COG0100	J	Ribosomal protein S11
Cj1592	gi|121612099|ref|NC_008787.1|	98.9	2366	26	0	1	2366	1498081	1500446	0	4226	100	CJJ81176_1579	1499081	1499446	+	121	CDS	rpsM	ribosomal protein S13/S18	0	0		COG0099	J	Ribosomal protein S13
Cj1690c	gi|121612099|ref|NC_008787.1|	99.43	2444	14	0	1	2444	1586209	1588652	0	4436	100	CJJ81176_1687	1587209	1587652	-	147	CDS	rpsE	ribosomal protein S5	0	0		COG0098	J	Ribosomal protein S5
Cj1692c	gi|121612099|ref|NC_008787.1|	99.45	2537	14	0	1	2537	1587030	1589566	0	4608	100	CJJ81176_1689	1588030	1588566	-	178	CDS	rplF	ribosomal protein L6	0	0		COG0097	J	Ribosomal protein L6P/L9E
Cj1693c	gi|121612099|ref|NC_008787.1|	99.62	2396	9	0	1	2396	1587645	1590040	0	4375	100	CJJ81176_1690	1588645	1589040	-	131	CDS	rpsH	ribosomal protein S8	0	0		COG0096	J	Ribosomal protein S8
Cj1695c	gi|121612099|ref|NC_008787.1|	99.73	2546	7	0	1	2546	1588237	1590782	0	4663	100	CJJ81176_1692	1589237	1589782	-	181	CDS	rplE	ribosomal protein L5	0	0	CJJ81176_1692	COG0094	J	Ribosomal protein L5
Cj1697c	gi|121612099|ref|NC_008787.1|	99.7	2369	7	0	1	2369	1589019	1591387	0	4337	100	CJJ81176_1694	1590019	1590387	-	122	CDS	rplN	ribosomal protein L14	0	0		COG0093	J	Ribosomal protein L14
Cj1705c	gi|121612099|ref|NC_008787.1|	98.33	2282	38	0	1	2282	1592518	1594799	0	4004	100	CJJ81176_1702	1593518	1593799	-	93	CDS	rplW	ribosomal protein L23	0	0		COG0089	J	Ribosomal protein L23
Cj1706c	gi|121612099|ref|NC_008787.1|	98.43	2615	40	1	1	2615	1592802	1595415	0	4601	100	CJJ81176_1703	1593802	1594416	-	204	CDS	rplD	ribosomal protein L4	0	0	CJJ81176_1703	COG0088	J	Ribosomal protein L4
Cj1707c	gi|121612099|ref|NC_008787.1|	98.25	2576	44	1	1	2576	1593413	1595987	0	4506	100	CJJ81176_0001	1594413	1594988	-	191	CDS	rplC	ribosomal protein L3	0	0	CJJ81176_0001	COG0087	J	Ribosomal protein L3
Cj0134	gi|121612099|ref|NC_008787.1|	99.37	2879	18	0	1	2879	145852	148730	0	5217	100	CJJ81176_0169	146852	147730	+	292	CDS	thrB	homoserine kinase	0	0		COG0083	E	Homoserine kinase
Cj1634c	gi|121612099|ref|NC_008787.1|	98.38	3090	49	1	1	3089	1535272	1538361	0	5428	100.032	CJJ81176_1625	1536273	1537361	-	362	CDS	aroC	chorismate synthase	0	0	CJJ81176_1625	COG0082	E	Chorismate synthase
Cj0475	gi|121612099|ref|NC_008787.1|	99.59	2702	11	0	1	2702	437825	440526	0	4929	100	CJJ81176_0506	438825	439526	+	233	CDS	rplA	ribosomal protein L1	0	0	CJJ81176_0506	COG0081	J	Ribosomal protein L1
Cj0474	gi|121612099|ref|NC_008787.1|	99.75	2426	6	0	1	2426	437345	439770	0	4447	100	CJJ81176_0505	438345	438770	+	141	CDS	rplK	ribosomal protein L11	0	0		COG0080	J	Ribosomal protein L11
Cj1716c	gi|121612099|ref|NC_008787.1|	98.78	2295	28	0	309	2603	1602390	1604684	0	4084	88.1675	CJJ81176_0014	1603082	1603684	-	200	CDS	leuD	3-isopropylmalate dehydratase, small subunit	0	0		COG0066	E	3-isopropylmalate dehydratase small subunit
Cj1717c	gi|121612099|ref|NC_008787.1|	98.77	3413	42	0	1	3413	1602686	1606098	0	6071	100	CJJ81176_0015	1603686	1605092	-	468	CDS	leuC	3-isopropylmalate dehydratase, large subunit	0	0		COG0065	E	Homoaconitase/3-isopropylmalate dehydratase large subunit
Cj1403c	gi|121612099|ref|NC_008787.1|	98.4	3001	46	2	1	2999	1323993	1326993	0	5275	100.067	CJJ81176_1402	1324993	1325991	-	332	CDS	gapA	glyceraldehyde 3-phosphate dehydrogenase A	0	0	CJJ81176_1402	COG0057	G	Glyceraldehyde-3-phosphate dehydrogenase/erythrose-4-phosphate dehydrogenase
Cj0105	gi|121612099|ref|NC_008787.1|	99.06	3506	32	1	1	3506	121135	124639	0	6290	100	CJJ81176_0140	122135	123640	+	501	CDS	atpA	ATP synthase F1, alpha subunit	0	0	CJJ81176_0140	COG0056	C	FoF1-type ATP synthase, alpha subunit
Cj0107	gi|121612099|ref|NC_008787.1|	98.94	3398	35	1	1	3398	123559	126955	0	6074	100	CJJ81176_0142	124558	125955	+	465	CDS	atpD	ATP synthase F1, beta subunit	0	0		COG0055	C	FoF1-type ATP synthase, beta subunit
Cj0948c	gi|121612099|ref|NC_008787.1|	99.97	2888	1	0	1	2888	893841	896728	0	5328	100	CJJ81176_0972	894841	895728	-	295	CDS	-	cation efflux family protein	0	0		COG0053	P	Divalent metal cation (Fe/Co/Zn/Cd) transporter
Cj1708c	gi|121612099|ref|NC_008787.1|	98.05	2312	43	2	1	2312	1593998	1596307	0	4019	100	CJJ81176_0002	1594998	1595309	-	103	CDS	rpsJ	ribosomal protein S10	0	0		COG0051	J	Ribosomal protein S10
Cj0470	gi|121612099|ref|NC_008787.1|	99.59	3200	12	1	1	3200	435081	438279	0	5836	100	CJJ81176_0499	436080	437279	+	399	CDS	tuf	translation elongation factor Tu	0	0		COG0050	J	Translation elongation factor EF-Tu, a GTPase
Cj0492	gi|121612099|ref|NC_008787.1|	99.04	1984	19	0	488	2471	449410	451393	0	3559	80.2914	CJJ81176_0512	449923	450393	+	156	CDS	rpsG	ribosomal protein S7	0	0		COG0049	J	Ribosomal protein S7
Cj0491	gi|121612099|ref|NC_008787.1|	98.96	1444	15	0	944	2387	449410	450853	0	2584	60.4943	CJJ81176_0511	449467	449853	+	128	CDS	rpsL	ribosomal protein S12	0	0		COG0048	J	Ribosomal protein S12
Cj0955c	gi|121612099|ref|NC_008787.1|	99.9	4187	4	0	1	4187	900238	904424	0	7710	100	CJJ81176_0978	901238	903424	-	728	CDS	purL	phosphoribosylformylglycinamidine synthase II	0	0		COG0046	F	Phosphoribosylformylglycinamidine (FGAM) synthase, synthetase domain
Cj1195c	gi|121612099|ref|NC_008787.1|	99.28	3180	21	2	1	3179	1124483	1127661	0	5744	100.031	CJJ81176_1210	1125483	1126661	-	392	CDS	-	dihydroorotase, putative	0	0		COG0044	F	Dihydroorotase or related cyclic amidohydrolase
Cj0546	gi|121612099|ref|NC_008787.1|	99.13	3804	30	3	1	3803	504581	508382	0	6839	100.026	CJJ81176_0571	505581	507383	+	600	CDS	-	3-octaprenyl-4-hydroxybenzoate carboxy-lyase, putative	0	0		COG0043	H	3-polyprenyl-4-hydroxybenzoate decarboxylase
Cj0702	gi|121612099|ref|NC_008787.1|	98.36	2495	41	0	1	2495	655214	657708	0	4381	100	CJJ81176_0725	656214	656708	+	164	CDS	purE	phosphoribosylaminoimidazole carboxylase, catalytic subunit	0	0		COG0041	F	Phosphoribosylcarboxyaminoimidazole (NCAIR) mutase
Cj1453c	gi|121612099|ref|NC_008787.1|	99.09	2966	27	0	1	2966	1367345	1370310	0	5328	100	CJJ81176_1446	1368345	1369310	-	321	CDS	tilS	tRNA(Ile)-lysidine synthetase	0	0	CJJ81176_1446	COG0037	D	tRNA(Ile)-lysidine synthase TilS/MesJ
Cj0451	gi|121612099|ref|NC_008787.1|	98.07	2648	49	1	1	2648	417659	420304	0	4606	100	CJJ81176_0476	418657	419304	+	215	CDS	rpe	ribulose-phosphate 3-epimerase	0	0		COG0036	G	Pentose-5-phosphate-3-epimerase
Cj0196c	gi|121612099|ref|NC_008787.1|	99.16	3338	28	0	1	3338	196228	199565	0	6010	100	CJJ81176_0227	197228	198565	-	445	CDS	purF	amidophosphoribosyltransferase	0	0		COG0034	F	Glutamine phosphoribosylpyrophosphate amidotransferase
Cj0912c	gi|121612099|ref|NC_008787.1|	99	2900	27	2	1	2900	847890	850787	0	5193	100	CJJ81176_0920	848890	849651	-	253	CDS	cysK	cysteine synthase A	0	0	CJJ81176_0920	COG0031	E	Cysteine synthase
Cj1515c	gi|121612099|ref|NC_008787.1|	98.48	3149	48	0	1	3149	1427425	1430573	0	5550	100	CJJ81176_1507	1428425	1429573	-	382	CDS	nspC	carboxynorspermidine decarboxylase	0	0	CJJ81176_1507	COG0019	E	Diaminopimelate decarboxylase
Cj1175c	gi|121612099|ref|NC_008787.1|	99.05	3593	34	0	1	3593	1102826	1106418	0	6447	100	CJJ81176_1190	1103826	1105418	-	530	CDS	argS	arginyl-tRNA synthetase	0	0		COG0018	J	Arginyl-tRNA synthetase
Cj0897c	gi|121612099|ref|NC_008787.1|	98.8	2993	36	0	1	2993	837906	840898	0	5328	100	CJJ81176_0906	838906	839898	-	330	CDS	pheS	phenylalanyl-tRNA synthetase, alpha subunit	0	0		COG0016	J	Phenylalanyl-tRNA synthetase alpha subunit
Cj0023	gi|121612099|ref|NC_008787.1|	99.73	3329	9	0	1	3329	27247	30575	0	6098	100	CJJ81176_0050	28247	29575	+	442	CDS	purB-1	adenylosuccinate lyase	0	0	CJJ81176_0050	COG0015	F	Adenylosuccinate lyase
Cj0280	gi|121612099|ref|NC_008787.1|	99.22	2423	19	0	1	2423	263040	265462	0	4370	100	CJJ81176_0306	264040	264462	+	140	CDS	-	conserved hypothetical protein	0	0		COG0009	J	tRNA A37 threonylcarbamoyladenosine synthetase subunit TsaC/SUA5/YrdC
Cj1288c	gi|121612099|ref|NC_008787.1|	99.85	3392	5	0	1	3392	1220653	1224044	0	6237	100	CJJ81176_1305	1221653	1223044	-	463	CDS	gltX-2	glutamyl-tRNA synthetase	0	0		COG0008	J	Glutamyl- or glutaminyl-tRNA synthetase
Cj0653c	gi|121612099|ref|NC_008787.1|	98.92	3043	32	1	1	3042	606117	609159	0	5435	80.2691	CJJ81176_0681	607117	608907	-	596	CDS	-	peptidase, M24 family	0	0		COG0006	E	Xaa-Pro aminopeptidase
Cj0853c	gi|121612099|ref|NC_008787.1|	99.54	3275	15	0	1	3275	798329	801603	0	5965	100	CJJ81176_0869	799329	800603	-	424	CDS	hemL	glutamate-1-semialdehyde-2,1-aminomutase	0	0		COG0001	H	Glutamate-1-semialdehyde aminotransferase
Cj0151c	gi|121612099|ref|NC_008787.1|	99.29	2807	20	0	1	2807	164657	167463	0	5073	100	CJJ81176_0187	165657	166463	-	268	CDS	-	conserved hypothetical protein	0	0	CJJ81176_0187	-
Cj0152c	gi|121612099|ref|NC_008787.1|	99.42	2939	17	0	1	2939	165457	168395	0	5334	100	CJJ81176_0188	166457	167395	-	312	CDS	-	conserved hypothetical protein	0	0	CJJ81176_0188	-
Cj0692c	gi|121612099|ref|NC_008787.1|	99.66	2939	10	0	1	2939	643742	646680	0	5373	100	CJJ81176_0715	644742	645680	-	312	CDS	-	hypothetical protein	0	0	CJJ81176_0715	-
Cj0957c	gi|121612099|ref|NC_008787.1|	99.82	2819	5	0	1	2819	903756	906574	0	5179	100	CJJ81176_0980	904756	905574	-	272	CDS	-	conserved hypothetical protein	0	0	CJJ81176_0980	-
Cj1484c	gi|121612099|ref|NC_008787.1|	99.85	2603	4	0	1	2603	1398625	1401227	0	4785	100	CJJ81176_1477	1399625	1400227	-	200	CDS	-	hypothetical protein	0	0	CJJ81176_1477	-
Cj0659c	gi|121612099|ref|NC_008787.1|	98.71	1782	21	2	770	2549	612068	613849	0	3162	69.9098	CJJ81176_0686	612301	612849	-	182	CDS	-	hypothetical protein	0	0		-
Cj0964	gi|121612099|ref|NC_008787.1|	98.7	2683	33	2	1	2682	908168	910849	0	4759	84.0802	CJJ81176_0987	909207	910358	+	383	CDS	-	conserved hypothetical protein	0	0		-
Cj0660c	gi|121612099|ref|NC_008787.1|	98.47	2881	42	2	229	3107	612068	614948	0	5075	92.7261	CJJ81176_0687	612842	613897	-	351	CDS	-	conserved hypothetical protein	0	0		-
Cj0993c	gi|121612099|ref|NC_008787.1|	98.23	2490	42	2	1	2489	930435	932923	0	4353	99.9197	CJJ81176_1011	931435	931926	-	163	CDS	-	conserved hypothetical protein	0	0		-
Cj0651	gi|121612099|ref|NC_008787.1|	99.08	2493	23	0	1	2493	603696	606188	0	4477	99.9198	CJJ81176_0679	604696	605190	+	164	CDS	-	membrane protein, putative	0	0		-
Cj0539	gi|121612099|ref|NC_008787.1|	98.85	2263	24	2	3	2264	498580	500841	0	4034	99.9558	CJJ81176_0564	499578	499841	+	87	CDS	-	hypothetical protein	0	0		-
Cj0786	gi|121612099|ref|NC_008787.1|	98.8	2174	23	2	1	2174	737399	739569	0	3868	100	CJJ81176_0807	738396	738569	+	57	CDS	-	hypothetical protein	0	0		-
Cj0989	gi|121612099|ref|NC_008787.1|	98.96	2207	21	2	1	2207	926861	929065	0	3947	100	CJJ81176_1007	927859	928065	+	68	CDS	-	conserved domain protein	0	0		-
Cj0331c	gi|121612099|ref|NC_008787.1|	98.77	2354	28	1	1	2354	304033	306385	0	4185	100	CJJ81176_0353	305033	305386	-	117	CDS	-	conserved hypothetical protein	0	0		-
Cj0939c	gi|121612099|ref|NC_008787.1|	99.08	2381	21	1	1	2381	883094	885473	0	4274	100	CJJ81176_0956	884094	884474	-	126	CDS	-	conserved hypothetical protein	0	0		-
Cj0004c	gi|121612099|ref|NC_008787.1|	99.32	2342	14	1	1	2342	3916	6255	0	4235	100	CJJ81176_0030	4914	5255	-	113	CDS	-	conserved hypothetical protein	0	0		-
Cj1383c	gi|121612099|ref|NC_008787.1|	99.67	2696	8	1	1	2696	1307988	1310682	0	4927	100	CJJ81176_1385	1308987	1309682	-	231	CDS	-	hypothetical protein	0	0		-
Cj1640	gi|121612099|ref|NC_008787.1|	98.08	2552	49	0	1	2552	1540663	1543214	0	4442	100	CJJ81176_1631	1541663	1542214	+	183	CDS	-	conserved hypothetical protein	0	0		-
Cj0375	gi|121612099|ref|NC_008787.1|	98.02	2477	49	0	1	2477	345623	348099	0	4303	100	CJJ81176_0399	346623	347099	+	158	CDS	-	lipoprotein, putative	0	0		-
Cj1410c	gi|121612099|ref|NC_008787.1|	98.02	2420	48	0	1	2420	1328783	1331202	0	4204	100	CJJ81176_1409	1329783	1330202	-	139	CDS	-	membrane protein, putative	0	0		-
Cj0682	gi|121612099|ref|NC_008787.1|	98.08	2243	43	0	1	2243	630672	632914	0	3904	100	CJJ81176_0705	631672	631914	+	80	CDS	-	conserved domain protein	0	0		-
Cj0681	gi|121612099|ref|NC_008787.1|	98.16	2231	41	0	1	2231	630452	632682	0	3893	100	CJJ81176_0704	631452	631682	+	76	CDS	-	conserved hypothetical protein	0	0		-
Cj0792	gi|121612099|ref|NC_008787.1|	98.68	2879	38	0	1	2879	741599	744477	0	5107	100	CJJ81176_0813	742599	743477	+	292	CDS	-	conserved hypothetical protein	0	0		-
Cj0111	gi|121612099|ref|NC_008787.1|	98.85	2780	32	0	1	2780	126303	129082	0	4957	100	CJJ81176_0146	127303	128082	+	259	CDS	-	TonB domain protein	0	0		-
Cj0703	gi|121612099|ref|NC_008787.1|	98.78	2537	31	0	1	2537	655718	658254	0	4514	100	CJJ81176_0726	656718	657254	+	178	CDS	-	conserved hypothetical protein, authentic point mutation	0	0		-
Cj0396c	gi|121612099|ref|NC_008787.1|	99.07	2999	28	0	1	2999	364675	367673	0	5384	100	CJJ81176_0419	365675	366673	-	332	CDS	-	lipoprotein, putative	0	0		-
Cj0961c	gi|121612099|ref|NC_008787.1|	98.69	2135	28	0	1	2135	906822	908956	0	3788	100	CJJ81176_0984	907822	907956	-	44	CDS	rpmH	ribosomal protein L34	0	0		-
Cj0851c	gi|121612099|ref|NC_008787.1|	98.96	2504	26	0	1	2504	797500	800003	0	4481	100	CJJ81176_0867	798500	799003	-	167	CDS	-	membrane protein, putative	0	0		-
Cj1591	gi|121612099|ref|NC_008787.1|	98.77	2114	26	0	1	2114	1497965	1500078	0	3760	100	CJJ81176_1754	1498965	1499078	+	37	CDS	rpmJ	ribosomal protein L36	0	0		-
Cj1077	gi|121612099|ref|NC_008787.1|	98.96	2303	24	0	1	2303	1012323	1014625	0	4120	100	CJJ81176_1095	1013323	1013625	+	100	CDS	ctsT	transformation system protein	0	0		-
Cj0852c	gi|121612099|ref|NC_008787.1|	99.18	2330	19	0	1	2330	798003	800332	0	4198	100	CJJ81176_0868	799003	799218	-	71	CDS	-	membrane protein, putative	0	0		-
Cj0395c	gi|121612099|ref|NC_008787.1|	99.3	2291	16	0	1	2291	364388	366678	0	4143	100	CJJ81176_0418	365388	365678	-	96	CDS	-	tram-like protein	0	0		-
Cj1472c	gi|121612099|ref|NC_008787.1|	99.46	2588	14	0	1	2588	1383795	1386382	0	4702	100	CJJ81176_1465	1384795	1385382	-	195	CDS	ctsX	transformation system protein	0	0		-
Cj0648	gi|121612099|ref|NC_008787.1|	99.48	2516	13	0	1	2516	602148	604663	0	4575	100	CJJ81176_0676	603211	603663	+	150	CDS	-	conserved hypothetical protein	0	0		-
Cj0540	gi|121612099|ref|NC_008787.1|	99.61	2537	10	0	1	2537	498844	501380	0	4630	100	CJJ81176_0565	499844	500380	+	178	CDS	-	conserved domain protein	0	0		-
Cj1178c	gi|121612099|ref|NC_008787.1|	99.83	3629	6	0	1	3629	1105291	1108919	0	6669	100	CJJ81176_1193	1106291	1107919	-	542	CDS	-	conserved hypothetical protein	0	0		-
Cj1483c	gi|121612099|ref|NC_008787.1|	99.8	2522	5	0	1	2522	1398117	1400638	0	4630	100	CJJ81176_1476	1399117	1399638	-	173	CDS	-	lipoprotein, putative	0	0		-
Cj0854c	gi|121612099|ref|NC_008787.1|	99.87	2348	3	0	1	2348	799600	801947	0	4320	100	CJJ81176_0870	800600	800947	-	115	CDS	-	conserved hypothetical protein	0	0		-
Cj1574c	gi|121612099|ref|NC_008787.1|	99.93	2693	2	0	1	2693	1479737	1482429	0	4963	100	CJJ81176_1559	1480737	1481429	-	230	CDS	-	hypothetical protein	0	0		-
Cj1575c	gi|121612099|ref|NC_008787.1|	99.91	2228	2	0	1	2228	1480426	1482653	0	4104	100	CJJ81176_1560	1481426	1481566	-	46	CDS	-	conserved hypothetical protein	0	0		-
Cj0344	gi|121612099|ref|NC_008787.1|	99.91	2126	2	0	1	2126	318126	320251	0	3916	100	CJJ81176_0368	319126	319251	+	41	CDS	-	conserved hypothetical protein	0	0		-
Cj0080	gi|121612099|ref|NC_008787.1|	99.96	2270	1	0	1	2270	100790	103059	0	4187	100	CJJ81176_0117	101790	102059	+	89	CDS	-	conserved hypothetical protein	0	0		-
Cj0459c	gi|121612099|ref|NC_008787.1|	100	2267	0	0	1	2267	424433	426699	0	4187	100	CJJ81176_0484	425433	425675	-	80	CDS	-	conserved hypothetical protein	0	0		-
Cj0038c	gi|121612099|ref|NC_008787.1|	98.45	2649	39	2	1	2648	66184	68831	0	4663	100.038	CJJ81176_0076	67184	67831	-	215	CDS	-	hypothetical protein	0	0		-
Cj0397c	gi|121612099|ref|NC_008787.1|	98.99	2580	25	1	1	2579	365670	368249	0	4619	100.039	CJJ81176_0420	366670	367248	-	192	CDS	-	conserved hypothetical protein	0	0		-
Cj0583	gi|121612099|ref|NC_008787.1|	98.42	2538	38	2	1	2537	538934	541470	0	4464	100.039	CJJ81176_0611	539934	540470	+	178	CDS	-	conserved hypothetical protein	0	0		-
Cj0544	gi|121612099|ref|NC_008787.1|	98.58	2391	32	2	1	2390	503275	505664	0	4226	100.042	CJJ81176_0569	504275	504664	+	129	CDS	-	membrane protein, putative	0	0		-
Cj1232	gi|121612099|ref|NC_008787.1|	98.16	2334	41	2	1	2333	1161466	1163798	0	4071	100.043	CJJ81176_1246	1162466	1162798	+	110	CDS	-	hypothetical protein	0	0		-
Cj0258	gi|121612099|ref|NC_008787.1|	98.22	2247	38	2	1	2246	241174	243419	0	3927	100.045	CJJ81176_0285	242174	242419	+	81	CDS	-	hypothetical protein	0	0		-
Cj1467	gi|121612099|ref|NC_008787.1|	98.16	2767	47	3	1	2765	1379543	1382307	0	4824	100.072	CJJ81176_1460	1380543	1381076	+	177	CDS	-	conserved hypothetical protein	0	0		-
Cj0430	gi|121612099|ref|NC_008787.1|	98.3	3242	39	4	1	3227	392332	395572	0	5668	100.465	CJJ81176_0450	393331	394557	+	408	CDS	-	membrane protein, putative	0	0		-
