# Supplementary material for: Essential genome of Campylobacter jejuni
Source: BMC Genomics. 2017 Aug 14;18:616. doi: 10.1186/s12864-017-4032-8 (PMC5557513; doi:10.1186/s12864-017-4032-8)
Supplement: Supplementary file 4 — Comparative analysis of the essential genome of C. jejuni with previously identified essential genes. (XLSX 68 kb) [file 12864_2017_4032_MOESM4_ESM.xlsx]

## Sheet: Comparative study
Additonal File 4: Comparative analysis of essential genome of C. jejuni with previously identified essential genes.
LocusTag: Locus tag of C. jejuni NCTC 11168.
Cj-11168: Essential genes of C. jejuni NCTC 11168 identified in this study.
Cj-81176-O: Essential genes of C. jejuni 81-176 identified in this study.
Metris: Essential genes of C. jejuni NCTC 11168 idetified by Metris et al. 2011 (Metris A, Reuter M, Gaskin DJ, Baranyi J, van Vliet AH: In vivo and in silico determination of essential genes of Campylobacter jejuni. BMC Genomics 2011, 12(1);1).
Stahl-Stintzi: Essential genes of C. jejuni NCTC 11168 identified by Stahl and Stintzi 2011 ( Stahl M, Stintzi A: Identification of essential genes in C. jejuni genome highlights hyper-variable plasticity regions. Functional & integrative genomics 2011, 11(2);241-257).
Gao-O: Essential genes of C. jejuni 81-176 identified by Gao et al. 2014 (Gao B, Lara-Tejero M, Lefebre M, Goodman AL, Galan JE: Novel components of the flagellar system in epsilonproteobacteria. MBio 2014, 5(3);e01349-14).
JCVI-syn3-H: Minimal genomoe of JCVI-syn3.0 (Hutchison CA, Chuang R, Noskov VN, Assad-Garcia N, Deerinck TJ, Ellisman MH, Gill J, Kannan K, Karas BJ, Ma L: Design and synthesis of a minimal bacterial genome. Science 2016, 351(6280);aad6253).
O: Orthologous gene
H: Homologous gne
1: Idientified as essential in the given study.
0: Not essential in the given study.
LocusTag	Cj-11168	Cj-81176-O	Metris	Stahl-Stintzi	Gao-O	JCVI-syn3-H	Shared-Conditions	Locus	COG	COG-Symbol	Protein name
Cj0231c	1	1	1	1	1	1	6	nrdF	COG0208	F	ribonucleotide-diphosphate reductase subunit beta
Cj0855	1	1	1	1	1	1	6	folD	COG0190	H	bifunctional 5,10-methylene-tetrahydrofolate dehydrogenase/ 5,10-methylene-tetrahydrofolate cyclohydrolase
Cj1206c	1	1	0	1	1	1	5	ftsY	COG0552	U	signal recognition particle protein
Cj0597	1	1	1	0	1	1	5	fba	COG0191	G	fructose-bisphosphate aldolase
Cj0650	1	1	1	0	1	1	5	engB	COG0218	D	GTP-binding protein EngB
Cj1706c	1	1	1	0	1	1	5	rplD	COG0088	J	50S ribosomal protein L4
Cj0001	0	0	1	1	1	1	4	dnaA	COG0593	L	chromosomal replication initiation protein
Cj0802	0	0	1	1	1	1	4	cysS	COG0215	J	cysteine--tRNA ligase
Cj1711c	0	0	1	1	1	1	4	ksgA	COG0030	J	rRNA small subunit methyltransferase A
Cj1535c	0	1	0	1	1	1	4	pgi	COG0166	G	glucose-6-phosphate isomerase
Cj0276	0	1	1	0	1	1	4	mreB	COG1077	D	rod shape-determining protein MreB
Cj0312	0	1	1	0	1	1	4	pth	COG0193	J	peptidyl-tRNA hydrolase
Cj0958c	0	1	1	0	1	1	4	-	COG0706	M	membrane protein insertase YidC
Cj1277c	0	1	1	0	1	1	4	-	COG1136	M	ABC transporter ATP-binding protein
Cj1347c	0	1	1	0	1	1	4	cdsA	COG0575	I	phosphatidate cytidylyltransferase
Cj1403c	0	1	1	0	1	1	4	gapA	COG0057	G	glyceraldehyde 3-phosphate dehydrogenase
Cj1453c	0	1	1	0	1	1	4	tilS	COG0037	J	tRNA(Ile)-lysidine synthase
Cj1536c	0	1	1	0	1	1	4	galU	COG1210	M	UTP-glucose-1-phosphate uridylyltransferase
Cj1707c	0	1	1	0	1	1	4	rplC	COG0087	J	50S ribosomal protein L3
Cj0098	1	0	1	0	1	1	4	fmt	COG0223	J	methionyl-tRNA formyltransferase
Cj0475	1	1	0	0	1	1	4	rplA	COG0081	J	50S ribosomal protein L1
Cj0638c	1	1	0	0	1	1	4	ppa	COG0221	CP	inorganic pyrophosphatase
Cj1180c	1	1	0	0	1	1	4	-	COG1136	M	ABC transporter ATP-binding protein
Cj0810	0	1	1	1	0	1	4	nadE	COG0171	H	NH(3)-dependent NAD(+) synthetase
Cj0451	1	1	0	1	0	1	4	rep	COG0036	G	ribulose-phosphate 3-epimerase
Cj0925	1	1	0	1	0	1	4	rpiB	COG0698	G	ribose 5-phosphate isomerase
Cj0961c	1	1	0	1	0	1	4	rpmH	COG0230	J	50S ribosomal protein L34
Cj1591	1	1	0	1	0	1	4	rpmJ	COG0257	J	50S ribosomal protein L36
Cj0473	1	1	1	0	0	1	4	nusG	COG0250	K	transcription termination/antitermination protein NusG
Cj0474	1	1	1	0	0	1	4	rplK	COG0080	J	50S ribosomal protein L11
Cj0477	1	1	1	0	0	1	4	rplL	COG0222	J	50S ribosomal protein L7/L12
Cj0516	1	1	1	0	0	1	4	plsC	COG0204	I	1-acyl-SN-glycerol-3-phosphate acyltransferase
Cj0668	1	1	1	0	0	1	4	-	COG0802	J	ATP/GTP-binding protein
Cj0710	1	1	1	0	0	1	4	rpsP	COG0228	J	30S ribosomal protein S16
Cj1480c	1	1	1	0	0	1	4	rplM	COG0102	J	50S ribosomal protein L13
Cj1691c	1	1	1	0	0	1	4	rplR	COG0256	J	50S ribosomal protein L18
Cj1696c	1	1	1	0	0	1	4	rplX	COG0198	J	50S ribosomal protein L24
Cj1698c	1	1	1	0	0	1	4	rpsQ	COG0186	J	30S ribosomal protein S17
Cj0099	1	1	0	1	1	0	4	birA	COG0340	H	biotin-
Cj0132	1	1	0	1	1	0	4	lpxC	COG0774	M	UDP-3-O
Cj0355c	1	1	0	1	1	0	4	-	COG0745	TK	two-component regulator
Cj0151c	1	1	1	0	1	0	4	-	-	-	periplasmic protein
Cj0191c	1	1	1	0	1	0	4	def	COG0242	J	peptide deformylase
Cj0458c	1	1	1	0	1	0	4	miaB	COG0621	J	tRNA-2-methylthio-N(6)-dimethylallyladenosine synthase
Cj0894c	1	1	1	0	1	0	4	ispH	COG0761	I	4-hydroxy-3-methylbut-2-enyl diphosphate reductase
Cj0135	1	1	1	1	0	0	4	-	COG2740	R	hypothetical protein Cj0135
Cj0330c	1	1	1	1	0	0	4	rpmF	COG0333	J	50S ribosomal protein L32
Cj0472	1	1	1	1	0	0	4	secE	COG0690	U	protein translocase subunit SecE
Cj0526c	1	1	1	1	0	0	4	fliE	COG1677	N	flagellar hook-basal body protein FliE
Cj0939c	1	1	1	1	0	0	4	-	-	-	hypothetical protein Cj0939c
Cj1280c	0	0	0	1	1	1	3	-	COG0564	J	pseudouridine synthase
Cj0506	0	0	1	0	1	1	3	alaS	COG0013	J	alanine--tRNA ligase
Cj0927	0	0	1	0	1	1	3	apt	COG0503	F	adenine phosphoribosyltransferase
Cj1181c	0	0	1	0	1	1	3	tsf	COG0264	J	elongation factor Ts
Cj1229	0	0	1	0	1	1	3	cbpA	COG0484	O	curved-DNA binding protein
Cj0096	0	1	0	0	1	1	3	obgE	COG0536	DL	GTPase ObgE
Cj0105	0	1	0	0	1	1	3	atpA	COG0056	C	ATP synthase subunit alpha
Cj0230c	0	1	0	0	1	1	3	-	COG1488	H	nicotinate phosphoribosyltransferase
Cj0233c	0	1	0	0	1	1	3	pyrE	COG0461	F	orotate phosphoribosyltransferase
Cj0360	0	1	0	0	1	1	3	glmM	COG1109	G	phosphoglucosamine mutase
Cj0401	0	1	0	0	1	1	3	lysS	COG1190	J	lysine--tRNA ligase
Cj0551	0	1	0	0	1	1	3	efp	COG0231	J	elongation factor P
Cj0562	0	1	0	0	1	1	3	dnaB	COG0305	L	replicative DNA helicase
Cj0669	0	1	0	0	1	1	3	-	COG1137	M	ABC transporter ATP-binding protein
Cj0918c	0	1	0	0	1	1	3	prsA	COG0462	FE	ribose-phosphate pyrophosphokinase
Cj1404	0	1	0	0	1	1	3	nadD	COG1057	H	nicotinate-nucleotide adenylyltransferase
Cj1595	0	1	0	0	1	1	3	rpoA	COG0202	K	DNA-directed RNA polymerase subunit alpha
Cj1672c	0	1	0	0	1	1	3	eno	COG0148	G	enolase
Cj1695c	0	1	0	0	1	1	3	rplE	COG0094	J	50S ribosomal protein L5
Cj0586	1	0	0	0	1	1	3	ligA	COG0272	L	DNA ligase
Cj1702c	1	0	0	0	1	1	3	rplV	COG0091	J	50S ribosomal protein L22
Cj0106	0	1	0	1	0	1	3	atpG	COG0224	C	ATP synthase subunit gamma
Cj0147c	0	1	0	1	0	1	3	trxA	COG3118	O	thioredoxin
Cj0450c	0	1	0	1	0	1	3	rpmB	COG0227	J	50S ribosomal protein L28
Cj0495	0	1	0	1	0	1	3	-	COG4123	J	methyltransferase domain-containing protein
Cj0722c	0	1	0	1	0	1	3	-	COG2890	J	DNA methylase
Cj1581c	0	1	0	1	0	1	3	-	COG0444	EP	peptide ABC transporter ATP-binding protein
Cj1157	1	0	0	1	0	1	3	dnaX	COG2812	L	DNA polymerase III subunits gamma and tau
Cj0027	0	1	1	0	0	1	3	pyrG	COG0504	F	CTP synthetase
Cj0107	0	1	1	0	0	1	3	atpD	COG0055	C	ATP synthase subunit beta
Cj0234c	0	1	1	0	0	1	3	frr	COG0233	J	ribosome recycling factor
Cj0400	0	1	1	0	0	1	3	fur	COG0735	P	ferric uptake regulator
Cj0460	0	1	1	0	0	1	3	nusA	COG0195	K	transcription elongation factor NusA
Cj0476	0	1	1	0	0	1	3	rplJ	COG0244	J	50S ribosomal protein L10
Cj0491	0	1	1	0	0	1	3	rpsL	COG0048	J	30S ribosomal protein S12
Cj0546	0	1	1	0	0	1	3	ubiD	COG0043	H	3-octaprenyl-4-hydroxybenzoate carboxy-lyase
Cj1274c	0	1	1	0	0	1	3	pyrH	COG0528	F	uridylate kinase
Cj1288c	0	1	1	0	0	1	3	gltX	COG0008	J	glutamate--tRNA ligase
Cj1593	0	1	1	0	0	1	3	rpsK	COG0100	J	30S ribosomal protein S11
Cj1693c	0	1	1	0	0	1	3	rpsH	COG0096	J	30S ribosomal protein S8
Cj1694c	0	1	1	0	0	1	3	rpsN	COG0199	J	30S ribosomal protein S14
Cj0117	1	0	1	0	0	1	3	pfs	COG0775	F	aminodeoxyfutalosine nucleosidase
Cj0382c	1	0	1	0	0	1	3	nusB	COG0781	K	transcription antitermination protein NusB
Cj0389	1	0	1	0	0	1	3	serS	COG0172	J	serine--tRNA ligase
Cj0641	1	0	1	0	0	1	3	pnk	COG0061	F	NAD kinase
Cj1070	1	0	1	0	0	1	3	rpsF	COG0360	J	30S ribosomal protein S6
Cj1271c	1	0	1	0	0	1	3	tyrS	COG0162	J	tyrosine--tRNA ligase
Cj0094	1	1	0	0	0	1	3	rplU	COG0261	J	50S ribosomal protein L21
Cj0206	1	1	0	0	0	1	3	thrS	COG0441	J	threonine--tRNA ligase
Cj0329c	1	1	0	0	0	1	3	plsX	COG0416	I	phosphate acyltransferase
Cj0492	1	1	0	0	0	1	3	rpsG	COG0049	J	30S ribosomal protein S7
Cj0897c	1	1	0	0	0	1	3	pheS	COG0016	J	phenylalanine--tRNA ligase subunit alpha
Cj1067	1	1	0	0	0	1	3	pgsA	COG0558	I	CDP-diacylglycerol--glycerol-3-phosphate 3-phosphatidyltransferase
Cj1283	1	1	0	0	0	1	3	ktrB	COG0168	P	K+ uptake protein
Cj1596	1	1	0	0	0	1	3	rplQ	COG0203	J	50S ribosomal protein L17
Cj1697c	1	1	0	0	0	1	3	rplN	COG0093	J	50S ribosomal protein L14
Cj1644	0	0	1	1	1	0	3	ispA	COG0142	H	geranyltranstransferase
Cj0308c	0	1	0	1	1	0	3	bioD	COG0132	H	dethiobiotin synthetase
Cj0704	0	1	0	1	1	0	3	glyQ	COG0752	J	glycine--tRNA ligase alpha subunit
Cj0954c	0	1	0	1	1	0	3	-	COG1076	O	DnaJ-like protein
Cj0115	0	1	1	0	1	0	3	slyD	COG1047	O	FKBP-type peptidyl-prolyl cis-trans isomerase
Cj0239c	0	1	1	0	1	0	3	-	COG0822	O	nitrogen fixation protein NifU
Cj0353c	0	1	1	0	1	0	3	-	COG0248	FTP	phosphatase
Cj0442	0	1	1	0	1	0	3	fabF	COG0304	IQ	3-oxoacyl-ACP synthase
Cj1054c	0	1	1	0	1	0	3	murC	COG0773	M	UDP-N-acetylmuramate--L-alanine ligase
Cj1058c	0	1	1	0	1	0	3	guaB	COG0516	F	inosine 5\'-monophosphate dehydrogenase
Cj1227c	0	1	1	0	1	0	3	-	COG0745	TK	two-component regulator
Cj1252	0	1	1	0	1	0	3	-	COG1452	M	hypothetical protein Cj1252
Cj1566c	0	1	1	0	1	0	3	nuoN	COG1007	C	NADH-quinone oxidoreductase I subunit N
Cj1608	0	1	1	0	1	0	3	-	COG0745	TK	two-component regulator
Cj1346c	1	0	1	0	1	0	3	dxr	COG0743	I	1-deoxy-D-xylulose 5-phosphate reductoisomerase
Cj0104	1	1	0	0	1	0	3	atpH	COG0712	C	ATP synthase subunit delta
Cj0205	1	1	0	0	1	0	3	uppP	COG1968	I	undecaprenyl-diphosphatase
Cj0286c	1	1	0	0	1	0	3	-	COG2908	M	hypothetical protein Cj0286c
Cj0311	1	1	0	0	1	0	3	-	COG1825	J	50S ribosomal protein L25
Cj0578c	1	1	0	0	1	0	3	tatC	COG0805	U	Sec-independent protein translocase TatC
Cj0582	1	1	0	0	1	0	3	lysC	COG0527	E	aspartatokinase
Cj0596	1	1	0	0	1	0	3	peb4cbf2	COG0760	O	peptidyl-prolyl cis-trans isomerase
Cj0692c	1	1	0	0	1	0	3	-	-	-	membrane protein
Cj0821	1	1	0	0	1	0	3	glmU	COG1207	M	bifunctional N-acetylglucosamine-1-phosphate uridyltransferase/glucosamine-1-phosphate acetyltransferase
Cj1185c	1	1	0	0	1	0	3	petB	COG1290	C	ubiquinol-cytochrome C reductase cytochrome B subunit
Cj1196c	1	1	0	0	1	0	3	gpsA	COG0240	C	glycerol-3-phosphate dehydrogenase
Cj1382c	1	1	0	0	1	0	3	fldA	COG0716	C	flavodoxin FldA
Cj1530	1	1	0	0	1	0	3	coaE	COG0237	H	dephospho-CoA kinase
Cj1674	1	1	0	0	1	0	3	-	COG2107	R	hypothetical protein Cj1674
Cj0109	0	1	1	1	0	0	3	exbB3	COG0811	U	MotA/TolQ/ExbB proton channel family protein
Cj0244	0	1	1	1	0	0	3	rpmI	COG0291	J	50S ribosomal protein L35
Cj0471	0	1	1	1	0	0	3	rpmG	COG0267	J	50S ribosomal protein L33
Cj0545	0	1	1	1	0	0	3	hemC	COG0181	H	porphobilinogen deaminase
Cj0703	0	1	1	1	0	0	3	-	-	-	hypothetical protein Cj0703
Cj0711	0	1	1	1	0	0	3	-	COG1837	R	hypothetical protein Cj0711
Cj1038	0	1	1	1	0	0	3	-	COG0772	D	cell division/peptidoglycan biosynthesis protein
Cj0707	1	0	1	1	0	0	3	kdtA	COG1519	M	3-deoxy-D-manno-octulosonic-acid transferase
Cj0102	1	1	0	1	0	0	3	atpF'	COG0711	C	ATP synthase subunit B\'
Cj0113	1	1	0	1	0	0	3	pal	COG2885	M	peptidoglycan associated lipoprotein
Cj0354c	1	1	0	1	0	0	3	fdxB	COG1149	R	ferredoxin
Cj0395c	1	1	0	1	0	0	3	-	-	-	hypothetical protein Cj0395c
Cj0503c	1	1	0	1	0	0	3	hemH	COG0276	H	ferrochelatase
Cj0544	1	1	0	1	0	0	3	-	-	-	integral membrane protein
Cj0801	1	1	0	1	0	0	3	-	COG0728	M	integral membrane protein
Cj0851c	1	1	0	1	0	0	3	-	-	-	integral membrane protein
Cj0854c	1	1	0	1	0	0	3	-	-	-	periplasmic protein
Cj0916c	1	1	0	1	0	0	3	-	COG2879	S	hypothetical protein Cj0916c
Cj1220	1	1	0	1	0	0	3	groES	COG0234	O	co-chaperonin GroES
Cj1575c	1	1	0	1	0	0	3	-	-	-	hypothetical protein Cj1575c
Cj0110	1	1	1	0	0	0	3	exbD3	COG0848	U	ExbD/TolR family transport protein
Cj0344	1	1	1	0	0	0	3	-	-	-	hypothetical protein Cj0344
Cj0507	1	1	1	0	0	0	3	maf	COG0424	Q	Maf-like protein
Cj0651	1	1	1	0	0	0	3	-	-	-	integral membrane protein
Cj0852c	1	1	1	0	0	0	3	-	COG5336	C	integral membrane protein
Cj0993c	1	1	1	0	0	0	3	-	-	-	hypothetical protein Cj0993c
Cj1045c	1	1	1	0	0	0	3	thiG	COG2022	H	thiazole synthase
Cj1282	1	1	1	0	0	0	3	mrdB	COG0772	D	rod shape-determining protein RodA
Cj1569c	1	1	1	0	0	0	3	nuoK	COG0713	C	NADH-quinone oxidoreductase I subunit K
Cj1611	1	1	1	0	0	0	3	rpsT	COG0268	J	30S ribosomal protein S20
Cj1637c	1	1	1	0	0	0	3	-	COG2956	M	periplasmic protein
Cj1705c	1	1	1	0	0	0	3	rplW	COG0089	J	50S ribosomal protein L23
Cj0053c	0	0	0	0	1	1	2	mnmA	COG0482	J	tRNA-specific 2-thiouridylase MnmA
Cj0146c	0	0	0	0	1	1	2	trxB	COG0492	O	thioredoxin reductase
Cj0388	0	0	0	0	1	1	2	trpS	COG0180	J	tryptophan--tRNA ligase
Cj0402	0	0	0	0	1	1	2	glyA	COG0112	E	serine hydroxymethyltransferase
Cj0493	0	0	0	0	1	1	2	fusA	COG0480	J	elongation factor G
Cj0693c	0	0	0	0	1	1	2	-	COG0275	J	rRNA small subunit methyltransferase H
Cj0759	0	0	0	0	1	1	2	dnaK	COG0443	O	chaperone DnaK
Cj1151c	0	0	0	0	1	1	2	hldD	COG0451	M	ADP-glyceromanno-heptose 6-epimerase
Cj1402c	0	0	0	0	1	1	2	pgk	COG0126	G	phosphoglycerate kinase
Cj1407c	0	0	0	0	1	1	2	-	COG1109	G	phospho-sugar mutase
Cj1423c	0	0	0	0	1	1	2	hddC	COG1208	JM	D-glycero-D-manno-heptose 1-phosphate guanosyltransferase
Cj1645	0	0	0	0	1	1	2	tkt	COG0021	G	transketolase
Cj1701c	0	0	0	0	1	1	2	rpsC	COG0092	J	30S ribosomal protein S3
Cj1704c	0	0	0	0	1	1	2	rplB	COG0090	J	50S ribosomal protein L2
Cj1709c	0	0	0	0	1	1	2	-	COG1187	J	pseudouridine synthase
Cj0142c	0	0	0	1	0	1	2	-	COG1121	P	ABC transporter ATP-binding protein
Cj0245	0	0	0	1	0	1	2	rplT	COG0292	J	50S ribosomal protein L20
Cj0464	0	0	0	1	0	1	2	recG	COG1200	L	ATP-dependent DNA helicase RecG
Cj0603c	0	0	0	1	0	1	2	dsbD	COG4232	O	thiol:disulfide interchange protein
Cj0714	0	0	0	1	0	1	2	rplS	COG0335	J	50S ribosomal protein L19
Cj0803	0	0	0	1	0	1	2	msbA	COG1132	V	lipid ABC transporter ATP-binding protein/permease
Cj0845c	0	0	0	1	0	1	2	gltX	COG0008	J	glutamate--tRNA ligase
Cj0884	0	0	0	1	0	1	2	rpsO	COG0184	J	30S ribosomal protein S15
Cj1182c	0	0	0	1	0	1	2	rpsB	COG0052	J	30S ribosomal protein S2
Cj1538c	0	0	0	1	0	1	2	-	COG3839	G	anion uptake ABC transporter ATP-binding protein
Cj0121	0	0	1	0	0	1	2	-	COG0319	J	metalloprotease
Cj0287c	0	0	1	0	0	1	2	greA	COG0782	K	transcription elongation factor GreA
Cj0478	0	0	1	0	0	1	2	rpoB	COG0085	K	DNA-directed RNA polymerase subunit beta
Cj0639c	0	0	1	0	0	1	2	adk	COG0563	F	adenylate kinase
Cj0661c	0	0	1	0	0	1	2	era	COG1159	J	GTPase Era
Cj0758	0	0	1	0	0	1	2	grpE	COG0576	O	heat shock protein GrpE
Cj0775c	0	0	1	0	0	1	2	valS	COG0525	J	valine--tRNA ligase
Cj0913c	0	0	1	0	0	1	2	hupB	COG0776	L	DNA-binding protein HU
Cj0933c	0	0	1	0	0	1	2	pycB	COG5016	C	pyruvate carboxylase B subunit
Cj0936	0	0	1	0	0	1	2	atpE	-	-	ATP synthase subunit C
Cj1061c	0	0	1	0	0	1	2	ileS	COG0060	J	isoleucine--tRNA ligase
Cj1093c	0	0	1	0	0	1	2	secD	COG0342	U	protein translocase subunit SecD
Cj1131c	0	0	1	0	0	1	2	gne	COG1087	M	UDP-GlcNAc/Glc 4-epimerase
Cj1438c	0	0	1	0	0	1	2	-	COG0463	M	sugar transferase
Cj1447c	0	0	1	0	0	1	2	kpsT	COG1134	GM	capsule polysaccharide ABC transporter ATP-binding protein
Cj0002	0	1	0	0	0	1	2	dnaN	COG0592	L	DNA polymerase III subunit beta
Cj0003	0	1	0	0	0	1	2	gyrB	COG0187	L	DNA gyrase subunit B
Cj0022c	0	1	0	0	0	1	2	-	COG0564	J	pseudouridine synthase
Cj0095	0	1	0	0	0	1	2	rpmA	COG0211	J	50S ribosomal protein L27
Cj0136	0	1	0	0	0	1	2	infB	COG0532	J	translation initiation factor IF-2
Cj0138	0	1	0	0	0	1	2	-	COG0779	J	hypothetical protein Cj0138
Cj0153c	0	1	0	0	0	1	2	-	COG0566	J	rRNA methylase
Cj0155c	0	1	0	0	0	1	2	rpmE	COG0254	J	50S ribosomal protein L31
Cj0187c	0	1	0	0	0	1	2	purN	COG0299	F	phosphoribosylglycinamide formyltransferase
Cj0207	0	1	0	0	0	1	2	infC	COG0290	J	translation initiation factor IF-3
Cj0240c	0	1	0	0	0	1	2	iscS	COG1104	E	cysteine desulfurase
Cj0275	0	1	0	0	0	1	2	clpX	COG1219	O	ATP-dependent protease ATP-binding subunit ClpX
Cj0280	0	1	0	0	0	1	2	-	COG0009	J	hypothetical protein Cj0280
Cj0338c	0	1	0	0	0	1	2	polA	COG0749	L	DNA polymerase I
Cj0386	0	1	0	0	0	1	2	engA	COG1160	R	GTPase Der
Cj0407	0	1	0	0	0	1	2	lgt	COG0682	M	prolipoprotein diacylglyceryl transferase
Cj0470	0	1	0	0	0	1	2	tuf	COG0050	J	elongation factor Tu
Cj0543	0	1	0	0	0	1	2	proS	COG0442	J	proline--tRNA ligase
Cj0614	0	1	0	0	0	1	2	pstC	COG0573	P	phosphate ABC transporter permease
Cj0615	0	1	0	0	0	1	2	pstA	COG0581	P	phosphate ABC transporter permease
Cj0653c	0	1	0	0	0	1	2	-	COG0006	E	aminopeptidase
Cj0713	0	1	0	0	0	1	2	trmD	COG0336	J	tRNA (guanine-N(1)-)-methyltransferase
Cj0791c	0	1	0	0	0	1	2	-	COG0520	E	aminotransferase
Cj0956c	0	1	0	0	0	1	2	trmE	COG0486	J	tRNA modification GTPase
Cj0997	0	1	0	0	0	1	2	-	COG0357	J	rRNA small subunit methyltransferase G
Cj1001	0	1	0	0	0	1	2	rpoD	COG0568	K	RNA polymerase sigma factor RpoD
Cj1059c	0	1	0	0	0	1	2	gatA	COG0154	J	aspartyl/glutamyl-tRNA amidotransferase subunit A
Cj1088c	0	1	0	0	0	1	2	folC	COG0285	H	bifunctional folylpolyglutamate synthase/dihydrofolate synthase
Cj1105	0	1	0	0	0	1	2	smpB	COG0691	O	SsrA-binding protein
Cj1175c	0	1	0	0	0	1	2	argS	COG0018	J	arginine--tRNA ligase
Cj1177c	0	1	0	0	0	1	2	gmk	COG0194	F	guanylate kinase
Cj1188c	0	1	0	0	0	1	2	gidA	COG0445	J	tRNA uridine 5-carboxymethylaminomethyl modification protein GidA
Cj1204c	0	1	0	0	0	1	2	atpB	COG0356	C	ATP synthase subunit A
Cj1226c	0	1	0	0	0	1	2	-	COG0642	T	two-component sensor histidine kinase
Cj1272c	0	1	0	0	0	1	2	spoT	COG0317	TK	guanosine-3\',5\'-bis(diphosphate) 3\'-pyrophosphohydrolase
Cj1284	0	1	0	0	0	1	2	ktrA	COG0569	P	K+ uptake protein
Cj1455	0	1	0	0	0	1	2	prfB	COG1186	J	peptide chain release factor 2
Cj1479c	0	1	0	0	0	1	2	rpsI	COG0103	J	30S ribosomal protein S9
Cj1590	0	1	0	0	0	1	2	infA	COG0361	J	translation initiation factor IF-1
Cj1592	0	1	0	0	0	1	2	rpsM	COG0099	J	30S ribosomal protein S13
Cj1612	0	1	0	0	0	1	2	prfA	COG0216	J	peptide chain release factor 1
Cj1635c	0	1	0	0	0	1	2	rnc	COG0571	K	ribonuclease III
Cj1688c	0	1	0	0	0	1	2	secY	COG0201	U	protein translocase subunit SecY
Cj1689c	0	1	0	0	0	1	2	rplO	COG0200	J	50S ribosomal protein L15
Cj1690c	0	1	0	0	0	1	2	rpsE	COG0098	J	30S ribosomal protein S5
Cj1692c	0	1	0	0	0	1	2	rplF	COG0097	J	50S ribosomal protein L6
Cj1708c	0	1	0	0	0	1	2	rpsJ	COG0051	J	30S ribosomal protein S10
Cj0357c	1	0	0	0	0	1	2	-	COG0344	I	glycerol-3-phosphate acyltransferase PlsY
Cj0616	1	0	0	0	0	1	2	pstB	COG1117	P	phosphate ABC transporter ATP-binding protein
Cj0765c	1	0	0	0	0	1	2	hisS	COG0124	J	histidine--tRNA ligase
Cj0766c	1	0	0	0	0	1	2	tmk	COG0125	F	thymidylate kinase
Cj1005c	1	0	0	0	0	1	2	-	COG0465	O	membrane bound ATPase
Cj1071	1	0	0	0	0	1	2	ssb	COG0629	L	single-stranded DNA-binding protein
Cj1092c	1	0	0	0	0	1	2	secF	COG0341	U	protein translocase subunit SecF
Cj1208	1	0	0	0	0	1	2	-	COG0212	H	5-formyltetrahydrofolate cyclo-ligase
Cj1354	1	0	0	0	0	1	2	ceuD	COG4604	P	enterochelin uptake ATP-binding protein
Cj1700c	1	0	0	0	0	1	2	rplP	COG0197	J	50S ribosomal protein L16
Cj0166	0	0	0	1	1	0	2	miaA	COG0324	J	tRNA dimethylallyltransferase
Cj0515	0	0	0	1	1	0	2	-	-	-	periplasmic protein
Cj0706	0	0	0	1	1	0	2	-	COG1579	R	hypothetical protein Cj0706
Cj1289	0	0	0	1	1	0	2	-	-	-	hypothetical protein Cj1289
Cj0116	0	0	1	0	1	0	2	fabD	COG0331	I	malonyl CoA-acyl carrier protein transacylase
Cj0316	0	0	1	0	1	0	2	pheA	COG0077	E	bifunctional chorismate mutase/prephenate dehydratase
Cj0504c	0	0	1	0	1	0	2	-	COG0673	R	oxidoreductase
Cj0630c	0	0	1	0	1	0	2	-	COG1466	L	DNA polymerase III subunit delta
Cj0757	0	0	1	0	1	0	2	hrcA	COG1420	K	heat-inducible transcription repressor
Cj0840c	0	0	1	0	1	0	2	fbp	COG0158	G	fructose-1,6-bisphosphatase
Cj1189c	0	0	1	0	1	0	2	cetB	COG2202	T	bipartate energy taxis response protein CetB
Cj1250	0	0	1	0	1	0	2	purD	COG0151	F	phosphoribosylamine--glycine ligase
Cj1269c	0	0	1	0	1	0	2	amiA	COG0860	M	N-acetylmuramoyl-L-alanine amidase
Cj1443c	0	0	1	0	1	0	2	kpsF	COG0794	GM	D-arabinose 5-phosphate isomerase
Cj1444c	0	0	1	0	1	0	2	kpsD	COG1596	M	capsule polysaccharide ABC transporter substrate-binding protein
Cj0023	0	1	0	0	1	0	2	purB	COG0015	F	adenylosuccinate lyase
Cj0066c	0	1	0	0	1	0	2	aroQ	COG0757	E	3-dehydroquinate dehydratase
Cj0152c	0	1	0	0	1	0	2	-	-	-	membrane protein
Cj0319	0	1	0	0	1	0	2	fliG	COG1536	N	flagellar motor switch protein
Cj0321	0	1	0	0	1	0	2	dxs	COG1154	HI	1-deoxy-D-xylulose-5-phosphate synthase
Cj0328c	0	1	0	0	1	0	2	fabH	COG0332	I	3-oxoacyl-ACP synthase
Cj0527c	0	1	0	0	1	0	2	flgC	COG1558	N	flagellar basal body rod protein FlgC
Cj0542	0	1	0	0	1	0	2	hemA	COG0373	H	glutamyl-tRNA reductase
Cj0699c	0	1	0	0	1	0	2	glnA	COG0174	E	glutamine synthetase
Cj0858c	0	1	0	0	1	0	2	murA	COG0766	M	UDP-N-acetylglucosamine 1-carboxyvinyltransferase
Cj0912c	0	1	0	0	1	0	2	cysM	COG0031	E	cysteine synthase
Cj0949c	0	1	0	0	1	0	2	-	COG2957	E	peptidyl-arginine deiminase family protein
Cj0957c	0	1	0	0	1	0	2	-	-	-	hypothetical protein Cj0957c
Cj1104	0	1	0	0	1	0	2	-	COG1947	I	4-diphosphocytidyl-2-C-methyl-D-erythritol kinase
Cj1207c	0	1	0	0	1	0	2	-	COG0526	O	lipoprotein thiredoxin
Cj1238	0	1	0	0	1	0	2	pdxJ	COG0854	H	pyridoxine 5\'-phosphate synthase
Cj1317	0	1	0	0	1	0	2	pseI	COG2089	M	pseudaminic acid synthase
Cj1484c	0	1	0	0	1	0	2	-	-	-	membrane protein
Cj1487c	0	1	0	0	1	0	2	ccoP	COG2010	C	cbb3-type cytochrome C oxidase subunit III
Cj1498c	0	1	0	0	1	0	2	purA	COG0104	F	adenylosuccinate synthetase
Cj1515c	0	1	0	0	1	0	2	-	COG0019	E	carboxynorspermidine/carboxyspermidine decarboxylase
Cj1634c	0	1	0	0	1	0	2	aroC	COG0082	E	chorismate synthase
Cj0273	1	0	0	0	1	0	2	fabZ	COG0764	I	3-hydroxyacyl-ACP dehydratase
Cj0383c	1	0	0	0	1	0	2	ribH	COG0054	H	6,7-dimethyl-8-ribityllumazine synthase
Cj0822	1	0	0	0	1	0	2	dfp	COG0452	H	bifunctional phosphopantothenoylcysteine decarboxylase/phosphopantothenate synthase
Cj0905c	1	0	0	0	1	0	2	alr	COG0787	M	alanine racemase
Cj1046c	1	0	0	0	1	0	2	moeB	COG1179	J	thiamine biosynthesis protein ThiF
Cj1080c	1	0	0	0	1	0	2	hemD	COG1587	H	uroporphyrinogen-III synthase
Cj1218c	1	0	0	0	1	0	2	ribA	COG0307	H	riboflavin synthase subunit alpha
Cj1247c	1	0	0	0	1	0	2	-	-	-	hypothetical protein Cj1247c
Cj0168c	0	0	1	1	0	0	2	-	-	-	periplasmic protein
Cj0364	0	0	1	1	0	0	2	-	-	-	hypothetical protein Cj0364
Cj0712	0	0	1	1	0	0	2	rimM	COG0806	J	ribosome maturation factor RimM
Cj0895c	0	0	1	1	0	0	2	aroA	COG0128	E	3-phosphoshikimate 1-carboxyvinyltransferase
Cj0926	0	0	1	1	0	0	2	-	-	-	membrane protein
Cj1056c	0	0	1	1	0	0	2	-	COG0388	R	carbon-nitrogen hydrolase family protein
Cj1074c	0	0	1	1	0	0	2	-	COG4105	M	lipoprotein
Cj1485c	0	0	1	1	0	0	2	-	-	-	periplasmic protein
Cj1676	0	0	1	1	0	0	2	murB	COG0812	M	UDP-N-acetylenolpyruvoylglucosamine reductase
Cj1712	0	0	1	1	0	0	2	-	COG0775	F	hypothetical protein Cj1712
Cj0080	0	1	0	1	0	0	2	-	-	-	membrane protein
Cj0103	0	1	0	1	0	0	2	atpF	COG0711	C	ATP synthase subunit B
Cj0134	0	1	0	1	0	0	2	thrB	COG0083	E	homoserine kinase
Cj0232c	0	1	0	1	0	0	2	-	COG1714	S	integral membrane protein
Cj0257	0	1	0	1	0	0	2	dgkA	COG0818	I	diacylglycerol kinase
Cj0277	0	1	0	1	0	0	2	mreC	COG1792	D	rod shape-determining protein MreC
Cj0459c	0	1	0	1	0	0	2	-	-	-	hypothetical protein Cj0459c
Cj0510c	0	1	0	1	0	0	2	-	COG1937	K	hypothetical protein Cj0510c
Cj0579c	0	1	0	1	0	0	2	tatB	COG1826	U	Sec-independent translocase TatB
Cj0620	0	1	0	1	0	0	2	-	COG1451	R	hypothetical protein Cj0620
Cj0682	0	1	0	1	0	0	2	-	-	-	hypothetical protein Cj0682
Cj0861c	0	1	0	1	0	0	2	pabA	COG0512	EH	para-aminobenzoate synthase glutamine amidotransferase subunit II
Cj0963	0	1	0	1	0	0	2	-	COG1573	L	hypothetical protein Cj0963
Cj0964	0	1	0	1	0	0	2	-	-	-	periplasmic protein
Cj0989	0	1	0	1	0	0	2	-	-	-	membrane protein
Cj1195c	0	1	0	1	0	0	2	pyrC2	COG0044	F	dihydroorotase
Cj1232	0	1	0	1	0	0	2	-	-	-	hypothetical protein Cj1232
Cj1531	0	1	0	1	0	0	2	dapF	COG0253	E	diaminopimelate epimerase
Cj1640	0	1	0	1	0	0	2	-	-	-	hypothetical protein Cj1640
Cj0837c	1	0	0	1	0	0	2	-	-	-	hypothetical protein Cj0837c
Cj0886c	1	0	0	1	0	0	2	ftsK	COG1674	D	DNA translocase FtsK
Cj0972	1	0	0	1	0	0	2	-	-	-	hypothetical protein Cj0972
Cj1290c	1	0	0	1	0	0	2	accC	COG0439	I	biotin carboxylase
Cj1714	1	0	0	1	0	0	2	-	-	-	hypothetical protein Cj1714
Cj0065c	0	1	1	0	0	0	2	folK	COG0801	H	2-amino-4-hydroxy-6-hydroxymethyldihydropteridine pyrophosphokinase
Cj0111	0	1	1	0	0	0	2	-	-	-	periplasmic protein
Cj0137	0	1	1	0	0	0	2	rbfA	COG0858	J	ribosome-binding factor A
Cj0279	0	1	1	0	0	0	2	carB	COG0458	EF	carbamoyl phosphate synthase large subunit
Cj0324	0	1	1	0	0	0	2	ubiE	COG2226	H	ubiquinone/menaquinone biosynthesis methyltransferase
Cj0387	0	1	1	0	0	0	2	aroK	COG0703	E	shikimate kinase
Cj0394c	0	1	1	0	0	0	2	-	COG1521	H	pantothenate kinase
Cj0399	0	1	1	0	0	0	2	-	COG1286	S	colicin V production protein
Cj0441	0	1	1	0	0	0	2	acpP	COG0236	IQ	acyl carrier protein
Cj0508	0	1	1	0	0	0	2	pbpA	COG0744	M	penicillin-binding protein
Cj0539	0	1	1	0	0	0	2	-	-	-	hypothetical protein Cj0539
Cj0581	0	1	1	0	0	0	2	-	COG0494	V	RNA pyrophosphohydrolase
Cj0584	0	1	1	0	0	0	2	-	COG0470	L	DNA polymerase III subunit delta\'
Cj0694	0	1	1	0	0	0	2	-	COG0760	O	periplasmic protein
Cj0695	0	1	1	0	0	0	2	ftsA	COG0849	D	cell division protein FtsA
Cj0696	0	1	1	0	0	0	2	ftsZ	COG0206	D	cell division protein FtsZ
Cj0769c	0	1	1	0	0	0	2	flgA	COG1261	N	flagellar basal body P-ring biosynthesis protein FlgA
Cj0906c	0	1	1	0	0	0	2	-	COG3034	M	periplasmic protein
Cj1094c	0	1	1	0	0	0	2	yajC	COG1862	U	protein translocase subunit YajC
Cj1103	0	1	1	0	0	0	2	csrA	COG1551	T	carbon storage regulator
Cj1178c	0	1	1	0	0	0	2	-	-	-	highly acidic protein
Cj1244	0	1	1	0	0	0	2	-	COG0731	J	radical SAM domain-containing protein
Cj1273c	0	1	1	0	0	0	2	rpoZ	COG1758	K	DNA-directed RNA polymerase subunit omega
Cj1363	0	1	1	0	0	0	2	amaA	COG0628	R	acid membrane antigen A
Cj1490c	0	1	1	0	0	0	2	ccoN	COG3278	C	cbb3-type cytochrome c oxidase subunit I
Cj1572c	0	1	1	0	0	0	2	nuoH	COG1005	C	NADH-quinone oxidoreductase subunit H
Cj1574c	0	1	1	0	0	0	2	-	-	-	hypothetical protein Cj1574c
Cj1610	0	1	1	0	0	0	2	pgpA	COG1267	I	phosphatidylglycerophosphatase
Cj1642	0	1	1	0	0	0	2	-	COG0718	R	nucleoid-associated protein
Cj1699c	0	1	1	0	0	0	2	rpmC	COG0255	J	50S ribosomal protein L29
Cj0567	1	0	1	0	0	0	2	-	-	-	hypothetical protein Cj0567
Cj0748	1	0	1	0	0	0	2	-	-	-	hypothetical protein Cj0748
Cj0796c	1	0	1	0	0	0	2	-	COG0596	HR	hydrolase
Cj0797c	1	0	1	0	0	0	2	-	-	-	hypothetical protein Cj0797c
Cj0839c	1	0	1	0	0	0	2	-	-	-	hypothetical protein Cj0839c
Cj0877c	1	0	1	0	0	0	2	-	-	-	hypothetical protein Cj0877c
Cj0974	1	0	1	0	0	0	2	-	-	-	hypothetical protein Cj0974
Cj1047c	1	0	1	0	0	0	2	thiS	COG2104	H	thiamine biosynthesis protein
Cj1082c	1	0	1	0	0	0	2	thiD	COG0351	H	phosphomethylpyrimidine kinase
Cj1408	1	0	1	0	0	0	2	fliL	COG1580	N	flagellar basal body-associated protein FliL
Cj1652c	1	0	1	0	0	0	2	murI	COG0796	M	glutamate racemase
Cj0114	1	1	0	0	0	0	2	-	COG1729	R	periplasmic protein
Cj0127c	1	1	0	0	0	0	2	accD	COG0777	I	acetyl-CoA carboxylase carboxyl transferase subunit beta
Cj0331c	1	1	0	0	0	0	2	-	-	-	hypothetical protein Cj0331c
Cj0430	1	1	0	0	0	0	2	-	-	-	integral membrane protein
Cj0541	1	1	0	0	0	0	2	-	COG0142	H	polyprenyl synthetase
Cj0648	1	1	0	0	0	0	2	-	-	-	membrane protein
Cj0649	1	1	0	0	0	0	2	-	COG1934	M	OstA family protein
Cj0659c	1	1	0	0	0	0	2	-	-	-	periplasmic protein
Cj0681	1	1	0	0	0	0	2	-	-	-	hypothetical protein Cj0681
Cj0726c	1	1	0	0	0	0	2	corA	COG0598	P	magnesium and cobalt transport protein
Cj0768c	1	1	0	0	0	0	2	-	COG0163	H	3-polyprenyl-4-hydroxybenzoate decarboxylase
Cj0811	1	1	0	0	0	0	2	lpxK	COG1663	M	tetraacyldisaccharide 4\'-kinase
Cj0881c	1	1	0	0	0	0	2	-	COG2404	JT	hypothetical protein Cj0881c
Cj0959c	1	1	0	0	0	0	2	-	COG0759	M	membrane protein insertion efficiency factor
Cj0960c	1	1	0	0	0	0	2	rnpA	COG0594	J	ribonuclease P protein component
Cj0991c	1	1	0	0	0	0	2	-	COG0247	C	oxidoreductase ferredoxin-type electron transport protein
Cj0999c	1	1	0	0	0	0	2	-	COG2855	S	membrane protein
Cj1023c	1	1	0	0	0	0	2	asd	COG0136	E	aspartate-semialdehyde dehydrogenase
Cj1039	1	1	0	0	0	0	2	murG	COG0707	M	UDP-N-acetylglucosamine--N-acetylmuramyl-(pentapeptide) pyrophosphoryl-undecaprenol N-acetylglucosamine transferase
Cj1176c	1	1	0	0	0	0	2	tatA	COG1826	U	Sec-independent protein translocase
Cj1186c	1	1	0	0	0	0	2	petA	COG0723	C	ubiquinol-cytochrome C reductase iron-sulfur subunit
Cj1384c	1	1	0	0	0	0	2	-	COG4378	S	hypothetical protein Cj1384c
Cj1570c	1	1	0	0	0	0	2	nuoJ	COG0839	C	NADH-quinone oxidoreductase subunit J
Cj1578c	1	1	0	0	0	0	2	nuoB	COG0377	C	NADH-quinone oxidoreductase subunit B
Cj1579c	1	1	0	0	0	0	2	nuoA	COG0838	C	NADH-quinone oxidoreductase subunit A
Cj1639	1	1	0	0	0	0	2	-	COG0694	O	NifU protein
Cj0024	0	0	0	0	0	1	1	nrdA	COG0209	F	ribonucleotide-diphosphate reductase subunit alpha
Cj0025c	0	0	0	0	0	1	1	-	COG1823	E	sodium:dicarboxylate family transmembrane symporter
Cj0039c	0	0	0	0	0	1	1	typA	COG1217	T	GTP-binding protein TypA
Cj0064c	0	0	0	0	0	1	1	flhF	COG1419	N	flagellar biosynthesis regulator FlhF
Cj0123c	0	0	0	0	0	1	1	-	COG0042	J	tRNA-dihydrouridine synthase
Cj0126c	0	0	0	0	0	1	1	-	COG1576	J	hypothetical protein Cj0126c
Cj0144	0	0	0	0	0	1	1	-	COG0840	NT	methyl-accepting chemotaxis signal transduction protein
Cj0154c	0	0	0	0	0	1	1	-	COG0313	J	rRNA small subunit methyltransferase I
Cj0173c	0	0	0	0	0	1	1	cfbpC	COG3842	E	iron-uptake ABC transporter ATP-binding protein
Cj0195	0	0	0	0	0	1	1	fliI	COG1157	NU	flagellum-specific ATP synthase
Cj0198c	0	0	0	0	0	1	1	-	COG2256	L	recombination factor protein RarA
Cj0271	0	0	0	0	0	1	1	-	COG1225	O	bacterioferritin comigratory protein
Cj0282c	0	0	0	0	0	1	1	serB	COG0560	E	phosphoserine phosphatase
Cj0300c	0	0	0	0	0	1	1	modC	COG1118	P	molybdenum ABC transporter ATP-binding protein
Cj0301c	0	0	0	0	0	1	1	modB	COG4149	P	molybdenum ABC transporter permease
Cj0325	0	0	0	0	0	1	1	xseA	COG1570	L	exodeoxyribonuclease VII large subunit
Cj0334	0	0	0	0	0	1	1	ahpC	COG0450	V	alkyl hydroperoxide reductase
Cj0342c	0	0	0	0	0	1	1	uvrA	COG0178	L	excinuclease ABC subunit A
Cj0377	0	0	0	0	0	1	1	-	COG0464	MDT	AAA ATPase
Cj0392c	0	0	0	0	0	1	1	pyk	COG0469	G	pyruvate kinase
Cj0426	0	0	0	0	0	1	1	-	COG0488	R	ABC transporter ATP-binding protein
Cj0434	0	0	0	0	0	1	1	pgm	COG0696	G	2,3-bisphosphoglycerate-independent phosphoglycerate mutase
Cj0452	0	0	0	0	0	1	1	dnaQ	COG2176	L	DNA polymerase III subunit epsilon
Cj0468	0	0	0	0	0	1	1	-	COG0765	E	amino acid ABC transporter permease
Cj0469	0	0	0	0	0	1	1	-	COG1126	E	amino acid ABC transporter ATP-binding protein
Cj0479	0	0	0	0	0	1	1	rpoC	COG0086	K	DNA-directed RNA polymerase subunit beta\'
Cj0499	0	0	0	0	0	1	1	-	COG0537	FGR	histidine triad (HIT) family protein
Cj0509c	0	0	0	0	0	1	1	clpB	COG0542	O	chaperone protein ClpB
Cj0532	0	0	0	0	0	1	1	mdh	COG0039	C	malate dehydrogenase
Cj0607	0	0	0	0	0	1	1	-	COG1136	M	macrolide export ATP-binding protein/permease
Cj0631c	0	0	0	0	0	1	1	-	COG0557	K	ribonuclease
Cj0640c	0	0	0	0	0	1	1	aspS	COG0173	J	aspartate--tRNA ligase
Cj0662c	0	0	0	0	0	1	1	hslU	COG1220	O	ATP-dependent protease ATP-binding subunit HslU
Cj0664c	0	0	0	0	0	1	1	rplI	COG0359	J	50S ribosomal protein L9
Cj0677	0	0	0	0	0	1	1	kdpB	COG2216	P	potassium-transporting ATPase subunit B
Cj0680c	0	0	0	0	0	1	1	uvrB	COG0556	L	excinuclease ABC subunit B
Cj0688	0	0	0	0	0	1	1	pta	COG0280	C	phosphate acetyltransferase
Cj0689	0	0	0	0	0	1	1	ackA	COG0282	C	acetate kinase
Cj0705	0	0	0	0	0	1	1	-	COG0327	H	hypothetical protein Cj0705
Cj0708	0	0	0	0	0	1	1	-	COG0564	J	pseudouridine synthase
Cj0709	0	0	0	0	0	1	1	ffh	COG0541	U	signal recognition particle protein
Cj0718	0	0	0	0	0	1	1	dnaE	COG0587	L	DNA polymerase III subunit alpha
Cj0732	0	0	0	0	0	1	1	-	COG3842	E	ABC transporter ATP-binding protein
Cj0773c	0	0	0	0	0	1	1	-	COG2011	E	binding-protein dependent transport system permease
Cj0774c	0	0	0	0	0	1	1	-	COG1135	E	methionine ABC transporter ATP-binding protei
Cj0777	0	0	0	0	0	1	1	-	COG0210	L	ATP-dependent DNA helicase
Cj0790	0	0	0	0	0	1	1	purU	COG0788	F	formyltetrahydrofolate deformylase
Cj0827	0	0	0	0	0	1	1	truA	COG0101	J	tRNA pseudouridine synthase A
Cj0838c	0	0	0	0	0	1	1	metG	COG0143	J	methionine--tRNA ligase
Cj0888c	0	0	0	0	0	1	1	-	COG0488	R	ABC transporter ATP-binding protein
Cj0896c	0	0	0	0	0	1	1	pheT	COG0072	J	phenylalanine--tRNA ligase subunit beta
Cj0898	0	0	0	0	0	1	1	-	COG0537	FGR	histidine triad (HIT) family protein
Cj0899c	0	0	0	0	0	1	1	thiJ	COG0693	R	4-methyl-5(beta-hydroxyethyl)-thiazole monophosphate synthesis protein
Cj0902	0	0	0	0	0	1	1	glnQ	COG1126	E	glutamine transporter ATP-binding protein
Cj0922c	0	0	0	0	0	1	1	pebC	COG1126	E	amino acid ABC transporter ATP-binding protein
Cj0929	0	0	0	0	0	1	1	pepA	COG0260	E	cytosol aminopeptidase
Cj0930	0	0	0	0	0	1	1	-	COG0012	J	ribosome-binding ATPase
Cj0938c	0	0	0	0	0	1	1	aas	COG0318	IQ	2-acylglycerophosphoethanolamine acyltransferase
Cj0942c	0	0	0	0	0	1	1	secA	COG0653	U	protein translocase subunit SecA
Cj1014c	0	0	0	0	0	1	1	livF	COG0410	E	branched-chain amino acid ABC transporter ATP-binding protein
Cj1015c	0	0	0	0	0	1	1	livG	COG0411	E	branched-chain amino acid ABC transporter ATP-binding protein
Cj1027c	0	0	0	0	0	1	1	gyrA	COG0188	L	DNA gyrase subunit A
Cj1030c	0	0	0	0	0	1	1	lepA	COG0481	J	elongation factor EF-4
Cj1048c	0	0	0	0	0	1	1	dapE	COG0624	E	succinyl-diaminopimelate desuccinylase
Cj1066	0	0	0	0	0	1	1	rdxA	COG0778	C	nitroreductase
Cj1072	0	0	0	0	0	1	1	rpsR	COG0238	J	30S ribosomal protein S18
Cj1073c	0	0	0	0	0	1	1	lon	COG0466	O	ATP-dependent protease La
Cj1091c	0	0	0	0	0	1	1	leuS	COG0495	J	leucine--tRNA ligase
Cj1096c	0	0	0	0	0	1	1	metK	COG0192	H	S-adenosylmethionine synthetase
Cj1101	0	0	0	0	0	1	1	-	COG0210	L	ATP-dependent DNA helicase
Cj1102	0	0	0	0	0	1	1	truB	COG0130	J	tRNA pseudouridine synthase B
Cj1108	0	0	0	0	0	1	1	clpA	COG0542	O	ATP-dependent Clp protease ATP-binding subunit
Cj1116c	0	0	0	0	0	1	1	ftsH	COG0465	O	ATP-dependent zinc metalloprotease FtsH
Cj1128c	0	0	0	0	0	1	1	pglI	COG0463	M	GalNAc(5)-diNAcBac-PP-undecaprenol beta-1,3-glucosyltransferase
Cj1130c	0	0	0	0	0	1	1	pglK	COG1132	V	protein glycosylation K
Cj1135	0	0	0	0	0	1	1	-	COG1215	N	glucosyltransferase
Cj1136	0	0	0	0	0	1	1	-	COG0463	M	glycosyltransferase
Cj1138	0	0	0	0	0	1	1	-	COG0463	M	glycosyltransferase
Cj1139c	0	0	0	0	0	1	1	wlaN	COG0463	M	beta-1,3 galactosyltransferase
Cj1146c	0	0	0	0	0	1	1	waaV	COG0463	M	glucosyltransferase
Cj1155c	0	0	0	0	0	1	1	-	COG2217	P	cation-transporting ATPase
Cj1156	0	0	0	0	0	1	1	rho	COG1158	K	transcription termination factor Rho
Cj1161c	0	0	0	0	0	1	1	-	COG2217	P	cation-transporting ATPase
Cj1167	0	0	0	0	0	1	1	ldh	COG0039	C	L-lactate dehydrogenase
Cj1183c	0	0	0	0	0	1	1	cfa	COG2230	I	cyclopropane-fatty-acyl-phospholipid synthase
Cj1192	0	0	0	0	0	1	1	dctA	COG1301	C	C4-dicarboxylate transport protein
Cj1197c	0	0	0	0	0	1	1	gatB	COG0064	J	aspartyl/glutamyl-tRNA amidotransferase subunit B
Cj1209	0	0	0	0	0	1	1	-	COG1418	JR	ribonuclease Y
Cj1246c	0	0	0	0	0	1	1	uvrC	COG0322	L	excinuclease ABC subunit C
Cj1260c	0	0	0	0	0	1	1	dnaJ	COG0484	O	chaperone protein DnaJ
Cj1263	0	0	0	0	0	1	1	recR	COG0353	L	recombination protein RecR
Cj1286c	0	0	0	0	0	1	1	upp	COG0035	F	uracil phosphoribosyltransferase
Cj1314c	0	0	0	0	0	1	1	hisF	COG0107	E	imidazole glycerol phosphate synthase subunit HisF
Cj1319	0	0	0	0	0	1	1	-	COG0451	M	NAD-dependent 4,6-dehydratase
Cj1344c	0	0	0	0	0	1	1	-	COG0533	J	tRNA N6-adenosine threonylcarbamoyltransferase
Cj1379	0	0	0	0	0	1	1	selB	COG3276	J	selenocysteine-specific elongation factor
Cj1398	0	0	0	0	0	1	1	feoB	COG0370	P	ferrous iron transport protein
Cj1401c	0	0	0	0	0	1	1	tpiA	COG0149	G	triosephosphate isomerase
Cj1415c	0	0	0	0	0	1	1	cysC	COG0529	P	adenylylsulfate kinase
Cj1416c	0	0	0	0	0	1	1	-	COG1213	I	sugar nucleotidyltransferase
Cj1427c	0	0	0	0	0	1	1	-	COG0451	M	sugar-nucleotide epimerase/dehydratease
Cj1434c	0	0	0	0	0	1	1	-	COG0463	M	sugar transferase
Cj1439c	0	0	0	0	0	1	1	glf	COG0562	M	UDP-galactopyranose mutase
Cj1440c	0	0	0	0	0	1	1	-	COG0463	M	sugar transferase
Cj1461	0	0	0	0	0	1	1	-	COG0742	J	DNA methylase
Cj1481c	0	0	0	0	0	1	1	-	COG1074	L	helicase
Cj1503c	0	0	0	0	0	1	1	putA	COG1012	C	proline dehydrogenase/delta-1-pyrroline-5-carboxylate dehydrogenase
Cj1550c	0	0	0	0	0	1	1	rloH	COG1123	O	ATP/GTP-binding protein
Cj1564	0	0	0	0	0	1	1	-	COG0840	NT	methyl-accepting chemotaxis signal transduction protein
Cj1580c	0	0	0	0	0	1	1	-	COG1123	O	peptide ABC transporter ATP-binding protein
Cj1587c	0	0	0	0	0	1	1	-	COG4615	P	multidrug ABC transporter permease/ATP-binding protein
Cj1594	0	0	0	0	0	1	1	rpsD	COG0522	J	30S ribosomal protein S4
Cj1616	0	0	0	0	0	1	1	chuC	COG1120	PH	hemin uptake ABC transporter ATP-binding protein
Cj1638	0	0	0	0	0	1	1	dnaG	COG0358	L	DNA primase
Cj1647	0	0	0	0	0	1	1	iamA	COG1127	M	ABC transporter ATP-binding protein
Cj1651c	0	0	0	0	0	1	1	map	COG0024	J	methionine aminopeptidase
Cj1663	0	0	0	0	0	1	1	-	COG1136	M	ABC transporter ATP-binding protein
Cj1686c	0	0	0	0	0	1	1	topA	COG0550	L	DNA topoisomerase I
Cj1703c	0	0	0	0	0	1	1	rpsS	COG0185	J	30S ribosomal protein S19
Cj1710c	0	0	0	0	0	1	1	-	COG0595	J	metallo-beta-lactamase family protein
Cj0149c	0	0	0	0	1	0	1	hom	COG0460	E	homoserine dehydrogenase
Cj0259	0	0	0	0	1	0	1	pyrC	COG0418	F	dihydroorotase
Cj0274	0	0	0	0	1	0	1	lpxA	COG1043	M	acyl-ACP--UDP-N-acetylglucosamine O-acyltransferase
Cj0362	0	0	0	0	1	0	1	-	COG1981	S	integral membrane protein
Cj0384c	0	0	0	0	1	0	1	kdsA	COG2877	M	2-dehydro-3-deoxyphosphooctonate aldolase
Cj0405	0	0	0	0	1	0	1	aroE	COG0169	E	shikimate 5-dehydrogenase
Cj0432c	0	0	0	0	1	0	1	murD	COG0771	M	UDP-N-acetylmuramoylalanine--D-glutamate ligase
Cj0443	0	0	0	0	1	0	1	accA	COG0825	I	acetyl-CoA carboxylase carboxyltransferase subunit alpha
Cj0498	0	0	0	0	1	0	1	trpC	COG0134	E	Indole-3-glycerol phosphate synthase
Cj0536	0	0	0	0	1	0	1	oorA	COG0674	C	2-oxoglutarate-acceptor oxidoreductase subunit OorA
Cj0576	0	0	0	0	1	0	1	lpxD	COG1044	M	UDP-3-O-acylglucosamine N-acyltransferase
Cj0636	0	0	0	0	1	0	1	-	COG0144	J	NOL1/NOP2/sun family protein
Cj0646	0	0	0	0	1	0	1	-	COG0797	M	lipoprotein
Cj0716	0	0	0	0	1	0	1	-	COG3200	E	phospho-2-dehydro-3-deoxyheptonate aldolase
Cj0799c	0	0	0	0	1	0	1	ruvA	COG0632	L	Holliday junction DNA helicase RuvA
Cj0812	0	0	0	0	1	0	1	thrC	COG0498	E	threonine synthase
Cj0813	0	0	0	0	1	0	1	kdsB	COG1212	M	3-deoxy-manno-octulosonate cytidylyltransferase
Cj0847	0	0	0	0	1	0	1	psd	COG0688	I	phosphatidylserine decarboxylase
Cj0995c	0	0	0	0	1	0	1	hemB	COG0113	H	delta-aminolevulinic acid dehydratase
Cj1016c	0	0	0	0	1	0	1	livM	COG4177	E	branched-chain amino acid ABC transporter permease
Cj1123c	0	0	0	0	1	0	1	pglD	COG2171	E	UDP-N-acetylbacillosamine N-acetyltransferase
Cj1133	0	0	0	0	1	0	1	waaC	COG0859	M	heptosyltransferase I
Cj1148	0	0	0	0	1	0	1	waaF	COG0859	M	heptosyltransferase II
Cj1150c	0	0	0	0	1	0	1	hldE	COG2870	M	bifunctional D-beta-D-heptose 7-phosphate kinase/D-beta-D-heptose 1-phosphate adenylyltransferase
Cj1213c	0	0	0	0	1	0	1	glcD	COG0277	C	glycolate oxidase subunit D
Cj1214c	0	0	0	0	1	0	1	-	-	-	exporting protein
Cj1259	0	0	0	0	1	0	1	porA	-	-	major outer membrane protein
Cj1261	0	0	0	0	1	0	1	racR	COG0745	TK	two-component regulator
Cj1294	0	0	0	0	1	0	1	pseC	COG0399	M	UDP-4-amino-4,6-dideoxy-N-acetyl-beta-L-altrosamine transaminase
Cj1312	0	0	0	0	1	0	1	pseG	COG3980	M	UDP-2,4-diacetamido-2,4,6-trideoxy-beta-L-altropyranose hydrolase
Cj1368	0	0	0	0	1	0	1	-	COG1060	H	hypothetical protein Cj1368
Cj1448c	0	0	0	0	1	0	1	kpsM	COG1682	GM	capsule polysaccharide ABC transporter permease
Cj1462	0	0	0	0	1	0	1	flgI	COG1706	N	flagellar basal body P-ring protein
Cj1685c	0	0	0	0	1	0	1	bioB	COG0502	H	biotin synthase
Cj1729c	0	0	0	0	1	0	1	flgE	COG1749	N	flagellar hook protein FlgE
Cj0090	0	0	0	1	0	0	1	-	COG5633	S	lipoprotein
Cj0128c	0	0	0	1	0	0	1	-	COG0483	G	inositol monophosphatase family protein
Cj0139	0	0	0	1	0	0	1	-	COG1401	V	endonuclease
Cj0156c	0	0	0	1	0	0	1	-	COG1385	J	rRNA small subunit methyltransferase E
Cj0158c	0	0	0	1	0	0	1	-	COG2863	C	heme-binding lipoprotein
Cj0160c	0	0	0	1	0	0	1	-	COG0602	R	radical SAM domain-containing protein
Cj0163c	0	0	0	1	0	0	1	-	-	-	hypothetical protein Cj0163c
Cj0167c	0	0	0	1	0	0	1	-	COG1971	P	integral membrane protein
Cj0170	0	0	0	1	0	0	1	-	-	-	hypothetical protein Cj0170
Cj0188c	0	0	0	1	0	0	1	-	COG0063	F	kinase
Cj0200c	0	0	0	1	0	0	1	-	-	-	periplasmic protein
Cj0241c	0	0	0	1	0	0	1	-	COG2703	T	bacteriohemerythrin
Cj0251c	0	0	0	1	0	0	1	-	-	-	highly acidic protein
Cj0267c	0	0	0	1	0	0	1	-	-	-	integral membrane protein
Cj0272	0	0	0	1	0	0	1	-	COG1636	R	hypothetical protein Cj0272
Cj0304c	0	0	0	1	0	0	1	bioC	COG4106	C	biotin synthesis protein
Cj0305c	0	0	0	1	0	0	1	-	COG2830	S	hypothetical protein Cj0305c
Cj0318	0	0	0	1	0	0	1	fliF	COG1766	NU	flagellar MS-ring protein
Cj0327	0	0	0	1	0	0	1	-	COG0251	V	endoribonuclease L-PSP family protein
Cj0345	0	0	0	1	0	0	1	trpE	COG0147	EH	anthranilate synthase subunit I
Cj0350	0	0	0	1	0	0	1	-	-	-	hypothetical protein Cj0350
Cj0351	0	0	0	1	0	0	1	fliN	COG1886	NU	flagellar motor switch protein
Cj0352	0	0	0	1	0	0	1	-	-	-	transmembrane protein
Cj0356c	0	0	0	1	0	0	1	folB	COG1539	H	dihydroneopterin aldolase
Cj0380c	0	0	0	1	0	0	1	-	-	-	hypothetical protein Cj0380c
Cj0417	0	0	0	1	0	0	1	-	-	-	hypothetical protein Cj0417
Cj0421c	0	0	0	1	0	0	1	-	-	-	integral membrane protein
Cj0488	0	0	0	1	0	0	1	-	COG3254	M	hypothetical protein Cj0488
Cj0496	0	0	0	1	0	0	1	-	COG0727	R	hypothetical protein Cj0496
Cj0513	0	0	0	1	0	0	1	purS	COG1828	F	phosphoribosylformylglycinamidine synthase
Cj0529c	0	0	0	1	0	0	1	-	COG1559	D	aminodeoxychorismate lyase family protein
Cj0530	0	0	0	1	0	0	1	-	-	-	periplasmic protein
Cj0566	0	0	0	1	0	0	1	-	-	-	hypothetical protein Cj0566
Cj0591c	0	0	0	1	0	0	1	-	-	-	lipoprotein
Cj0598	0	0	0	1	0	0	1	-	COG4372	S	membrane protein
Cj0600	0	0	0	1	0	0	1	-	COG2515	E	hypothetical protein Cj0600
Cj0601c	0	0	0	1	0	0	1	-	COG0733	R	sodium-dependent transmembrane transport protein
Cj0611c	0	0	0	1	0	0	1	-	COG1696	M	acyltransferase family protein
Cj0622	0	0	0	1	0	0	1	hypF	COG0068	O	carbamoyltransferase
Cj0627	0	0	0	1	0	0	1	hypA	COG0375	R	hydrogenase nickel incorporation protein HypA
Cj0635	0	0	0	1	0	0	1	-	COG0816	K	Holliday junction resolvase-like protein
Cj0724	0	0	0	1	0	0	1	-	-	-	hypothetical protein Cj0724
Cj0761	0	0	0	1	0	0	1	-	COG1917	R	hypothetical protein Cj0761
Cj0787	0	0	0	1	0	0	1	-	-	-	hypothetical protein Cj0787
Cj0809c	0	0	0	1	0	0	1	-	COG0491	R	hydrolase
Cj0830	0	0	0	1	0	0	1	-	COG3399	S	integral membrane protein
Cj0831c	0	0	0	1	0	0	1	trmA	COG2265	J	tRNA/tmRNA (uracil-C(5))-methyltransferase
Cj0849c	0	0	0	1	0	0	1	-	-	-	hypothetical protein Cj0849c
Cj0872	0	0	0	1	0	0	1	dsbA	COG1651	O	hypothetical protein Cj0872
Cj0909	0	0	0	1	0	0	1	-	COG2847	P	periplasmic protein
Cj0910	0	0	0	1	0	0	1	-	-	-	periplasmic protein
Cj0911	0	0	0	1	0	0	1	-	COG1999	O	periplasmic protein
Cj0924c	0	0	0	1	0	0	1	cheB'	COG2201	NT	MCP protein-glutamate methylesterase
Cj0962	0	0	0	1	0	0	1	-	COG0456	J	acetyltransferase
Cj0965c	0	0	0	1	0	0	1	-	COG0824	I	acyl-CoA thioester hydrolase
Cj0971	0	0	0	1	0	0	1	-	-	-	hypothetical protein Cj0971
Cj0984	0	0	0	1	0	0	1	-	COG3022	P	hypothetical protein Cj0984
Cj0994c	0	0	0	1	0	0	1	argF	COG0078	E	ornithine carbamoyltransferase
Cj0996	0	0	0	1	0	0	1	ribA	COG0807	H	GTP cyclohydrolase II
Cj1021c	0	0	0	1	0	0	1	-	-	-	periplasmic protein
Cj1051c	0	0	0	1	0	0	1	cjeI	COG0286	V	restriction modification enzyme
Cj1098	0	0	0	1	0	0	1	pyrB	COG0540	F	aspartate carbamoyltransferase
Cj1154c	0	0	0	1	0	0	1	-	COG3197	P	cbb3-type cytochrome oxidase maturation protein
Cj1201	0	0	0	1	0	0	1	metE	COG0620	E	5-methyltetrahydropteroyltriglutamate--homocysteine methyltransferase
Cj1217c	0	0	0	1	0	0	1	-	COG1496	P	laccase domain-containing protein
Cj1219c	0	0	0	1	0	0	1	-	-	-	periplasmic protein
Cj1225	0	0	0	1	0	0	1	-	COG4710	R	hypothetical protein Cj1225
Cj1231	0	0	0	1	0	0	1	kefB	COG0475	P	glutathione-regulated potassium-efflux system protein
Cj1237c	0	0	0	1	0	0	1	-	COG0248	FTP	phosphatase
Cj1239	0	0	0	1	0	0	1	pdxA	COG1995	H	4-hydroxythreonine-4-phosphate dehydrogenase
Cj1240c	0	0	0	1	0	0	1	-	-	-	periplasmic protein
Cj1262	0	0	0	1	0	0	1	racS	COG0642	T	two-component sensor histidine kinase
Cj1276c	0	0	0	1	0	0	1	-	-	-	integral membrane protein
Cj1291c	0	0	0	1	0	0	1	accB	COG0511	HI	biotin carboxyl carrier protein of acetyl-CoA carboxylase
Cj1299	0	0	0	1	0	0	1	acpP2	COG0236	IQ	acyl carrier protein
Cj1457c	0	0	0	1	0	0	1	truD	COG0585	J	tRNA pseudouridine synthase D
Cj1486c	0	0	0	1	0	0	1	-	-	-	periplasmic protein
Cj1513c	0	0	0	1	0	0	1	-	-	-	hypothetical protein Cj1513c
Cj1514c	0	0	0	1	0	0	1	-	COG3381	O	hypothetical protein Cj1514c
Cj1589	0	0	0	1	0	0	1	-	COG0491	R	hypothetical protein Cj1589
Cj1664	0	0	0	1	0	0	1	-	COG0526	O	thiredoxin
Cj0011c	0	0	1	0	0	0	1	-	COG1555	L	non-specific DNA binding protein
Cj0018c	0	0	1	0	0	0	1	dba	-	-	disulfide bond formation protein
Cj0143c	0	0	1	0	0	0	1	-	COG0803	P	ABC transporter substrate-binding protein
Cj0176c	0	0	1	0	0	0	1	-	-	-	lipoprotein
Cj0192c	0	0	1	0	0	0	1	clpP	COG0740	O	ATP-dependent Clp protease proteolytic subunit
Cj0260c	0	0	1	0	0	0	1	-	-	-	hypothetical protein Cj0260c
Cj0408	0	0	1	0	0	0	1	frdC	COG2009	C	fumarate reductase cytochrome B subunit
Cj0409	0	0	1	0	0	0	1	frdA	COG1053	C	fumarate reductase flavoprotein subunit
Cj0416	0	0	1	0	0	0	1	-	-	-	hypothetical protein Cj0416
Cj0505c	0	0	1	0	0	0	1	-	COG0399	M	DegT family aminotransferase
Cj0514	0	0	1	0	0	0	1	purQ	COG0047	F	phosphoribosylformylglycinamidine synthase I
Cj0525c	0	0	1	0	0	0	1	pbpB	COG0768	DM	penicillin-binding protein
Cj0535	0	0	1	0	0	0	1	oorD	COG1146	F	2-oxoglutarate-acceptor oxidoreductase subunit OorD
Cj0537	0	0	1	0	0	0	1	oorB	COG1013	C	2-oxoglutarate-acceptor oxidoreductase subunit OorB
Cj0652	0	0	1	0	0	0	1	pbpC	COG0768	DM	penicillin-binding protein
Cj0663c	0	0	1	0	0	0	1	hslV	COG5405	O	ATP-dependent protease peptidase subunit
Cj0686	0	0	1	0	0	0	1	ispG	COG0821	I	4-hydroxy-3-methylbut-2-en-1-yl diphosphate synthase
Cj0700	0	0	1	0	0	0	1	-	-	-	hypothetical protein Cj0700
Cj0747	0	0	1	0	0	0	1	-	-	-	hypothetical protein Cj0747
Cj0835c	0	0	1	0	0	0	1	acnB	COG1049	C	bifunctional aconitate hydratase 2/2-methylisocitrate dehydratase
Cj0893c	0	0	1	0	0	0	1	rpsA	COG0539	J	30S ribosomal protein S1
Cj0915	0	0	1	0	0	0	1	-	COG1607	I	hydrolase
Cj1006c	0	0	1	0	0	0	1	-	COG0621	J	MiaB-like tRNA modifying enzyme
Cj1007c	0	0	1	0	0	0	1	-	COG0668	M	mechanosensitive ion channel family protein
Cj1008c	0	0	1	0	0	0	1	aroB	COG0337	E	3-dehydroquinate synthase
Cj1036c	0	0	1	0	0	0	1	-	-	-	hypothetical protein Cj1036c
Cj1057c	0	0	1	0	0	0	1	-	-	-	hypothetical protein Cj1057c
Cj1060c	0	0	1	0	0	0	1	-	-	-	membrane protein
Cj1084c	0	0	1	0	0	0	1	-	COG2607	R	ATP/GTP-binding protein
Cj1086c	0	0	1	0	0	0	1	-	COG1664	Z	hypothetical protein Cj1086c
Cj1153	0	0	1	0	0	0	1	-	COG2863	C	cytochrome C
Cj1159c	0	0	1	0	0	0	1	-	-	-	hypothetical protein Cj1159c
Cj1160c	0	0	1	0	0	0	1	-	COG5472	S	membrane protein
Cj1169c	0	0	1	0	0	0	1	-	-	-	periplasmic protein
Cj1234	0	0	1	0	0	0	1	glyS	COG0751	J	glycine--tRNA ligase subunit beta
Cj1235	0	0	1	0	0	0	1	-	COG0739	M	peptidase M23 family protein
Cj1236	0	0	1	0	0	0	1	-	COG1565	R	hypothetical protein Cj1236
Cj1251	0	0	1	0	0	0	1	-	COG1714	S	hypothetical protein Cj1251
Cj1304	0	0	1	0	0	0	1	acpP3	-	-	acyl carrier protein
Cj1308	0	0	1	0	0	0	1	-	-	-	acyl carrier protein
Cj1335	0	0	1	0	0	0	1	-	COG2604	S	hypothetical protein Cj1335
Cj1339c	0	0	1	0	0	0	1	flaA	COG1344	N	flagellin A
Cj1345c	0	0	1	0	0	0	1	-	COG3608	R	periplasmic protein
Cj1366c	0	0	1	0	0	0	1	glmS	COG0449	M	glucosamine--fructose-6-phosphate aminotransferase
Cj1370	0	0	1	0	0	0	1	-	COG2236	H	nucleotide phosphoribosyltransferase
Cj1412c	0	0	1	0	0	0	1	-	-	-	integral membrane protein
Cj1445c	0	0	1	0	0	0	1	kpsE	COG3524	M	capsule polysaccharide ABC transporter permease
Cj1567c	0	0	1	0	0	0	1	nuoM	COG1008	C	NADH-quinone oxidoreductase I subunit M
Cj1571c	0	0	1	0	0	0	1	nuoI	COG1143	C	NADH-quinone oxidoreductase subunit I
Cj1607	0	0	1	0	0	0	1	ispDF	COG0245	I	bifunctional 2-C-methyl-D-erythritol 4-phosphate cytidylyltransferase/2-C-methyl-D-erythritol 2,4-cyclodiphosphate synthase
Cj1653c	0	0	1	0	0	0	1	-	COG0791	M	lipoprotein
Cj1654c	0	0	1	0	0	0	1	nhaA	COG3004	CP	Na(+)/H(+) antiporter NhaA
Cj1731c	0	0	1	0	0	0	1	ruvC	COG0817	L	Holliday junction resolvase
Cj1731c	0	0	1	0	0	0	1	ruvC	COG0817	L	Holliday junction resolvase
Cj0004c	0	1	0	0	0	0	1	-	-	-	monoheme cytochrome C
Cj0026c	0	1	0	0	0	0	1	thyX	COG1351	F	thymidylate synthase
Cj0038c	0	1	0	0	0	0	1	-	-	-	poly(A) polymerase family protein
Cj0067	0	1	0	0	0	0	1	-	COG0402	FR	amidohydrolase family protein
Cj0100	0	1	0	0	0	0	1	-	COG1192	N	ParA family protein
Cj0108	0	1	0	0	0	0	1	atpC	COG0355	C	ATP synthase subunit epsilon
Cj0130	0	1	0	0	0	0	1	tyrA	COG0287	E	prephenate dehydrogenase
Cj0133	0	1	0	0	0	0	1	-	COG1214	J	glycoprotease family protein
Cj0148c	0	1	0	0	0	0	1	-	COG0792	L	hypothetical protein Cj0148c
Cj0159c	0	1	0	0	0	0	1	-	COG0720	H	6-pyruvoyl-tetrahydropterin synthase
Cj0172c	0	1	0	0	0	0	1	-	COG1748	E	saccharopine dehydrogenase
Cj0196c	0	1	0	0	0	0	1	purF	COG0034	F	amidophosphoribosyltransferase
Cj0197c	0	1	0	0	0	0	1	dapB	COG0289	E	4-hydroxy-tetrahydrodipicolinate reductase
Cj0258	0	1	0	0	0	0	1	-	-	-	ArsR family transcriptional regulator
Cj0309c	0	1	0	0	0	0	1	-	COG2076	V	efflux protein
Cj0313	0	1	0	0	0	0	1	-	COG0795	MN	integral membrane protein
Cj0320	0	1	0	0	0	0	1	fliH	COG1317	NU	flagellar assembly protein FliH
Cj0326	0	1	0	0	0	0	1	serC	COG1932	HE	phosphoserine aminotransferase
Cj0332c	0	1	0	0	0	0	1	ndk	COG0105	F	nucleoside diphosphate kinase
Cj0374	0	1	0	0	0	0	1	-	COG1666	S	nucleotide-binding protein
Cj0375	0	1	0	0	0	0	1	-	-	-	lipoprotein
Cj0396c	0	1	0	0	0	0	1	-	-	-	lipoprotein
Cj0397c	0	1	0	0	0	0	1	-	-	-	hypothetical protein Cj0397c
Cj0398	0	1	0	0	0	0	1	gatC	COG0721	J	glutamyl-tRNA(Gln) amidotransferase subunit C
Cj0429c	0	1	0	0	0	0	1	-	COG1739	R	hypothetical protein Cj0429c
Cj0457c	0	1	0	0	0	0	1	-	COG2121	S	lipoprotein
Cj0462	0	1	0	0	0	0	1	-	COG1060	H	hypothetical protein Cj0462
Cj0511	0	1	0	0	0	0	1	-	COG0793	O	protease
Cj0540	0	1	0	0	0	0	1	-	-	-	exporting protein
Cj0560	0	1	0	0	0	0	1	-	COG0534	V	MATE family transport protein
Cj0572	0	1	0	0	0	0	1	ribA	COG0108	H	bifunctional 3,4-dihydroxy-2-butanone 4-phosphate synthase/GTP cyclohydrolase II protein
Cj0583	0	1	0	0	0	0	1	-	-	-	hypothetical protein Cj0583
Cj0604	0	1	0	0	0	0	1	-	COG2326	C	polyphosphate kinase
Cj0660c	0	1	0	0	0	0	1	-	-	-	transmembrane protein
Cj0671	0	1	0	0	0	0	1	dcuB	COG2704	G	anaerobic C4-dicarboxylate transporter
Cj0683	0	1	0	0	0	0	1	-	-	-	hypothetical protein Cj0683
Cj0684	0	1	0	0	0	0	1	priA	COG1198	L	primosome assembly protein PriA
Cj0702	0	1	0	0	0	0	1	purE	COG0041	F	N5-carboxyaminoimidazole ribonucleotide mutase
Cj0727	0	1	0	0	0	0	1	-	COG1840	P	substrate-binding protein
Cj0728	0	1	0	0	0	0	1	-	COG4222	S	periplasmic protein
Cj0729	0	1	0	0	0	0	1	-	COG1524	R	type I phosphodiesterase/nucleotide pyrophosphatase
Cj0730	0	1	0	0	0	0	1	-	COG4132	R	ABC transporter permease
Cj0731	0	1	0	0	0	0	1	-	COG1177	E	ABC transporter permease
Cj0767c	0	1	0	0	0	0	1	coaD	COG0669	H	phosphopantetheine adenylyltransferase
Cj0786	0	1	0	0	0	0	1	-	-	-	hypothetical protein Cj0786
Cj0789	0	1	0	0	0	0	1	cca	COG0617	J	poly(A) polymerase family protein
Cj0792	0	1	0	0	0	0	1	-	-	-	hypothetical protein Cj0792
Cj0806	0	1	0	0	0	0	1	dapA	COG0329	EM	4-hydroxy-tetrahydrodipicolinate synthase
Cj0807	0	1	0	0	0	0	1	-	COG1028	IQR	oxidoreductase
Cj0853c	0	1	0	0	0	0	1	hemL	COG0001	H	glutamate-1-semialdehyde aminotransferase
Cj0862c	0	1	0	0	0	0	1	pabB	COG0147	EH	para-aminobenzoate synthase subunit I
Cj0863c	0	1	0	0	0	0	1	xerD	COG4974	L	DNA recombinase
Cj0947c	0	1	0	0	0	0	1	-	COG0388	R	carbon-nitrogen hydrolase
Cj0948c	0	1	0	0	0	0	1	-	COG0053	P	cation efflux family protein
Cj0955c	0	1	0	0	0	0	1	purL	COG0046	F	phosphoribosylformylglycinamidine synthase II
Cj0992c	0	1	0	0	0	0	1	hemN	COG0635	H	coproporphyrinogen III oxidase
Cj1028c	0	1	0	0	0	0	1	-	COG1040	R	purine/pyrimidine phosphoribosyltransferase
Cj1043c	0	1	0	0	0	0	1	-	COG0352	H	thiamine-phosphate pyrophosphorylase
Cj1044c	0	1	0	0	0	0	1	thiH	COG1060	H	thiamine biosynthesis protein ThiH
Cj1077	0	1	0	0	0	0	1	ctsT	-	-	periplasmic protein
Cj1114c	0	1	0	0	0	0	1	pssA	COG1183	I	CDP-diacylglycerol--serine O-phosphatidyltransferase
Cj1202	0	1	0	0	0	0	1	metF	COG0685	E	methylenetetrahydrofolate reductase
Cj1285c	0	1	0	0	0	0	1	-	COG1427	R	hypothetical protein Cj1285c
Cj1349c	0	1	0	0	0	0	1	-	COG1293	J	fibronectin/fibrinogen-binding protein
Cj1358c	0	1	0	0	0	0	1	nrfH	COG3005	C	cytochrome c nitrite reductase small subunit
Cj1359	0	1	0	0	0	0	1	ppk	COG0855	P	polyphosphate kinase
Cj1362	0	1	0	0	0	0	1	ruvB	COG2255	L	Holliday junction DNA helicase RuvB
Cj1375	0	1	0	0	0	0	1	-	COG2814	G	multidrug efflux transporter
Cj1380	0	1	0	0	0	0	1	-	COG1651	O	periplasmic protein
Cj1383c	0	1	0	0	0	0	1	-	-	-	hypothetical protein Cj1383c
Cj1385	0	1	0	0	0	0	1	katA	COG0753	P	catalase
Cj1386	0	1	0	0	0	0	1	-	COG0666	T	ankyrin repeat-containing protein
Cj1410c	0	1	0	0	0	0	1	-	-	-	membrane protein
Cj1467	0	1	0	0	0	0	1	-	-	-	hypothetical protein Cj1467
Cj1472c	0	1	0	0	0	0	1	-	-	-	membrane protein
Cj1483c	0	1	0	0	0	0	1	-	-	-	lipoprotein
Cj1489c	0	1	0	0	0	0	1	ccoO	COG2993	C	cbb3-type cytochrome c oxidase subunit II
Cj1493c	0	1	0	0	0	0	1	-	COG2836	P	integral membrane protein
Cj1494c	0	1	0	0	0	0	1	carA	COG0505	EF	carbamoyl phosphate synthase small subunit
Cj1495c	0	1	0	0	0	0	1	-	COG2952	S	hypothetical protein Cj1495c
Cj1500	0	1	0	0	0	0	1	-	COG2391	R	inner membrane protein
Cj1501	0	1	0	0	0	0	1	-	COG0425	O	hypothetical protein Cj1501
Cj1529c	0	1	0	0	0	0	1	purM	COG0150	F	phosphoribosylformylglycinamidine cyclo-ligase
Cj1533c	0	1	0	0	0	0	1	-	COG1373	R	hypothetical protein Cj1533c
Cj1547	0	1	0	0	0	0	1	-	COG3040	M	lipocalin family protein
Cj1568c	0	1	0	0	0	0	1	nuoL	COG1009	CP	NADH-quinone oxidoreductase subunit L
Cj1576c	0	1	0	0	0	0	1	nuoD	COG0649	C	NADH-quinone oxidoreductase subunit D
Cj1577c	0	1	0	0	0	0	1	nuoC	COG0852	C	NADH-quinone oxidoreductase subunit C
Cj1586	0	1	0	0	0	0	1	cgb	COG1017	C	single domain hemoglobin
Cj1636c	0	1	0	0	0	0	1	rnhA	COG0328	L	ribonuclease H
Cj1681c	0	1	0	0	0	0	1	cysQ	COG1218	P	3\'(2\'),5\'-bisphosphate nucleotidase
Cj1716c	0	1	0	0	0	0	1	leuD	COG0066	E	3-isopropylmalate dehydratase small subunit
Cj1717c	0	1	0	0	0	0	1	leuC	COG0065	E	3-isopropylmalate dehydratase large subunit
Cj1719c	0	1	0	0	0	0	1	leuA	COG0119	E	2-isopropylmalate synthase
Cj0180	1	0	0	0	0	0	1	exbD1	COG0848	U	biopolymer transport protein
Cj0288c	1	0	0	0	0	0	1	lpxB	COG0763	M	ipid-A-disaccharide synthase
Cj0369c	1	0	0	0	0	0	1	-	COG0348	C	ferredoxin domain-containing integral membrane protein
Cj0370	1	0	0	0	0	0	1	rpsU	COG0828	J	30S ribosomal protein S21
Cj0423	1	0	0	0	0	0	1	-	-	-	integral membrane protein
Cj0564	1	0	0	0	0	0	1	-	-	-	integral membrane protein
Cj0795c	1	0	0	0	0	0	1	murF	COG0770	M	UDP-N-acetylmuramoyl-tripeptide D-alanyl-D-alanine ligase
Cj0941c	1	0	0	0	0	0	1	-	COG4591	M	permease
Cj0988c	1	0	0	0	0	0	1	-	-	-	hypothetical protein Cj0988c
Cj1313	1	0	0	0	0	0	1	pseH	COG1670	JO	N-acetyltransferase
Cj1355	1	0	0	0	0	0	1	ceuE	COG4607	P	enterochelin uptake substrate-binding protein
Cj1459	1	0	0	0	0	0	1	-	-	-	hypothetical protein Cj1459
